# Supplementary material for: Multi-omics analysis identifies osteosarcoma subtypes with distinct prognosis indicating stratified treatment
Source: Nat Commun. 2022 Nov 23;13:7207. doi: 10.1038/s41467-022-34689-5 (PMC9684515; doi:10.1038/s41467-022-34689-5)
Supplement: Supplementary file 4 — Supplementary Data 1-11 [file 41467_2022_34689_MOESM4_ESM.zip › Supplementary Data/Supplementary Data 1.xlsx]

## Sheet: Sheet1
Supplementary Data 1. Summary clinical parameters for SGH-OS cohort
Age (years)
Median	18
Range	6-67
Gender
Male	63 (52.1%)
Female	58 (47.9%)
Enneking stage
IIB	111 (91.7%)
III	10 (8.3%)
Histology
Osteoblastic	59 (48.8%)
Fibroblastic	28 (23.1%)
Chondroblastic	15 (12.4%)
ND1	19 (15.7%)
Tumor position
Femur	69 (57%)
Humerus	13 (10.7%)
Pelvis	15 (12.4%)
Tibia	16 (13.2%)
Others2	8 (6.6%)
Vital status
Alive	78 (64.5%)
Dead	43 (35.5%)
1 ND = not determined or unknown
2 Others icluding scapula, skull, fibula, and ulna
