# Supplementary material for: Multi-omics analysis identifies osteosarcoma subtypes with distinct prognosis indicating stratified treatment
Source: Nat Commun. 2022 Nov 23;13:7207. doi: 10.1038/s41467-022-34689-5 (PMC9684515; doi:10.1038/s41467-022-34689-5)
Supplement: Supplementary file 4 — Supplementary Data 1-11 [file 41467_2022_34689_MOESM4_ESM.zip › Supplementary Data/Supplementary Data 10.xlsx]

## Sheet: Sheet1
Supplementary Data 10. Gene sets enriched between S-IA and S-IS subtype using GSEA with gene sets in Hallmark.
GSEA Test	NAME	SIZE	ES	NES	NOM p-val	FDR q-val	FWER p-val	RANK AT MAX	LEADING EDGE
S-IA VS S-IS	HALLMARK_TNFA_SIGNALING_VIA_NFKB	197	0.559418	2.61483	0	0	0	4061	tags=52%, list=22%, signal=67%
S-IA VS S-IS	HALLMARK_ADIPOGENESIS	188	0.546634	2.51879	0	0	0	4273	tags=48%, list=23%, signal=63%
S-IA VS S-IS	HALLMARK_MYOGENESIS	194	0.539028	2.51454	0	0	0	3099	tags=44%, list=17%, signal=53%
S-IA VS S-IS	HALLMARK_FATTY_ACID_METABOLISM	153	0.503574	2.25261	0	0	0	2618	tags=37%, list=14%, signal=42%
S-IA VS S-IS	HALLMARK_UV_RESPONSE_DN	136	0.469459	2.07494	0	0	0	3838	tags=40%, list=21%, signal=50%
S-IA VS S-IS	HALLMARK_INFLAMMATORY_RESPONSE	196	0.428553	1.99721	0	0	0	4050	tags=42%, list=22%, signal=53%
S-IA VS S-IS	HALLMARK_ESTROGEN_RESPONSE_EARLY	194	0.426791	1.97446	0	0	0	2827	tags=35%, list=15%, signal=41%
S-IA VS S-IS	HALLMARK_KRAS_SIGNALING_UP	187	0.412912	1.87657	0	0.000250868	0.002	3650	tags=36%, list=20%, signal=45%
S-IA VS S-IS	HALLMARK_ANDROGEN_RESPONSE	96	0.440433	1.8435	0	0.000683421	0.006	5268	tags=44%, list=29%, signal=61%
S-IA VS S-IS	HALLMARK_ESTROGEN_RESPONSE_LATE	195	0.39835	1.83018	0	0.000728412	0.007	2819	tags=32%, list=15%, signal=38%
S-IA VS S-IS	HALLMARK_ALLOGRAFT_REJECTION	192	0.38946	1.79285	0	0.00105242	0.011	5000	tags=44%, list=27%, signal=60%
S-IA VS S-IS	HALLMARK_COMPLEMENT	197	0.3832	1.78015	0	0.00104567	0.012	3692	tags=32%, list=20%, signal=40%
S-IA VS S-IS	HALLMARK_XENOBIOTIC_METABOLISM	186	0.371975	1.7382	0	0.0018433	0.023	3292	tags=32%, list=18%, signal=39%
S-IA VS S-IS	HALLMARK_APOPTOSIS	157	0.378634	1.71016	0	0.00227523	0.031	3014	tags=31%, list=17%, signal=37%
S-IA VS S-IS	HALLMARK_HEME_METABOLISM	188	0.363712	1.68599	0	0.00254724	0.037	3432	tags=31%, list=19%, signal=38%
S-IA VS S-IS	HALLMARK_BILE_ACID_METABOLISM	109	0.394684	1.68155	0	0.00238804	0.037	3106	tags=34%, list=17%, signal=41%
S-IA VS S-IS	HALLMARK_OXIDATIVE_PHOSPHORYLATION	180	0.366819	1.67747	0	0.00236412	0.039	4522	tags=34%, list=25%, signal=45%
S-IA VS S-IS	HALLMARK_IL2_STAT5_SIGNALING	195	0.357013	1.65993	0	0.00247456	0.043	5105	tags=48%, list=28%, signal=65%
S-IA VS S-IS	HALLMARK_IL6_JAK_STAT3_SIGNALING	87	0.375464	1.55437	0.00464396	0.00913945	0.154	5002	tags=48%, list=27%, signal=66%
S-IA VS S-IS	HALLMARK_PEROXISOME	103	0.361722	1.54957	0.00155039	0.00916332	0.161	3023	tags=31%, list=17%, signal=37%
S-IA VS S-IS	HALLMARK_HYPOXIA	186	0.332986	1.546	0.0014771	0.00901855	0.167	4660	tags=39%, list=26%, signal=51%
S-IA VS S-IS	HALLMARK_REACTIVE_OXYGEN_SPECIES_PATHWAY	46	0.42223	1.5412	0.0221843	0.00885573	0.172	2847	tags=33%, list=16%, signal=39%
S-IA VS S-IS	HALLMARK_MTORC1_SIGNALING	190	0.324975	1.50593	0.00143885	0.0118276	0.234	4056	tags=29%, list=22%, signal=37%
S-IA VS S-IS	HALLMARK_COAGULATION	134	0.328233	1.44558	0.0109546	0.0214458	0.392	3967	tags=34%, list=22%, signal=44%
S-IA VS S-IS	HALLMARK_CHOLESTEROL_HOMEOSTASIS	72	0.357367	1.42744	0.0306452	0.0242336	0.445	2931	tags=28%, list=16%, signal=33%
S-IA VS S-IS	HALLMARK_P53_PATHWAY	189	0.304048	1.39259	0.0115108	0.0331153	0.562	4428	tags=35%, list=24%, signal=46%
S-IA VS S-IS	HALLMARK_TGF_BETA_SIGNALING	54	0.366131	1.38738	0.0503356	0.0335902	0.585	5725	tags=46%, list=31%, signal=67%
S-IA VS S-IS	HALLMARK_PI3K_AKT_MTOR_SIGNALING	102	0.303107	1.29302	0.0847724	0.0763295	0.871	3897	tags=31%, list=21%, signal=40%
S-IA VS S-IS	HALLMARK_INTERFERON_GAMMA_RESPONSE	194	0.27991	1.28778	0.0559647	0.0768069	0.885	3801	tags=27%, list=21%, signal=33%
S-IA VS S-IS	HALLMARK_PROTEIN_SECRETION	94	0.299627	1.26046	0.104037	0.0940144	0.945	4781	tags=34%, list=26%, signal=46%
S-IA VS S-IS	HALLMARK_MYC_TARGETS_V1	194	0.26709	1.23501	0.0794118	0.111876	0.972	5071	tags=31%, list=28%, signal=43%
S-IA VS S-IS	HALLMARK_KRAS_SIGNALING_DN	178	0.264677	1.21796	0.0977012	0.123851	0.985	2437	tags=22%, list=13%, signal=25%
S-IA VS S-IS	HALLMARK_APICAL_JUNCTION	187	0.240363	1.11283	0.21791	0.251827	1	4453	tags=32%, list=24%, signal=41%
S-IA VS S-IS	HALLMARK_UV_RESPONSE_UP	154	0.22361	0.990081	0.473605	0.476868	1	2325	tags=18%, list=13%, signal=20%
