# Supplementary material for: Multi-omics analysis identifies osteosarcoma subtypes with distinct prognosis indicating stratified treatment
Source: Nat Commun. 2022 Nov 23;13:7207. doi: 10.1038/s41467-022-34689-5 (PMC9684515; doi:10.1038/s41467-022-34689-5)
Supplement: Supplementary file 4 — Supplementary Data 1-11 [file 41467_2022_34689_MOESM4_ESM.zip › Supplementary Data/Supplementary Data 11.xlsx]

## Sheet: Sheet1
Supplementary Data 11. CIBERSORT output based on 101 RNA sequencing data
SampleID	B.cells.naive	B.cells.memory	Plasma.cells	T.cells.CD8	T.cells.CD4.naive	T.cells.CD4.memory.resting	T.cells.CD4.memory.activated	T.cells.follicular.helper	T.cells.regulatory.(Tregs)	T.cells.gamma.delta	NK.cells.resting	NK.cells.activated	Monocytes	Macrophages.M0	Macrophages.M1	Macrophages.M2	Dendritic.cells.resting	Dendritic.cells.activated	Mast.cells.resting	Mast.cells.activated	Eosinophils	Neutrophils	P-value	Pearson.Correlation	RMSE
SGH-OS-004	0.029702	0	0.0186265	0.00279789	0	0.017463	0	0.0506268	0.00907909	0	0	0.0420607	0.251842	0.419428	0	0.0716835	0	0	0	0.0348072	0	0.0518831	0.011	0.280824	1.00817
SGH-OS-005	0.00320563	0	0.00265803	0.0434758	0	0	0.0101357	0.0278902	0.0280534	0	0.0205763	0	0	0.294764	0	0.52285	0	0	0.00712028	0.0392709	0	0	0	0.678973	0.735468
SGH-OS-006	0.0121063	0	0.0138859	0	0.0279743	0	0.0307647	0.0147052	0	0.0132008	0.0383553	0	0.0475044	0.309137	0	0.433336	0	0	0.026332	0	0	0.0326982	0	0.69199	0.727476
SGH-OS-007	0.020076	0.0227996	0.0712429	0.131759	0	0.116614	0	0.0140475	0	0	0	0.0529885	0.0343876	0	0.0321462	0.412057	0	0	0.0918817	0	0	0	0.006	0.371484	0.929464
SGH-OS-009	0.00476746	0.0003	0	0.0165115	0	0	0.0153349	0	0.0110536	0.0009	0.024296	0	0.0259914	0.27947	0.00458695	0.594914	0	0	0	0	0	0.0219077	0	0.69541	0.718808
SGH-OS-002	0	0.0088286	0	0.0153401	0	0.0217274	0	0.0197153	0	0	0.0102965	0	0.0176574	0.516422	0.0001	0.222061	0	0	0	0.0460629	0	0.121772	0	0.751562	0.660922
SGH-OS-050	0.00649665	0	0	0.0499855	0	0.0668786	0	0.0734414	0.0293759	0	0.00427396	0	0.0164377	0.213799	0.0254416	0.427201	0	0	0.086668	0	0	0	0	0.592552	0.808334
SGH-OS-010	0.074299	0.0490513	0.0291074	0.182205	0	0.0794822	0	0.041437	0.0857984	0	0	0.0248376	0.0381093	0.0438097	0.0730085	0.247934	0	0	0.0309209	0	0	0	0.001	0.513767	0.861667
SGH-OS-011	0.0383988	0	0.0190125	0.157658	0	0.0915515	0	0.0975488	0	0	0	0.0525689	0.0290368	0	0.0438697	0.283827	0.0117109	0	0.00521028	0.146616	0	0.022991	0.084	0.114249	1.04973
SGH-OS-012	0.0196838	0	0.00462417	0	0	0.0897274	0	0.00619183	0	0.0196886	0	0.0225985	0.0245655	0.0257871	0.0265959	0.567648	0.0472353	0.00409861	0.0567931	0.084762	0	0	0.005	0.380249	0.937717
SGH-OS-013	0.00864708	0	0.0106665	0.0409037	0	0.0594503	0	0.027651	0.0146212	0	0	0.0363408	0.0245815	0.261652	0	0.487855	0.00347385	0	0.0241568	0	0	0	0	0.612989	0.79037
SGH-OS-014	0.00786563	0.00852071	0	0.116445	0	0.0582991	0	0.00214997	0	0	0	0.0329345	0.0402725	0	0.00883703	0.600641	0	0	0.124035	0	0	0	0.006	0.356058	0.948152
SGH-OS-115	0.014387	0	0.0289117	0.376102	0	0	0.107019	0.0403676	0.00133261	0	0	0.0349211	0.0427475	0.0112213	0.055789	0.252046	0.00802106	0	0	0.0271336	0	0	0	0.568372	0.827892
SGH-OS-017	0.0278601	0	0.0269641	0.0526463	0	0.0586188	0.00520392	0	0.017088	0	0	0.0168172	0.0467508	0	0	0.566256	0.00517617	0.0007	0.165304	0	0.0106464	0	0.008	0.318638	0.96544
SGH-OS-018	0.011233	0	0.00771391	0.0479691	0.00576359	0.0109505	0	0.0343901	0.00415138	0	0.0156615	0	0	0.254522	0.00889904	0.532082	0	0	0.0529201	0.0137434	0	0	0	0.696452	0.723247
SGH-OS-112	0	0	0	0.0754154	0	0.0318291	0	0.024803	0.0471276	0	0.0447029	0	0.0484681	0.172135	0.00271371	0.538936	0	0	0.0138697	0	0	0	0	0.61702	0.788323
SGH-OS-029	0.00385385	0.00234361	0.0111333	0.0689424	0	0.0357732	0	0.123138	0.0609738	0	0.0206314	0.0157062	0.0324591	0.117414	0.0169518	0.459533	0	0	0.0270372	0.00410841	0	0	0.319	0.0333172	1.09898
SGH-OS-034	0.0127529	0	0	0.00881784	0	0.0339304	0.00384134	0.0247496	0.00554334	0	0.0241692	0.0116429	0	0.379525	0.0125866	0.46538	0	0	0.0170607	0	0	0	0	0.707587	0.708381
SGH-OS-035	0.0171584	0	0.0187907	0.30065	0	0	0	0.0264282	0.0586774	0	0	0.0540075	0.0225939	0	0.0502517	0.405668	0.00314882	0	0.0426257	0	0	0	0.004	0.419046	0.908748
SGH-OS-038	0.00285352	0	0.00137801	0.118674	0	0	0	0.0450206	0.0181536	0	0.015094	0.00398665	0.0111742	0.569961	0.0279423	0.170335	0	0	0	0.013899	0	0.00152874	0	0.776125	0.638786
SGH-OS-110	0.0332218	0	0.0142312	0.0523723	0	0.0406268	0	0.00974193	0.00288249	0.0357395	0	0.0476408	0.0103122	0.256791	0.00214901	0.445123	0.00523646	0	0.0439309	0	0	0	0	0.567936	0.822744
SGH-OS-053	0.00175962	0	0.00105814	0.0192795	0	0.0855237	0.0113572	0.00308667	0	0	0.0165523	0.0111921	0.0564336	0	0.021007	0.719529	0.00131494	0	0.0497149	0	0	0.00219144	0.003	0.445629	0.906386
SGH-OS-044	0	0	0.00442578	0	0.00350797	0.145318	0.010256	0	0	0	0.0355127	0	0	0.21626	0	0.562843	0	0	0.0218758	0	0	0	0	0.627676	0.77909
SGH-OS-103	0.00870342	0.00767063	0.0645086	0.0934372	0	0.0625071	0	0.00946594	0.0219052	0	0	0.00572749	0.0333509	0.0270927	0.0043499	0.538714	0.00104722	0	0.12152	0	0	0	0	0.621363	0.795678
SGH-OS-104	0.00830162	0	0.0664852	0.103406	0	0.154089	0	0	0.001	0.0100691	0	0.0235873	0.0015866	0.0322957	0.00858174	0.369389	0.051591	0	0.169646	0	0	0	0.001	0.519665	0.859319
SGH-OS-105	0.0106595	0.00647292	0.10587	0.0530206	0	0.0572044	0	0.00724923	0.00203805	0.0166392	0	0.0167632	0.0261955	0.0696182	0.0137046	0.454698	0.0005	0.0100345	0.149331	0	0	0	0.003	0.462936	0.886363
SGH-OS-055	0.00321679	0	0.0185372	0	0	0.329384	0	0.0775173	0.0232733	0	0.102636	0.0001	0.0425519	0.305092	0	0.0141683	0	0.015098	0	0.0579433	0.0104495	0	0.516	0.00790717	1.11179
SGH-OS-048	0.00171643	0.00912517	0	0.0457903	0	0.0708442	0	0.0173028	0	0	0	0.0608152	0.0087568	0.224195	0.0287166	0.472733	0.0322293	0	0	0.0220883	0	0.00568699	0.003	0.426347	0.915743
SGH-OS-116	0.0443276	0	0.00191356	0.0720119	0	0.101278	0	0	0	0	0.00119212	0.0255448	0.1622	0	0.0165965	0.332732	0	0	0.0820104	0	0	0.160194	0.001	0.475393	0.879142
SGH-OS-106	0.0123607	0.0128316	0.0002	0.160049	0	0.236017	0	0.0091416	0.00591426	0.0656341	0	0.00848618	0.00757758	0.10379	0.0182628	0.334223	0.00175676	0	0.0237267	0	0	0	0.004	0.401506	0.918718
SGH-OS-056	0.00183993	0	0.0216773	0.027158	0	0.0227503	0	0.0169345	0.0207112	0	0.0153498	0	0.0053565	0.352242	0	0.472764	0	0	0.0278597	0.015357	0	0	0	0.662368	0.749654
SGH-OS-109	0.013899	0	0.00829338	0.0001	0	0.041453	0	0.0278989	0	0	0.0347578	0	0.0381228	0.50097	0.00126139	0.293771	0	0.00144134	0.00659579	0	0	0.0313976	0	0.747284	0.668164
SGH-OS-057	0.00553006	0	0.894776	0.0143743	0.00632255	0	0	0.00244321	0	0.0004	0	0.0453045	0.00539958	0	0	0.0254265	0	0	0	0	0	0	0	0.684864	0.753652
SGH-OS-059	0	0.00570289	0.00558753	0.0136335	0	0.0224582	0	0.0197747	0.0001	0	0.00670428	0.00104779	0	0.194064	0.0366616	0.63627	0	0	0.0481515	0	0	0.00981649	0	0.606459	0.795414
SGH-OS-060	0.00328004	0	0.0248864	0	0.0081601	0.116535	0	0.0120645	0.00122437	0	0.0294719	0	0.00965629	0.234022	0	0.52571	0.0002	0	0.0347971	0	0	0	0	0.616929	0.787771
SGH-OS-061	0.0263397	0	0.0251451	0	0.0750563	0.121036	0	0	0	0	0.0148762	0.00852778	0	0.302726	0.00535284	0.404657	0	0	0.0162827	0	0	0	0	0.548306	0.836599
SGH-OS-066	0	0	0.039917	0.0820363	0	0.044651	0	0.0541026	0	0.0153839	0	0.0365448	0.00635743	0	0.0105396	0.575313	0.0851966	0	0.0256966	0.0225521	0	0.00170963	0.003	0.43054	0.90577
SGH-OS-067	0.0713028	0	0.00159278	0.0427371	0	0.0317687	0	0.0598347	0	0.0551654	0	0.0252614	0	0.171036	0.0182481	0.523053	0	0	0	0	0	0	0.031	0.186966	1.04654
SGH-OS-070	0.0108653	0	0.0073848	0.00672015	0.0614018	0.0881588	0	0	0	0	0.00368481	0.0060454	0.00940185	0.196355	0	0.563928	0.001	0	0.0450683	0	0	0	0	0.587425	0.809378
SGH-OS-117	0.00701806	0	0.0081031	0.0334088	0	0.0300283	0	0.00700003	0	0.00398825	0	0.0187035	0	0.185132	0.0280456	0.616062	0.00808183	0	0.0544289	0	0	0	0	0.610416	0.791817
SGH-OS-071	0	0.00976826	0.0131247	0	0.0297536	0.207911	0	0	0	0.0124346	0	0.002107	0	0.281753	0.00839172	0.430143	0	0	0.0046128	0	0	0	0	0.655816	0.759695
SGH-OS-082	0.0189571	0	0.0560203	0.0259679	0	0.190936	0	0.00513487	0	0	0	0.0389006	0	0.27602	0.0236823	0.29142	0	0	0.0729604	0	0	0	0.122	0.0897395	1.07394
SGH-OS-086	0.0108592	0	0	0	0	0.231991	0	0.0976083	0.0178209	0	0	0.0647083	0.0262405	0.140186	0.0104632	0.280157	0	0	0.119966	0	0	0	0.04	0.153858	1.02985
SGH-OS-087	0	0.00205252	0.0173043	0.0479731	0	0.133197	0.0144404	0	0	0	0	0.039889	0.0004	0.258816	0.0228135	0.428175	0	0	0.0349322	0	0	0	0.003	0.450467	0.898161
SGH-OS-088	0	0.00721923	0.0320334	0.0196989	0.034359	0.0998765	0	0.0496963	0	0	0	0.00822009	0.0383278	0.32618	0	0.340315	0	0	0	0.0440735	0	0	0.009	0.292807	0.993292
SGH-OS-089	0.00797029	0	0.0121853	0	0	0.046163	0	0.0178338	0.0094898	0	0.0130562	0.00973171	0	0.481808	0	0.34523	0	0	0.0565314	0	0	0	0.008	0.313053	1.01606
SGH-OS-090	0.00873262	0	0.00321998	0.0352119	0	0.0281662	0	0.0424056	0.0181353	0.00739428	0.00487088	0.00438656	0.00169426	0.295126	0.0683674	0.394662	0	0	0.0876273	0	0	0	0.004	0.38179	0.94195
SGH-OS-091	0.0478396	0	0.0277856	0.0377024	0	0.165191	0	0.0695286	0.0407733	0	0	0.114279	0.0655451	0.148186	0	0.272781	0	0	0	0.00124251	0.00914578	0	0.642	-0.0057	1.1045
SGH-OS-099	0.0544626	0	0	0.0125948	0.0591674	0.0722263	0	0	0	0	0.018705	0	0.00548043	0.427692	0.00582572	0.295482	0	0	0.0483632	0	0	0	0	0.697708	0.722666
SGH-OS-098	0	0	0.0221183	0.165216	0	0.154123	0	0.0117567	0	0	0.056183	0.0145312	0.0364689	0	0.0243811	0.383601	0.0150705	0.0294148	0.0798169	0	0	0.00731807	0.001	0.480684	0.876905
SGH-OS-073	0.018065	0	0	0.018647	0	0.0156416	0.0321491	0	0.00124969	0	0.0197525	0	0	0.150117	0.0116742	0.691585	0	0	0.0320698	0	0	0.0090497	0	0.61335	0.790082
SGH-OS-074	0.0107475	0	0	0	0	0.106649	0	0.0186681	0.00241343	0	0	0.0414184	0.0346059	0.221613	0.00433349	0.542741	0	0	0.0168103	0	0	0	0	0.657344	0.755842
SGH-OS-101	0.0068915	0	0.00360047	0	0.0569457	0.0423075	0.0608375	0	0	0	0.04465	0	0	0.3586	0.00124031	0.367886	0	0	0.0570403	0	0	0	0	0.702267	0.722131
SGH-OS-075	0.00796734	0	0.00326004	0	0.040748	0.0137848	0.05317	0	0	0	0.0379697	0	0	0.377955	0	0.407166	0.00492146	0	0.0530571	0	0	0	0	0.697949	0.720624
SGH-OS-076	0.00179507	0.00527062	0	0	0.00573831	0.0392084	0	0.0177704	0.0228994	0	0.0206047	0.0011293	0.00396235	0.376047	0.0285567	0.368352	0.0433455	0	0.0653192	0	0	0	0	0.584251	0.812136
SGH-OS-078	0.0165889	0	0.0120614	0.0791231	0	0.0113934	0	0.011207	0.0148717	0	0	0.00792851	0.212222	0.00750009	0.0153741	0.439635	0.0006	0	0.171525	0	0	0	0.003	0.440853	0.898643
SGH-OS-003	0	0.0002	0	0.00495342	0	0.029955	0	0.00159842	0.00169728	0	0	0.00673976	0.168655	0.0821688	0.00384652	0.667519	0	0	0.0326852	0	0	0	0	0.666333	0.746245
SGH-OS-080	0.00522849	0	0.0008	0	0	0.056146	0	0.0342305	0.0335043	0	0.0210246	0	0	0.289307	0.00381269	0.528425	0	0	0.0275246	0	0	0	0	0.684412	0.731522
SGH-OS-001	0.0229331	0	0	0.0414672	0	0	0	0.0128753	0	0.00290493	0	0.00655697	0	0.342028	0.00555381	0.491012	0	0	0.0746689	0	0	0	0	0.632216	0.775002
SGH-OS-008	0	0	0.0135399	0.0322373	0	0.108709	0	0	0	0	0.0313944	0	0.0780344	0.21915	0	0.423052	0	0.018848	0.0555799	0	0	0.0194552	0.004	0.394681	0.929678
SGH-OS-015	0	0.00129778	0.0007	0	0.00188898	0.179459	0	0	0	0.0382634	0	0	0	0.200477	0	0.477475	0	0.0353358	0	0.0651446	0	0	0	0.605281	0.797058
SGH-OS-016	0	0	0.0355891	0.0219586	0.0233636	0.0870977	0	0	0	0	0	0	0.0169797	0.412296	0.0246734	0.332229	0	0	0.0458132	0	0	0	0	0.668747	0.745886
SGH-OS-019	0.0126109	0	0.00556806	0	0.0076418	0	0	0.069029	0.0101283	0.0089176	0.0311069	0	0	0.411648	0	0.381086	0	0	0.0622633	0	0	0	0	0.563569	0.829132
SGH-OS-020	0.00178568	0.0167792	0.0185469	0.0893187	0	0.0178072	0	0.024754	0	0	0	0.0502264	0.0843187	0.0665147	0.0285719	0.470385	0.00696476	0	0.110013	0.0140135	0	0	0.004	0.415016	0.91216
SGH-OS-023	0.0107232	0	0	0.0227191	0	0	0	0.049588	0.014695	0	0.0140459	0	0	0.416055	0.00484905	0.434157	0	0	0.0331678	0	0	0	0	0.737176	0.679498
SGH-OS-024	0	0.0125837	0	0.0130997	0	0.047985	0	0.0258782	0	0	0	0.0148419	0.00147319	0.415305	0.0145331	0.424037	0	0	0.0302634	0	0	0	0	0.772504	0.64445
SGH-OS-051	0.00710258	0	0.0117957	0.368534	0	0	0.121344	0	0	0	0	0.0582396	0	0	0.0365917	0.279205	0	0.07053	0	0.0419113	0.00474585	0	0.028	0.207138	1.01664
SGH-OS-052	0	0.00146195	0.0016948	0.109876	0	0.116776	0	0.0551498	0	0.0183834	0	0.0108747	0.00464133	0.0158847	0.0378973	0.553928	0	0	0.0733065	0	0	0.0001	0.001	0.475395	0.879409
SGH-OS-025	0.00973268	0	0.00222719	0.274492	0	0	0	0.0418996	0.0207538	0.0511436	0	0.0511054	0.024169	0.101262	0.0254575	0.387429	0	0	0.0103284	0	0	0	0.003	0.460748	0.887742
SGH-OS-026	0	0.015316	0.0182645	0	0.0337855	0.114698	0	0.0154811	0.0347114	0	0.0319497	0.0194234	0.012757	0.525013	0	0.0818076	0	0.0677683	0.0290247	0	0	0	0.038	0.16181	1.08136
SGH-OS-027	0.00511984	0.00475116	0.00852837	0.0128052	0	0.0107553	0	0.0466384	0	0	0.0342358	0	0.00978847	0.279533	0.0134266	0.529299	0	0	0	0.0422948	0	0.00282384	0	0.635798	0.771624
SGH-OS-028	0.00417851	0	0	0.00530282	0	0	0.00907379	0.0311701	0.022099	0.0103426	0.0134486	0	0.0107081	0.22777	0.00631635	0.606078	0.013652	0	0.03986	0	0	0	0	0.704257	0.713011
SGH-OS-030	0.00588191	0.0001	0	0.0399845	0	0	0	0.0149505	0.0210611	0	0.0277777	0	0	0.163788	0.00483338	0.707591	0	0	0	0.00822888	0	0.00579557	0	0.67689	0.736044
SGH-OS-031	0	0.0007	0.0370028	0.246459	0	0.00613354	0	0.0629975	0.0296302	0.037035	0	0.0402976	0	0.0967521	0.0438142	0.380661	0.0006	0	0.0141649	0.00377586	0	0	0	0.604796	0.805068
SGH-OS-032	0.0103468	0	0	0.0169183	0	0.00918484	0	0.0340805	0.0212923	0.0151454	0	0.0376949	0	0.256297	0.00503869	0.55991	0	0	0.0340912	0	0	0	0	0.648421	0.761477
SGH-OS-107	0	0.00458004	0.0008	0.0464987	0	0.0943154	0	0.00113317	0	0	0	0.0204638	0	0.171902	0.0179506	0.588846	0	0	0.0535403	0	0	0	0	0.54178	0.841417
SGH-OS-033	0.0542173	0	0.0544878	0	0.118966	0.208315	0	0	0	0	0.0204742	0.024576	0	0.23955	0	0.276551	0	0	0.00286214	0	0	0	0.027	0.213236	1.01363
SGH-OS-024	0	0.0153728	0	0.0381029	0	0.107419	0	0.0231463	0.0369502	0	0	0.0409373	0	0.194388	0.0235135	0.475982	0	0	0.0441886	0	0	0	0	0.610276	0.795202
SGH-OS-003	0	0	0.00301392	0	0.00832861	0.0378714	0	0.00943213	0.00413786	0	0.00718042	0.00416359	0.123855	0.17681	0.00268486	0.565956	0.00953722	0	0.0470295	0	0	0	0	0.564636	0.826589
SGH-OS-036	0.00369127	0.00580974	0.0252447	0.063719	0	0.142928	0	0	0.011877	0	0	0.0451239	0	0.175725	0.0639752	0.409702	0	0	0.0522049	0	0	0	0	0.644435	0.777387
SGH-OS-037	0.0169052	0	0.0215918	0.011777	0.0290073	0.0437563	0	0.0102899	0.016929	0	0.0224088	0	0.0177153	0.298202	0.0126853	0.419547	0	0	0.0791844	0	0	0	0	0.664517	0.753252
SGH-OS-039	0.00591342	0	0	0.0914518	0	0.0996162	0	0.0157446	0.014012	0	0	0.045574	0.0385869	0.057796	0.0617351	0.488165	0	0	0.0814048	0	0	0	0.001	0.472168	0.880943
SGH-OS-040	0.0195305	0	0.0125559	0.0245115	0	0	0	0.0404042	0.0266137	0	0.048065	0	0.0150556	0.230201	0	0.5392	0	0	0.040912	0.00295079	0	0	0	0.614338	0.789201
SGH-OS-041	0	0	0	0	0	0.0349709	0	0.0668945	0	0	0	0.0241403	0	0.317659	0	0.53396	0	0	0.022376	0	0	0	0	0.676859	0.73666
SGH-OS-042	0.0105998	0	0	0.123637	0	0	0.0637073	0.0124081	0	0.016527	0	0.0341189	0	0.218921	0.0271999	0.469973	0	0	0.0229067	0	0	0	0	0.741263	0.697424
SGH-OS-043	0	0.0001	0	0.0065107	0	0.0587337	0	0.00803961	0	0.0110999	0	0.00562446	0	0.404782	0.0007	0.484519	0	0	0.0198869	0	0	0	0	0.709152	0.705667
SGH-OS-026	0	0	0.00462019	0.132615	0	0	0.00324071	0.0694734	0	0	0	0.0128829	0	0.350054	0.0188455	0.407404	0	0	0	0.0009	0	0	0.009	0.308711	0.996001
SGH-OS-118	0	0.0001	0.0525157	0.0478055	0	0.0398887	0	0.00280089	0.0004	0	0.007189	0.00855054	0.0362445	0.0008	0.00695006	0.760377	0	0	0.0238643	0.00182609	0	0.010653	0	0.596941	0.802153
SGH-OS-093	0	0.00449006	0.00218329	0	0.00927827	0.0084217	0	0.0144768	0.00495875	0.0191398	0	0.0205455	0	0.332844	0.0107898	0.547098	0	0	0.0257737	0	0	0	0	0.681276	0.732106
SGH-OS-045	0.0738442	0	0.131062	0.0841574	0	0.056358	0	0.0547395	0.00413032	0	0	0.0311358	0.00131121	0.00137957	0.152499	0.354811	0.0180612	0	0.0365103	0	0	0	0.04	0.152569	1.03043
SGH-OS-094	0	0	0.0254582	0.0001	0.0352353	0.115214	0	0	0	0	0	0.0326919	0	0.232754	0.0286379	0.52776	0	0	0.00213769	0	0	0	0	0.589039	0.807917
SGH-OS-102	0.00498037	0.0023911	0.00338982	0	0.0109515	0.143355	0	0.014897	0.0293913	0	0.0524771	0	0	0.475388	0	0.235898	0	0	0.0268812	0	0	0	0.006	0.368294	0.962349
SGH-OS-047	0	0.013994	0	0	0.0209469	0.110198	0	0.0249865	0	0	0.015952	0.00164874	0	0.300626	0.00288507	0.473793	0	0	0.0349707	0	0	0	0	0.626859	0.779648
SGH-OS-119	0	0.00124128	0.00510894	0.0291022	0	0.0586859	0.00237011	0.0003	0.00262473	0	0.0140647	0.00405355	0.00772965	0.139238	0.00875473	0.661258	0	0	0.0484275	0	0	0.0170055	0	0.687313	0.729601
SGH-OS-095	0.0261664	0	0.0728628	0.0917945	0	0.0167785	0	0.0655948	0	0	0	0.0573241	0.0127528	0.10515	0.00961383	0.466262	0.00541784	0	0.0506295	0.0145547	0	0.005098	0.001	0.493343	0.869464
SGH-OS-108	0.00900367	0	0	0.0930057	0	0.0135526	0	0.0198921	0.00456371	0.0295564	0	0.0229567	0	0.135222	0.0310692	0.612882	0	0	0.0230017	0.00428264	0	0.00101148	0	0.599449	0.799961
SGH-OS-049	0.00798688	0	0	0.107072	0	0.0524029	0.0008	0.0346239	0.00310967	0	0.0282805	0.00119754	0	0.131848	0.0532269	0.550439	0.00133706	0	0.0232963	0	0	0.00436066	0	0.61573	0.790178
SGH-OS-096	0	0	0.00351213	0	0.0331306	0.0877485	0	0	0	0.0115345	0	0.0322904	0	0.298336	0.014702	0.518746	0	0	0	0	0	0	0	0.649491	0.760486
SGH-OS-109	0.0225028	0	0.0101504	0.00304399	0.0172772	0	0.00212683	0.0076825	0.005132	0.0229148	0	0.0153327	0.0373661	0.311651	0	0.527883	0	0	0.0137485	0.00318779	0	0	0	0.664727	0.747283
SGH-OS-114	0	0.00469382	0.00495544	0.0354447	0.0060164	0.167125	0.0003	0.00402382	0	0	0	0	0	0.32999	0.00303688	0.399349	0.0007	0	0	0.0444054	0	0	0.031	0.191333	1.06131
SGH-OS-032	0.00468627	0	0	0.0357633	0	0.0760717	0	0.0165187	0.00719279	0	0	0.0332224	0.00712092	0.142399	0.0314123	0.640126	0	0	0	0.00548718	0	0	0	0.654175	0.757358
