# Supplementary material for: Multi-omics analysis identifies osteosarcoma subtypes with distinct prognosis indicating stratified treatment
Source: Nat Commun. 2022 Nov 23;13:7207. doi: 10.1038/s41467-022-34689-5 (PMC9684515; doi:10.1038/s41467-022-34689-5)
Supplement: Supplementary file 4 — Supplementary Data 1-11 [file 41467_2022_34689_MOESM4_ESM.zip › Supplementary Data/Supplementary Data 2.xlsx]

## Sheet: Sheet1
Supplementary Data 2 Somatic mutation summary
SampleID	Age.Group	Gender	Position	Multi-Sample	Metastasis	Recurrence	Pathology	Ennking.Stage	ALP	Cellularity	Ploidy	TMB	HRD score	TP53	ATRX	POLD1	ARID1A	MSH2	RAD52	BRCA2	MSH6	POLE	RAD50	CDC27	DMD	HYDIN	MST1	PKHD1	GNAS	SMG1	MTOR	RIOK1	ERBB4	FAT3	NOTCH2	CDH1	EGFR	MET	FOXA2	NCOA3	PRDM16	FBXO11	MYC	NCOA6	RB1	CEP350	MKI67	CDK12	BRD9
SGH-OS-001	19-45	Male	Femur		Y	Y	Osteoblastic	IIB	80.9	0.37	1.9	0.433333	5
SGH-OS-002	19-45	Male	Femur		Y	Y	Fiberblastic	IIB	66.5	0.32	2	0.833333	35
SGH-OS-003	19-45	Female	Tibia	a	Y	Y	Fiberblastic	IIB	63	1	2	20.0667	88						Missense_Mutation		Missense_Mutation				Missense_Mutation									Missense_Mutation
SGH-OS-003	19-45	Female	Tibia	a	Y	Y	Fiberblastic	IIB	63	1	2	20.0667	88						Missense_Mutation		Missense_Mutation				Missense_Mutation									Missense_Mutation
SGH-OS-004	1-18	Female	Pelvis		Y	Y	Chondroblastic	IIB	43.2	0.71	1.9	1.7	46																																Missense_Mutation	Frame_Shift_Del
SGH-OS-005	>45	Male	Humerus		Y	N	Fiberblastic	IIB	47.6	0.55	4.5	2.03333	16
SGH-OS-006	1-18	Male	Femur		Y	Y	Osteoblastic	IIB	91.3	0.99	2	24	77											Missense_Mutation																									Missense_Mutation
SGH-OS-007	>45	Male	Femur		N	N	Chondroblastic	IIB	69	0.69	5.8	3.56667	52	Missense_Mutation
SGH-OS-008	1-18	Female	Tibia		Y	Y	ND	IIB	56.8	0.1	1.3	1.3	31																																	Missense_Mutation
SGH-OS-009	1-18	Male	Humerus		Y	N	Osteoblastic	IIB	64.7	0.47	2.4	2.2	18
SGH-OS-010	>45	Female	Femur		Y	Y	ND	IIB	81	0.1	1.3	2.46667	37													Missense_Mutation
SGH-OS-011	1-18	Male	Femur		N	N	Fiberblastic	IIB	180	0.33	1.9	0.333333	6
SGH-OS-012	1-18	Male	Femur		Y	Y	Chondroblastic	IIB	214	0.86	5.8	2.23333	67																			In_Frame_Del
SGH-OS-013	>45	Female	Others		N	N	Osteoblastic	IIB	70	0.1	1.6	0.933333	3																											Frame_Shift_Del
SGH-OS-014	1-18	Male	Femur		Y	N	ND	IIB	147	0.1	2.4	0.7	32
SGH-OS-015	>45	Male	Others		N	N	Chondroblastic	IIB		0.85	2.3	3.86667	53															Missense_Mutation
SGH-OS-016	19-45	Female	Femur		Y	N	Chondroblastic	IIB	92	0.72	4.2	1.7	33														Frame_Shift_Ins
SGH-OS-017	1-18	Female	Pelvis		N	N	Osteoblastic	IIB	241.6	0.29	1.9	0.4	2
SGH-OS-018	>45	Female	Pelvis		N	N	Fiberblastic	IIB	136.6	0.1	1.5	0.933333	16																Missense_Mutation
SGH-OS-019	1-18	Female	Humerus		N	N	Osteoblastic	IIB		0.7	6.1	1.4	60														Frame_Shift_Ins																						Missense_Mutation
SGH-OS-020	19-45	Male	Femur		Y	N	ND	IIB	89.4	0.1	1.5	1.13333	36
SGH-OS-021	1-18	Male	Femur		N	N	Osteoblastic	IIB	188	0.95	1.9	0.233333	2
SGH-OS-022	1-18	Male	Femur		N	N	Osteoblastic	IIB	171	0.21	1.9	0.4	4																											Frame_Shift_Del
SGH-OS-023	19-45	Male	Femur		Y	Y	Chondroblastic	IIB	58	0.14	1.5	1.53333	37			Missense_Mutation								Missense_Mutation									Missense_Mutation
SGH-OS-024	1-18	Female	Femur	b	Y	N	Fiberblastic	IIB	143.4	0.13	3.7	1.6	47
SGH-OS-024	1-18	Female	Femur	b	Y	N	Fiberblastic	IIB	143.4	0.13	3.7	1.6	47
SGH-OS-025	1-18	Female	Pelvis		N	N	Osteoblastic	IIB	164.6	0.41	1.9	1.06667	3
SGH-OS-026	>45	Female	Femur	c	N	Y	Osteoblastic	IIB	72.4	0.83	3.2	2.13333	68
SGH-OS-026	>45	Female	Femur	c	N	Y	Osteoblastic	IIB	72.4	0.83	3.2	2.13333	68
SGH-OS-027	1-18	Male	Femur		Y	N	Osteoblastic	III	363.4	0.1	1.9	0.533333	16
SGH-OS-028	1-18	Female	Femur		Y	N	Osteoblastic	IIB	104.4	0.11	2.2	0.166667	46
SGH-OS-029	1-18	Male	Femur		Y	N	Chondroblastic	IIB	83.2	0.96	2.9	19.3	93						Missense_Mutation									Missense_Mutation																	In_Frame_Del
SGH-OS-030	19-45	Female	Femur		N	N	Fiberblastic	IIB	44	0.13	1.7	1.13333	25
SGH-OS-031	>45	Female	Femur		Y	Y	Fiberblastic	IIB	55	0.21	4.3	1.93333	41		Nonsense_Mutation			Missense_Mutation
SGH-OS-032	>45	Female	Pelvis	d	Y	Y	ND	IIB	86	0.41	2.8	1.6	53																																		Missense_Mutation
SGH-OS-032	>45	Female	Pelvis	d	Y	Y	ND	IIB	86	0.41	2.8	1.6	53																																		Missense_Mutation
SGH-OS-033	1-18	Male	Tibia		N	N	Osteoblastic	IIB	130	0.81	6	1.63333	76																													Frame_Shift_Ins
SGH-OS-034	>45	Female	Pelvis		N	Y	Fiberblastic	IIB	104	0.58	4.9	2.8	32		Nonsense_Mutation																															Nonsense_Mutation	Missense_Mutation
SGH-OS-035	1-18	Male	Femur		N	N	Osteoblastic	IIB	88	0.3	3	1.03333	44	Missense_Mutation
SGH-OS-036	1-18	Male	Femur		N	N	Fiberblastic	IIB	72	0.43	3.4	2.2	37
SGH-OS-037	19-45	Male	Femur		N	N	Osteoblastic	IIB	154	0.11	1.6	0.6	33																																Frame_Shift_Del
SGH-OS-038	19-45	Female	Pelvis		N	N	ND	IIB		0.36	1.9	0.733333	3
SGH-OS-039	>45	Female	Femur		Y	Y	Fiberblastic	IIB	72	0.4	3.1	3.8	54	Missense_Mutation													Frame_Shift_Ins
SGH-OS-040	1-18	Male	Pelvis		N	N	ND	IIB	99.2	0.64	2	0.5	5
SGH-OS-041	1-18	Male	Femur		Y	N	Osteoblastic	IIB	94	0.71	3.6	0.733333	56
SGH-OS-042	1-18	Female	Femur		Y	Y	Fiberblastic	IIB	66	0.99	2.2	21.7667	94		Nonsense_Mutation	Missense_Mutation											Missense_Mutation		Missense_Mutation	Missense_Mutation									Missense_Mutation		Missense_Mutation
SGH-OS-043	>45	Male	Femur		N	N	Fiberblastic	IIB	79	0.5	3.6	2.1	82	Missense_Mutation														Missense_Mutation			Missense_Mutation						Missense_Mutation
SGH-OS-044	1-18	Male	Others		Y	Y	Osteoblastic	IIB	112	0.57	5.7	2.56667	67												Missense_Mutation
SGH-OS-045	1-18	Male	Femur		Y	N	Small cell	IIB	121	0.8	4.1	1.06667	19																																				Missense_Mutation
SGH-OS-046	19-45	Male	Tibia		N	N	Osteoblastic	IIB	131	0.39	2.1	0.733333	17
SGH-OS-047	1-18	Female	Femur	e	N	N	Osteoblastic	IIB	177	0.8	5.1	1.13333	48
SGH-OS-047	1-18	Female	Femur	e	N	N	Osteoblastic	IIB	177	0.7	5.3	1	47
SGH-OS-048	1-18	Male	Tibia		N	N	Fiberblastic	IIB	59	0.99	2	0.5	18				Missense_Mutation
SGH-OS-049	1-18	Female	Humerus		N	N	Osteoblastic	IIB	110.7	0.1	1.7	0.4	29
SGH-OS-050	>45	Female	Femur		Y	N	ND	IIB
SGH-OS-051	>45	Male	Femur		N	N	Fiberblastic	IIB
SGH-OS-052	1-18	Female	Femur		N	N	Osteoblastic	IIB	267.3
SGH-OS-053	1-18	Female	Tibia		N	N	ND	IIB	121	0.99	2	18.6667	86													Missense_Mutation		Missense_Mutation																		Missense_Mutation
SGH-OS-054	19-45	Female	Femur		Y	N	Fiberblastic	IIB	64
SGH-OS-055	>45	Female	Pelvis		N	N	Chondroblastic	IIB	218
SGH-OS-056	>45	Female	Pelvis		N	Y	Osteoblastic	IIB	162
SGH-OS-057	>45	Female	Tibia		Y	N	Fiberblastic	III	120	0.7	5.2	1.43333	56
SGH-OS-058	1-18	Male	Femur		N	N	ND	IIB	514	0.1	1.9	0.2	17
SGH-OS-059	19-45	Male	Femur		N	N	Osteoblastic	IIB	135
SGH-OS-060	19-45	Male	Others		N	N	Chondroblastic	IIB	52
SGH-OS-061	1-18	Female	Femur		Y	N	Osteoblastic	IIB	78	0.68	3.6	0.833333	34	Nonsense_Mutation																																			Missense_Mutation
SGH-OS-062	1-18	Female	Tibia		N	N	Chondroblastic	IIB	142	0.62	6.4	2.6	68
SGH-OS-063	1-18	Male	Femur		N	N	Osteoblastic	IIB	68	0.11	2.2	0.433333	31											Missense_Mutation
SGH-OS-064	1-18	Male	Femur		Y	Y	Chondroblastic	IIB	372	0.93	3.7	2.06667	52
SGH-OS-065	>45	Female	Femur		N	N	Fiberblastic	IIB	67
SGH-OS-066	1-18	Female	Humerus		N	N	Fiberblastic	IIB	120	0.1	1.7	0.1	9
SGH-OS-067	1-18	Female	Femur		Y	Y	Osteoblastic	III	261	0.64	7	3.6	45
SGH-OS-068	19-45	Male	Others		Y	N	Osteoblastic	III	193	0.2	3.8	1.4	46		Nonsense_Mutation									Missense_Mutation																					Missense_Mutation
SGH-OS-069	19-45	Male	Pelvis		Y	Y	Fiberblastic	IIB	148	0.2	3.2	2.23333	54	Missense_Mutation																																	Missense_Mutation
SGH-OS-070	>45	Male	Femur		Y	Y	Osteoblastic	III	263.5	0.51	2.2	1.8	18
SGH-OS-071	>45	Male	Femur		N	N	Osteoblastic	IIB	68
SGH-OS-072	>45	Female	Pelvis		Y	Y	Osteoblastic	III	67	0.15	4.7	0.966667	29
SGH-OS-073	19-45	Female	Tibia		N	Y	Osteoblastic	IIB	60	0.29	5.4	1.36667	51																																			Missense_Mutation
SGH-OS-074	19-45	Male	Humerus		Y	N	Osteoblastic	IIB	55	0.98	2.1	21.3	78			Missense_Mutation				Missense_Mutation				Missense_Mutation			Multi_Hit								Missense_Mutation														Missense_Mutation
SGH-OS-075	1-18	Female	Others		N	Y	Osteoblastic	IIB	75	0.73	5.5	7.03333	86										Missense_Mutation		Frame_Shift_Del
SGH-OS-076	1-18	Male	Tibia		Y	N	Osteoblastic	IIB	236	0.75	3.2	1.63333	44	Nonsense_Mutation											Missense_Mutation																				Nonsense_Mutation
SGH-OS-077	1-18	Female	Femur		N	N	Fiberblastic	IIB	89	0.1	1.7	0.333333	10																										In_Frame_Del
SGH-OS-078	1-18	Male	Tibia		Y	N	Osteoblastic	IIB	129
SGH-OS-079	19-45	Female	Pelvis		Y	N	Fiberblastic	IIB	95.7	0.68	2.7	0.833333	4
SGH-OS-080	1-18	Male	Femur		Y	N	Osteoblastic	IIB	160
SGH-OS-081	1-18	Male	Femur		N	N	Osteoblastic	IIB	137	0.35	1.9	0.233333	4											Missense_Mutation
SGH-OS-082	>45	Female	Humerus		Y	N	Osteoblastic	IIB	143
SGH-OS-083	1-18	Male	Tibia		N	N	Chondroblastic	IIB	180	0.78	3.4	1.03333	47
SGH-OS-084	19-45	Male	Tibia		N	N	Chondroblastic	IIB	89
SGH-OS-085	1-18	Male	Femur		N	N	Osteoblastic	IIB	117.8	0.34	1.9	0.166667	3				Missense_Mutation
SGH-OS-086	1-18	Female	Femur		N	N	Fiberblastic	IIB	75.2
SGH-OS-087	1-18	Male	Tibia		N	N	Osteoblastic	IIB	214.2	0.11	2.9	0.833333	30											Missense_Mutation
SGH-OS-088	1-18	Male	Femur		Y	N	ND	IIB	316.9	0.77	3.6	0.6	53	Missense_Mutation
SGH-OS-089	>45	Male	Femur		N	N	Fiberblastic	IIB	111.4	0.87	2.5	1.8	47
SGH-OS-090	>45	Female	Humerus		N	N	ND	IIB	83.5
SGH-OS-091	19-45	Male	Pelvis		N	N	Osteoblastic	IIB	100.2
SGH-OS-092	1-18	Female	Others		Y	N	Osteoblastic	IIB	214	0.13	2.1	0.533333	21																											Frame_Shift_Del
SGH-OS-093	19-45	Female	Others		N	N	ND	IIB		0.98	2.2	14.1333	82	Missense_Mutation																Missense_Mutation				Missense_Mutation
SGH-OS-094	1-18	Male	Femur		N	N	Osteoblastic	IIB	152	0.52	3.1	0.9	41
SGH-OS-095	1-18	Male	Femur	f	Y	N	Osteoblastic	IIB	147	0.29	1.9	0.1	11
SGH-OS-095	1-18	Male	Femur	f	Y	N	Osteoblastic	IIB	147	1	1.9	20.7333	81					Missense_Mutation								Missense_Mutation													Missense_Mutation					Missense_Mutation
SGH-OS-096	1-18	Female	Femur	g	N	Y	Osteoblastic	IIB	198	0.21	4.2	1.9	50													Missense_Mutation																					Missense_Mutation
SGH-OS-096	1-18	Female	Femur	g	N	Y	Osteoblastic	IIB	198	0.49	2.4	6.73333	60												Missense_Mutation	Missense_Mutation						In_Frame_Del															Missense_Mutation
SGH-OS-097	19-45	Female	Femur		Y	N	ND	IIB	392	0.13	3	1.06667	47																		Missense_Mutation
SGH-OS-098	19-45	Female	Humerus		Y	Y	Chondroblastic	III	65	0.68	3.2	2.86667	67																																				Missense_Mutation
SGH-OS-099	19-45	Male	Femur		Y	Y	Osteoblastic	IIB	192	0.78	2.9	4.5	34																						Frame_Shift_Ins										Nonsense_Mutation
SGH-OS-100	19-45	Male	Tibia	h	Y	Y	ND	IIB	124	0.4	2	1.2	28											Missense_Mutation									Missense_Mutation							Missense_Mutation
SGH-OS-100	19-45	Male	Tibia	h	Y	Y	ND	IIB	124	0.12	4.5	3.16667	47																			In_Frame_Del
SGH-OS-101	19-45	Male	Femur		Y	N	Osteoblastic	III	2984	0.55	2.2	0.766667	31																														Nonsense_Mutation
SGH-OS-102	1-18	Female	Tibia		Y	Y	Osteoblastic	IIB	155	0.71	5.5	5.46667	71		Frame_Shift_Del
SGH-OS-103	1-18	Male	Femur		N	N	Osteoblastic	IIB	221	0.24	1.9	0.4	15
SGH-OS-104	1-18	Female	Femur		N	N	Osteoblastic	IIB	86	0.1	1.7	0.233333	33
SGH-OS-105	1-18	Female	Humerus		Y	N	ND	IIB	149	0.42	2.3	1.9	29									Missense_Mutation
SGH-OS-106	1-18	Female	Femur		N	N	Fiberblastic	IIB	58	0.94	1.9	2.56667	1
SGH-OS-107	>45	Female	Femur	i	N	Y	Osteoblastic	IIB	138	0.72	2.6	2.4	33		Nonsense_Mutation														Missense_Mutation							Missense_Mutation
SGH-OS-107	>45	Female	Femur	i	N	Y	Osteoblastic	IIB	138	0.54	2.9	1.93333	19		Nonsense_Mutation														Missense_Mutation
SGH-OS-108	1-18	Male	Femur		Y	Y	Osteoblastic	III	929	0.37	1.4	1.76667	48	Missense_Mutation
SGH-OS-109	1-18	Male	Humerus		Y	Y	Osteoblastic	IIB	59.7	0.56	3.6	1.43333	36
SGH-OS-110	1-18	Female	Humerus		Y	Y	ND	IIB	339	0.92	1.9	1.36667	4															Missense_Mutation
SGH-OS-111	1-18	Female	Femur		N	N	Osteoblastic	IIB	318	0.99	2.1	2.1	48																										In_Frame_Del
SGH-OS-112	1-18	Male	Femur		Y	N	Chondroblastic	IIB	122.6	0.81	2.7	2.8	63
SGH-OS-113	19-45	Male	Femur		Y	N	ND	IIB	96	0.99	1.8	9.33333	1	Nonsense_Mutation																Multi_Hit									In_Frame_Del
SGH-OS-114	19-45	Female	Humerus		Y	Y	Osteoblastic	IIB	60	0.66	2.1	5.53333	67												Missense_Mutation													Missense_Mutation								Missense_Mutation		Nonsense_Mutation
SGH-OS-115	>45	Male	Pelvis		Y	Y	Osteoblastic	IIB	69	0.41	3.4	4.23333	59																		Missense_Mutation
SGH-OS-116	>45	Female	Femur		N	N	Osteoblastic	IIB	72	0.98	1.8	0.166667	46											Inframe_Substitution
SGH-OS-119	19-45	Male	Femur		N	N	Osteoblastic	IIB	235	0.11	4.4	1.3	47	Missense_Mutation																Missense_Mutation									In_Frame_Del
SGH-OS-120	19-45	Male	Femur		Y	N	Fiberblastic	IIB		0.8	3.6	7.2	75																												Missense_Mutation
SGH-OS-121	1-18	Female	Femur		N	N	Fiberblastic	IIB	156	0.15	3	0.1	34
[truncated: 23 more columns]
