# Supplementary material for: Multi-omics analysis identifies osteosarcoma subtypes with distinct prognosis indicating stratified treatment
Source: Nat Commun. 2022 Nov 23;13:7207. doi: 10.1038/s41467-022-34689-5 (PMC9684515; doi:10.1038/s41467-022-34689-5)
Supplement: Supplementary file 4 — Supplementary Data 1-11 [file 41467_2022_34689_MOESM4_ESM.zip › Supplementary Data/Supplementary Data 3.xlsx]

## Sheet: Sheet1
Supplementary Data 3. Significant mutation genes
gene	expr	reptime	hic	N_nonsilent	N_silent	N_noncoding	n_nonsilent	n_silent	n_noncoding	nnei	x	X	p	q
TP53	2069567	213	34	330523	91271	0	12	0	0	50	7	5545275	1.35e-08	0.000254
KIAA0040	NaN	NaN	NaN	76719	19581	0	8	0	0	31	9	5269964	3.1e-07	0.00292
FOXA2	49625	627	-66	345182	102934	0	6	0	0	50	7	6300695	2.22e-05	0.14
BRD9	875343	491	30	493912	103148	0	10	0	0	50	6	5922129	8.74e-05	0.339
ZC3H11A	521302	280	32	626913	173340	0	5	1	0	50	6	5850546	8.97e-05	0.339
RB1	349930	450	41	739156	188855	0	6	0	0	50	7	6764540	0.000163	0.513
TAS2R30	371136	676	4	239145	69015	0	6	1	0	50	10	6109058	0.000223	0.538
REG3A	10958	1389	-22	139956	37236	0	5	0	0	50	6	5268466	0.000257	0.538
RAB30	307557	285	13	159858	41730	0	3	0	0	50	2	5923841	0.000257	0.538
H3F3B	1885370	198	27	103148	32635	0	3	0	0	50	6	6507740	0.000685	1
HIST1H1E	398813	636	53	160500	52644	0	3	0	0	50	5	4099063	0.000697	1
TMEM128	146135	584	35	113099	28783	0	5	0	0	50	10	5321538	0.000769	1
MST1	1551582	271	48	563676	158574	0	6	0	0	27	3	4360892	0.000782	1
H3F3A	866965	237	23	103148	32635	0	4	0	0	50	4	4824737	0.000896	1
SCOC	186461	708	3	145734	37236	0	2	0	0	50	4	5876440	0.00127	1
GAGE12J	547555	NaN	25	96514	22898	0	2	0	0	50	3	6188773	0.00202	1
C11orf57	389805	179	31	235507	54035	0	2	0	0	50	4	6786154	0.00238	1
RIOK1	789838	250	17	462561	105930	0	3	0	0	50	5	6619127	0.00254	1
OR2T4	104321	936	-39	261187	74900	0	3	0	0	50	8	5481931	0.00317	1
CDC27	955548	395	18	652272	171093	0	8	0	0	50	8	6551931	0.00406	1
OR5M3	NaN	NaN	NaN	230906	65056	0	3	0	0	50	15	11981004	0.00491	1
ATXN1	109777	623	30	595455	191637	0	4	0	0	35	4	4919004	0.00517	1
AQP7	982082	163	21	260010	79929	0	5	0	0	50	4	5347646	0.00518	1
ANKRD36	NaN	NaN	NaN	1587666	378780	0	14	4	0	28	12	4295836	0.00524	1
COL11A1	37620	742	-20	1440862	434420	0	7	0	0	18	2	2467420	0.00545	1
OR6S1	709113	577	11	240322	79394	0	2	0	0	50	2	7402581	0.00692	1
DKKL1	2183690	309	30	182863	56924	0	2	0	0	50	3	6493081	0.0073	1
IRS4	110759	NaN	29	918060	294678	0	4	1	0	50	8	8054211	0.00742	1
MPZL2	805791	211	41	167348	47080	0	2	0	0	50	8	6391966	0.00826	1
PRSS1	285408	636	11	191958	53286	0	3	0	0	50	5	7278568	0.00856	1
LRRCC1	99309	1450	-7	824221	193670	0	5	0	0	50	7	7061144	0.00907	1
TMEM44	370452	255	34	381562	100580	0	3	0	0	50	4	5695289	0.00911	1
OR4M1	275024	858	-57	231762	70299	0	5	0	0	50	10	5477651	0.00911	1
AK3	231882	608	30	172912	51788	0	2	0	0	50	4	5835459	0.00994	1
GJA1	60722	773	-23	288472	81641	0	2	0	0	50	7	5996066	0.0101	1
PTEN	259678	300	34	323996	75328	0	2	0	0	50	5	5481610	0.0102	1
SPATA6	27215	691	-19	386805	99510	0	2	0	0	50	5	6404806	0.0107	1
NOVA1	15854	883	-41	379850	123799	0	2	0	0	50	3	5056606	0.0112	1
EXTL1	748547	221	31	503328	161463	0	3	0	0	50	2	5248778	0.0115	1
DUT	333686	381	-34	197201	61204	0	2	0	0	50	16	7286379	0.0115	1
NUP50	395347	362	-13	361232	99403	0	4	0	0	50	5	6009334	0.0116	1
SLC35D1	387355	673	-4	276702	80250	0	2	0	0	50	7	5281841	0.0116	1
LCAT	879834	158	50	332663	99724	0	2	0	0	50	8	7142785	0.0122	1
ZNF446	2179183	270	-4	336408	105609	0	3	0	0	50	12	7704856	0.0125	1
FAM155A	73040	1144	-37	346680	97905	0	2	0	0	50	7	6782944	0.0127	1
SPDYE6	NaN	NaN	NaN	315757	81320	0	3	0	0	50	15	11997268	0.0127	1
CELA3B	448600	190	29	209934	60669	0	3	0	0	50	4	6620197	0.0128	1
ZNF286B	NaN	NaN	NaN	406172	101329	0	3	0	0	50	15	12017277	0.0135	1
FZD3	306800	256	45	508892	139849	0	2	0	0	50	3	6329692	0.0135	1
NCOA3	266824	287	49	1116331	292538	0	6	0	0	44	2	5051149	0.0139	1
ARID3A	2292363	206	44	441589	139421	0	4	0	0	50	3	6056093	0.0144	1
HNRNPAB	672705	448	46	263862	67089	0	2	0	0	50	9	7647718	0.0146	1
PRB3	311837	673	-1	225556	78752	0	2	1	0	50	2	4937194	0.0149	1
C1orf158	141239	571	18	150977	40660	0	3	0	0	50	8	5290187	0.0149	1
OR5M1	NaN	NaN	NaN	234330	69978	0	3	0	0	50	15	11985926	0.0151	1
ST6GAL1	447917	433	32	315864	82497	0	3	0	0	50	2	6333651	0.0153	1
CYP4F2	825892	575	15	404674	112136	0	3	0	0	50	6	6660536	0.0155	1
RAB3IP	561550	488	-11	378138	94053	0	3	0	0	50	6	5882646	0.0159	1
ZNF491	739660	633	-2	340795	82283	0	2	0	0	50	10	7250320	0.0166	1
ZNF280A	201933	683	23	412699	111494	0	3	0	0	50	10	14064080	0.0181	1
SPINK2	595179	572	12	67838	18511	0	1	0	0	50	4	6060159	0.0183	1
SPRR2E	687290	704	30	56496	15087	0	2	0	0	50	8	6440758	0.0183	1
SPANXN1	2363	NaN	-22	58743	12840	0	1	0	0	50	10	7482617	0.0185	1
OR4N4	156689	855	-31	234223	70727	0	3	0	0	50	6	6240775	0.0187	1
ULK4	310078	648	15	1002055	272957	0	5	0	0	50	5	9076275	0.0192	1
PRM2	632841	308	37	79180	21293	0	1	0	0	50	3	6593661	0.0196	1
SCGB1D2	3058870	450	42	71369	19474	0	1	0	0	50	2	4900707	0.0197	1
SPRR4	426723	748	28	62702	15622	0	2	0	0	5	0	428000	0.0205	1
CCDC121	1192074	306	43	334054	91913	0	2	0	0	50	11	8660580	0.0212	1
FAM47C	71087	NaN	-10	750605	247705	0	5	0	0	50	12	9508341	0.0228	1
C1orf189	2028928	185	35	84423	18939	0	1	0	0	50	3	5096945	0.025	1
ZNF185	235275	NaN	23	600484	169916	0	2	1	0	50	3	6092473	0.0251	1
PTH2	2173457	290	44	71155	28676	0	2	0	0	50	5	5966320	0.0253	1
TAS2R39	321366	568	-9	254232	71904	0	2	0	0	50	5	5169598	0.0254	1
NUMBL	918439	226	34	452289	146697	0	2	0	0	50	5	6002058	0.0257	1
TMEM123	491236	312	16	156434	49969	0	2	0	0	50	9	5355457	0.0258	1
LCE1E	64902	818	18	90843	25038	0	1	0	0	50	5	6213918	0.026	1
GNS	441663	484	28	431638	117593	0	2	0	0	50	2	6759939	0.0262	1
BLOC1S2	1071291	198	56	115346	28141	0	1	0	0	50	4	7379683	0.027	1
CYP2C18	250078	725	1	382953	100152	0	2	0	0	50	4	7024550	0.0272	1
MFSD9	70590	913	-3	349783	114704	0	2	0	0	50	10	5887247	0.0277	1
MORN2	NaN	NaN	NaN	63665	15301	0	1	0	0	31	9	5265684	0.0278	1
C10orf120	321415	530	1	260652	66768	0	4	0	0	50	9	7202919	0.0283	1
EMP3	1478750	217	36	127330	36380	0	1	0	0	50	6	9401127	0.0284	1
C6orf163	NaN	NaN	NaN	262150	61418	0	2	0	0	50	15	11977366	0.0285	1
GRPEL2	422727	380	28	170986	50504	0	2	0	0	50	11	5813310	0.0289	1
POM121	641244	332	59	718719	243960	0	5	1	0	50	8	5119094	0.0291	1
ATRX	548517	NaN	8	1969549	474866	0	7	0	0	10	1	1830021	0.0294	1
SYT13	173203	637	14	318967	98654	0	3	0	0	50	5	7350472	0.0299	1
OR2S2	853975	298	55	235400	74044	0	2	0	0	50	5	5165211	0.0306	1
DKC1	1739324	NaN	7	406707	107214	0	2	0	0	37	9	6049887	0.0307	1
C1orf100	706923	537	-1	116737	31565	0	2	0	0	50	5	7152843	0.032	1
KRTAP4-2	996799	468	-7	105395	27178	0	1	0	0	50	3	5152050	0.0325	1
RNPC3	NaN	NaN	NaN	111494	32635	0	1	0	0	50	15	11948583	0.0325	1
PEAR1	1362027	244	38	805496	222346	0	2	0	0	50	3	7387815	0.0336	1
SCTR	211577	497	30	344219	95872	0	3	0	0	50	5	6512448	0.035	1
FBXL16	1207790	194	33	351067	117593	0	3	0	0	50	3	6765289	0.0353	1
PRH2	NaN	NaN	NaN	126153	39483	0	2	0	0	50	15	11955431	0.0355	1
IL26	325920	623	5	138244	33170	0	2	0	0	50	4	6599332	0.0358	1
LNP1	376655	410	13	141347	34882	0	1	0	0	50	5	7620540	0.0358	1
OR5D16	4214	1074	-46	243532	72653	0	3	0	0	50	10	6018322	0.036	1
XCL2	389559	440	15	87205	26750	0	1	0	0	50	7	5318863	0.0363	1
DNAJB3	NaN	NaN	NaN	111066	30174	0	2	0	0	50	15	11946122	0.0364	1
FAM159B	NaN	NaN	NaN	124869	32742	0	1	0	0	50	15	11948690	0.0364	1
ZNF778	1307930	254	38	557577	150549	0	4	0	0	50	1	6227828	0.0367	1
ZCWPW1	1454967	172	57	514777	130754	0	2	0	0	50	1	5706524	0.0367	1
LEUTX	NaN	NaN	NaN	127972	36701	0	2	0	0	50	15	11952649	0.0372	1
HIST1H3H	267617	634	32	100152	33063	0	2	0	0	50	2	4660492	0.0374	1
PPIA	1200579	164	55	131931	33705	0	2	0	0	50	6	7397873	0.0375	1
IFNA8	242654	411	-6	144664	38948	0	2	0	0	50	3	5882967	0.038	1
PNMA5	249931	NaN	35	332770	99617	0	2	0	0	50	5	5887461	0.0383	1
SSSCA1	3945819	202	45	150014	47722	0	1	0	0	50	2	6232322	0.0388	1
PTGIS	1117465	380	52	381990	112671	0	2	0	0	50	3	5872802	0.0393	1
PRKAR1B	543988	401	7	296390	84316	0	2	0	0	50	8	7477588	0.0395	1
SEPSECS	338354	506	32	390122	106144	0	2	1	0	50	4	6055879	0.0398	1
C9	168073	424	-8	440733	112029	0	3	0	0	50	3	6039936	0.04	1
ZNF622	203311	624	-20	372895	93839	0	3	0	0	50	10	7315697	0.0404	1
HP	438866	372	19	316399	83888	0	2	0	0	50	7	6314391	0.0404	1
PLAC4	187016	530	-16	105823	39590	0	1	0	0	50	13	7821379	0.042	1
TAS2R43	371136	676	4	235721	64093	0	3	0	0	50	10	6109058	0.0422	1
HOMEZ	1171456	330	20	409168	122729	0	4	1	0	50	13	6509024	0.0426	1
COLQ	507200	256	40	374393	110317	0	3	0	0	50	4	5157079	0.0426	1
IL17A	313277	556	11	117593	35845	0	2	0	0	50	6	6005910	0.0431	1
DUSP4	307440	267	42	331700	104539	0	2	0	0	50	3	5263009	0.0434	1
CRCP	501759	345	35	143380	35417	0	1	0	0	50	4	6033730	0.0445	1
CBFA2T3	967879	252	41	490809	153117	0	3	0	0	50	5	7030114	0.0446	1
MGAT4A	319617	696	36	453359	112243	0	2	0	0	50	5	7062214	0.0446	1
RNASEH2B	137500	621	34	263327	62167	0	2	0	0	50	10	5962575	0.0447	1
IGF1	186749	752	-3	174731	43228	0	1	0	0	50	3	6531280	0.045	1
C8orf37	313002	375	45	167027	40339	0	1	0	0	50	2	5561111	0.0453	1
RPL26	772200	257	20	114918	30174	0	1	0	0	50	5	5199879	0.0468	1
IFNA21	137739	498	1	144022	39590	0	2	0	0	50	4	5326032	0.047	1
ARPC1A	903923	263	51	294036	74793	0	2	0	0	50	10	7061465	0.0471	1
PSG6	282702	238	-37	341651	98440	0	2	0	0	50	7	6351734	0.0474	1
MORN4	564805	169	40	115346	31351	0	1	0	0	50	8	6081452	0.0483	1
POTEC	NaN	NaN	NaN	433243	102506	0	3	0	0	50	15	12018454	0.0487	1
KLRC1	382960	334	1	186287	46759	0	2	0	0	50	4	6849819	0.0487	1
FGF7	273513	370	-7	152689	37664	0	2	0	0	50	5	6043788	0.0489	1
FAM104B	214019	NaN	18	131503	28997	0	2	0	0	50	8	6256183	0.0489	1
KLK13	490795	632	22	208436	65056	0	2	0	0	50	11	5031140	0.0491	1
MEPE	423426	538	1	408847	101543	0	2	0	0	50	8	7522742	0.0497	1
H1FX	948414	355	44	155685	50397	0	2	0	0	50	5	7480156	0.0501	1
CARTPT	456944	601	19	88061	27178	0	2	0	0	50	10	5294467	0.0503	1
POLR2F	1370748	203	50	101971	26429	0	1	0	0	50	8	5524838	0.0504	1
CC2D1B	815523	448	26	661260	195489	0	2	0	0	50	6	7053333	0.0506	1
DCTD	204483	431	-12	154508	34882	0	2	0	0	50	5	6316531	0.0508	1
CCDC70	353099	349	69	184147	42479	0	2	0	0	50	3	6215951	0.0515	1
USP6	1391000	384	20	1102742	289114	0	4	0	0	50	11	6864157	0.0516	1
TM9SF4	1055549	262	36	507822	133215	0	3	0	0	50	1	5068697	0.0519	1
KRTAP5-5	NaN	NaN	NaN	177620	52216	0	1	0	0	50	15	11968164	0.0523	1
EMD	2277674	NaN	40	196238	55747	0	2	0	0	50	2	6182674	0.0523	1
PPIAL4G	119504	375	34	126153	33384	0	1	0	0	50	8	6108416	0.0525	1
ZC3H12B	321325	NaN	10	637934	173875	0	3	0	0	50	8	7090248	0.0529	1
GORAB	72379	883	-2	305378	81427	0	3	0	0	50	8	6518333	0.0534	1
SBK2	1094560	399	4	251236	87098	0	3	0	0	50	4	4480411	0.0534	1
UGT2B11	18988	929	1	410880	106572	0	2	0	0	50	8	7521137	0.0536	1
ZNF212	667346	385	37	374286	109140	0	2	1	0	50	9	7756751	0.0538	1
ADAM2	12694	576	-2	594385	140705	0	5	0	0	50	9	8494944	0.055	1
AGGF1	261159	333	30	563569	141668	0	3	0	0	50	1	5152371	0.0557	1
PRAMEF4	118495	792	12	362623	102506	0	2	1	0	50	6	5483536	0.0559	1
MDM1	354120	575	16	599093	160393	0	3	0	0	50	5	8377137	0.0561	1
NAP1L2	196410	NaN	-3	353100	90843	0	2	0	0	50	6	5393228	0.0561	1
ZNF746	588536	467	17	479681	150121	0	5	0	0	50	7	5982477	0.0569	1
LRRC29	1109491	150	46	167776	54356	0	2	0	0	50	4	5733274	0.0576	1
SLAIN2	310987	328	55	437095	132359	0	3	0	0	50	2	4853627	0.0576	1
VKORC1L1	404213	365	30	132038	41623	0	1	0	0	50	7	6081345	0.0581	1
AFM	331900	594	3	482463	113955	0	2	0	0	50	5	6451137	0.0583	1
C19orf38	NaN	NaN	NaN	178583	52216	0	2	0	0	50	15	11968164	0.0586	1
NOTCH2NL	NaN	NaN	NaN	185645	47722	0	2	0	0	50	15	11963670	0.06	1
RPL10A	683460	280	36	172484	45154	0	1	0	0	50	7	7233949	0.0606	1
CNOT3	735613	439	-53	585076	162854	0	3	0	0	50	23	8835204	0.0613	1
RAD1	241905	675	21	221704	57245	0	2	0	0	50	3	6134738	0.0615	1
LILRA1	978578	625	-1	370862	112564	0	4	0	0	50	10	6660001	0.0616	1
RUNDC3B	287293	839	-3	372574	98012	0	2	0	0	50	7	5919454	0.0618	1
CLEC18B	475713	278	44	358557	95979	0	4	0	0	50	11	6472216	0.062	1
TMUB1	622098	373	41	176657	63772	0	1	0	0	50	7	7556340	0.0625	1
GOLGA6A	412657	344	49	550515	140277	0	3	0	0	50	2	5549127	0.0628	1
ZNF799	1754294	593	0	503756	120268	0	4	0	0	50	8	7396910	0.0646	1
DDX59	371965	276	13	475829	130219	0	2	0	0	50	7	7402260	0.0647	1
2020-09-10	191347	329	22	364228	86777	0	2	0	0	50	8	5809137	0.0647	1
PGPEP1L	217299	248	-20	148837	46010	0	1	0	0	50	8	6618057	0.0651	1
BTF3	439732	289	38	159216	46545	0	1	0	0	50	5	5406175	0.0654	1
MS4A12	333232	899	13	206296	59492	0	1	0	0	50	4	5944920	0.0655	1
CELA3A	448600	190	29	211646	59599	0	2	0	0	50	4	6620197	0.0663	1
MYEOV	558031	443	37	225877	79073	0	2	0	0	50	5	7761887	0.0664	1
SHROOM4	36907	NaN	11	1128850	320786	0	3	0	0	50	6	7039744	0.0665	1
CTDSP2	1051368	243	40	211004	59920	0	2	0	0	50	3	5784848	0.0668	1
ZCRB1	174511	545	18	178797	40125	0	1	0	0	50	6	5886712	0.0676	1
UBB	881521	169	4	170986	51788	0	1	0	0	50	4	4997542	0.0686	1
REPIN1	315538	514	32	456890	148195	0	2	1	0	50	5	7411141	0.0691	1
CYP4Z1	366455	479	4	402213	99831	0	3	0	0	50	7	5973489	0.0693	1
SCAMP4	1944774	239	36	180295	48899	0	2	0	0	50	6	6708579	0.0698	1
DTX4	542222	686	9	463631	143701	0	2	0	0	50	6	7049267	0.0701	1
GLYAT	285823	620	9	234758	58315	0	2	0	0	50	4	6294810	0.0702	1
DKK4	535273	459	37	172591	48578	0	2	0	0	50	7	6400526	0.0708	1
RNF166	802673	189	41	185538	51360	0	2	0	0	50	5	6236709	0.071	1
WBP1	1069803	343	45	201374	62488	0	1	0	0	50	4	5965785	0.0714	1
IRX1	7226	1155	-24	350532	117165	0	4	0	0	50	6	6098037	0.0714	1
METTL2B	893183	199	45	299814	76077	0	1	0	0	50	2	6892619	0.0716	1
KRTAP5-8	586193	626	50	142952	38734	0	1	0	0	50	8	5155153	0.0721	1
HES3	643428	205	30	139100	45475	0	2	0	0	50	4	4744166	0.0721	1
RFPL1	723458	203	35	238824	68694	0	2	0	0	50	4	6673162	0.0722	1
ATF7IP2	199617	364	9	532432	138137	0	3	0	0	50	5	6302621	0.0728	1
C22orf15	637355	196	52	115667	34240	0	1	0	0	50	13	6168015	0.0735	1
MS4A10	744779	621	23	207687	59385	0	2	0	0	50	7	7002401	0.0735	1
SPRR2A	687290	704	30	56496	15087	0	1	0	0	50	8	6440758	0.0737	1
FANCG	782447	350	42	469623	147018	0	2	0	0	48	8	7417989	0.0737	1
ZNF184	162358	606	37	587537	141775	0	2	1	0	50	9	5536929	0.0739	1
S100A3	1454773	186	26	80678	20116	0	1	0	0	50	1	5823903	0.0741	1
C11orf88	401074	326	18	157825	39590	0	2	0	0	50	8	6074283	0.0741	1
GLRX2	288840	433	-13	158360	44833	0	2	0	0	50	6	5424365	0.0746	1
OR5AP2	NaN	NaN	NaN	237540	67731	0	1	0	0	50	15	11983679	0.0747	1
OR5AR1	NaN	NaN	NaN	231655	67196	0	1	0	0	50	15	11983144	0.0747	1
S100A5	1454773	186	26	90094	20651	0	1	0	0	50	1	5823903	0.0748	1
ZNF346	1195948	218	40	234116	58315	0	2	0	0	50	4	6416897	0.075	1
GJC3	1584669	391	36	206403	64521	0	1	0	0	50	4	5685980	0.0751	1
NPAS2	339144	406	14	641679	178476	0	2	0	0	50	3	6699270	0.0752	1
DMRTA1	160489	448	-26	365084	122515	0	2	0	0	50	11	7730964	0.0753	1
PKP1	758588	193	23	578977	159323	0	2	0	0	50	4	6861910	0.076	1
CD1C	120861	833	3	257228	70834	0	2	0	0	50	2	5422653	0.0761	1
BNIP3L	194595	376	26	174089	44191	0	1	0	0	50	9	6702052	0.0763	1
GPC6	42298	1135	-25	429391	116309	0	2	0	0	50	8	6801455	0.0774	1
ARC	300961	567	26	293501	88810	0	1	0	0	50	2	7350365	0.0776	1
SCGB1D4	3058870	450	42	65805	18297	0	1	0	0	50	2	4900707	0.0779	1
ASB8	511392	352	32	216247	65912	0	1	0	0	50	4	5629377	0.0783	1
CAPZA2	503859	185	8	232725	55533	0	1	0	0	50	5	6353339	0.0785	1
COPS8	336171	411	17	166813	44405	0	2	0	0	50	11	7000903	0.0787	1
SYK	126037	542	32	497764	131396	0	2	0	0	50	7	7324150	0.0787	1
OTOL1	236814	792	-13	358557	104967	0	2	0	0	50	9	5639863	0.0788	1
ADAM21	423685	706	22	548054	148195	0	3	0	0	50	8	7757072	0.0791	1
NUF2	130027	852	-9	378138	86349	0	1	0	0	50	3	8450004	0.0794	1
C4orf47	NaN	NaN	NaN	245886	62274	0	1	0	0	50	15	11978222	0.0795	1
CELA2B	636573	188	34	210255	60027	0	2	0	0	50	5	6167587	0.0797	1
REXO1	2226995	214	26	905006	291682	0	3	1	0	50	8	7270222	0.0802	1
GAB1	183119	699	18	557149	153866	0	2	0	0	50	10	5578980	0.0808	1
ZNF211	532349	849	-37	448651	111815	0	2	0	0	50	5	5118024	0.0812	1
KRTAP10-2	860604	461	30	191316	55854	0	2	0	0	50	8	6640420	0.0812	1
CLDN6	1443513	234	49	158574	55533	0	1	0	0	50	8	5696680	0.0813	1
RASGEF1B	9755	972	9	381669	91485	0	3	1	0	31	8	5595458	0.0815	1
POTEE	462125	NaN	11	841234	213572	0	2	0	0	50	8	7836359	0.082	1
CPSF2	337384	415	29	613752	158253	0	2	0	0	50	6	7423125	0.0824	1
TMEM55A	104917	935	1	198164	57994	0	1	0	0	50	7	6418395	0.0829	1
HARBI1	914919	176	39	262471	75863	0	2	0	0	50	4	6589274	0.0829	1
SERPINB3	174293	370	-5	308588	76933	0	2	0	0	50	3	6693920	0.083	1
ERAP2	393863	469	58	751354	195917	0	4	0	0	32	1	3117445	0.083	1
SERPINE2	314351	346	11	318432	87633	0	3	0	0	50	10	6382015	0.0831	1
WDR3	204177	596	-5	745576	196880	0	2	0	0	43	1	5283446	0.0839	1
AZGP1	1584669	391	36	231120	61311	0	2	0	0	50	4	5685980	0.0842	1
EIF3J	667670	534	30	209720	48685	0	1	0	0	50	8	6955000	0.0856	1
CCDC144NL	463169	398	-24	171093	46545	0	1	0	0	50	12	7095812	0.0857	1
GOLT1A	557652	370	34	102506	30709	0	1	0	0	50	1	6621909	0.0858	1
ATP1B4	484939	NaN	23	284620	69764	0	1	0	0	50	1	4927457	0.0859	1
OR10A3	105341	679	6	232618	70406	0	2	0	0	50	8	7483473	0.086	1
PET117	782027	479	-6	63451	17441	0	1	0	0	50	2	4789106	0.0862	1
KRTAP19-6	22916	1048	-79	44298	13161	0	1	0	0	45	3	3389867	0.0862	1
CLDN4	1099366	208	37	151191	51039	0	2	0	0	50	6	4907020	0.0862	1
CCND2	305146	860	35	221276	63130	0	1	0	0	50	4	5676671	0.0862	1
EPS8	259826	496	11	648313	169916	0	2	1	0	50	3	5978946	0.0868	1
SPINT4	777303	359	16	81320	18832	0	1	0	0	50	3	5931866	0.0874	1
FLCN	910162	218	11	485673	137067	0	2	0	0	50	6	6535453	0.0877	1
HAX1	1653296	236	29	218494	58850	0	2	0	0	50	7	6901714	0.0879	1
OR4K17	383274	768	-37	255623	75649	0	1	0	0	50	4	5628414	0.0879	1
PSG8	386041	417	-19	330737	92983	0	2	0	0	50	11	5670358	0.0883	1
H1FOO	779764	210	59	258512	82069	0	1	0	0	50	3	5745579	0.0884	1
FTMT	70878	920	-16	179546	55105	0	1	1	0	50	7	6147257	0.0887	1
ECHDC3	371900	163	15	226519	71369	0	2	0	0	50	5	6598155	0.0888	1
CAPS	1166723	392	36	146376	43014	0	1	0	0	50	8	5399648	0.0889	1
CA2	100997	1460	-18	205012	54035	0	2	0	0	50	7	6032339	0.0892	1
MAX	501431	387	39	216247	52430	0	1	0	0	50	8	7181519	0.0894	1
ARL13A	414180	NaN	45	237005	62809	0	2	0	0	50	3	4841001	0.0895	1
OR10H1	808269	590	18	234437	74044	0	2	0	0	50	7	7307779	0.0896	1
MT1E	653985	187	28	51253	11021	0	1	0	0	50	5	4931951	0.0897	1
PSG4	310387	125	-33	320358	91164	0	3	1	0	39	8	4537656	0.0899	1
DYNC1LI1	434251	568	35	407456	113206	0	2	0	0	50	1	6685253	0.0904	1
PLD5	75320	854	-18	352779	87312	0	3	0	0	50	12	6267097	0.0907	1
COL1A2	461036	499	-14	1032550	349355	0	3	2	0	50	9	6992343	0.091	1
MS4A14	433906	899	24	518629	141347	0	4	0	0	25	4	3174797	0.091	1
PPP1R14B	1613996	257	65	112350	34026	0	1	0	0	50	0	6409300	0.0913	1
NOP56	792941	450	48	460742	127651	0	2	0	0	50	6	7649323	0.0915	1
CSF1	785919	216	30	420510	124227	0	3	0	0	50	8	6609283	0.092	1
AMMECR1L	588745	248	39	237968	69229	0	1	0	0	50	6	6634856	0.092	1
C16orf72	401555	253	7	209399	60241	0	1	0	0	50	10	8065339	0.092	1
DRD4	1774224	236	57	298102	110852	0	2	0	0	50	0	5370330	0.092	1
IL10RB	861800	317	87	257335	64949	0	2	0	0	50	6	6835053	0.0922	1
TNFRSF18	2356409	196	27	251450	68587	0	1	0	0	50	6	8039552	0.0928	1
TCHH	527465	349	35	1502173	371183	0	4	0	0	50	4	6490513	0.0929	1
PLEKHA4	1766061	211	34	588393	187143	0	4	0	0	50	9	6111412	0.0929	1
HMGCS2	420500	581	22	389052	113313	0	3	0	0	50	12	6832057	0.0935	1
SLAMF6	1145424	590	26	259475	70834	0	2	0	0	50	6	6537807	0.0936	1
CNPY3	1143209	203	41	215605	59492	0	2	0	0	50	5	5328600	0.0937	1
BNIP2	521844	172	33	339832	92234	0	1	0	0	50	2	6383085	0.0943	1
ATG5	181529	390	32	222667	52109	0	2	0	0	50	9	6973939	0.0947	1
YIPF7	62950	1034	-6	218601	59706	0	2	0	0	50	8	6081559	0.0948	1
TBP	425191	598	-16	263113	72011	0	1	1	0	50	3	5146486	0.0952	1
LOC401052	944872	170	42	89452	26429	0	1	0	0	50	6	6957461	0.0954	1
CCNE2	424520	389	43	325815	78324	0	1	0	0	50	3	6035014	0.0962	1
ZNF721	553434	644	19	715616	176764	0	3	0	0	50	6	5416661	0.0971	1
TP53AIP1	195815	580	-2	80999	25252	0	1	0	0	50	3	5779926	0.0972	1
MTIF3	306964	570	60	222132	58743	0	1	0	0	50	3	4224360	0.0972	1
ARRDC1	1197708	478	45	323782	103790	0	3	1	0	24	5	3854675	0.0974	1
CYBRD1	486534	352	34	237433	42800	0	2	0	0	50	4	5278845	0.098	1
SLC30A3	1238919	230	39	289221	94374	0	1	0	0	50	2	5487174	0.0982	1
OR6C76	802038	706	3	230585	70513	0	1	0	0	50	8	6173472	0.0984	1
HBB	109545	1056	-1	111387	34347	0	1	0	0	50	3	5408957	0.0986	1
MAP2K6	58848	397	-42	267500	69229	0	1	0	0	50	5	6344244	0.099	1
KRTAP23-1	4608	1035	-69	48899	15301	0	1	0	0	50	6	4258493	0.0994	1
CCDC68	89155	373	-5	273171	64521	0	2	0	0	50	7	7307351	0.0995	1
FFAR1	767113	472	9	209827	81320	0	2	0	0	50	4	5132683	0.0995	1
OR8D1	154391	921	-14	227696	69550	0	1	0	0	50	7	5819623	0.0997	1
MRGPRG	NaN	NaN	NaN	202444	76184	0	2	0	0	50	15	11992132	0.0999	1
F2RL2	NaN	NaN	NaN	280554	81855	0	2	0	0	50	15	11997803	0.1	1
DEFB132	1010597	348	24	74365	20009	0	1	0	0	50	6	6560598	0.1	1
ATF4	721040	467	72	267821	74365	0	2	0	0	50	5	6081238	0.101	1
CASQ2	287179	639	8	323568	74472	0	1	0	0	50	3	5974666	0.101	1
OR4D2	851306	401	14	224486	71797	0	1	0	0	50	6	5446300	0.102	1
SLC5A7	122653	911	-16	438593	131182	0	2	0	0	42	7	5718722	0.102	1
FAM26D	261450	479	19	99082	25787	0	1	0	0	50	4	7012138	0.102	1
PHC1	296906	416	12	754457	231334	0	3	0	0	50	3	6405769	0.103	1
ZNF200	1493009	253	42	307411	79073	0	2	0	0	50	7	8067479	0.103	1
SLCO2B1	752269	449	48	536070	164352	0	3	0	0	50	7	6766787	0.103	1
CD1B	128145	833	4	255195	72867	0	2	0	0	50	5	5739908	0.103	1
RNASEH2A	1937827	226	32	231869	66661	0	1	0	0	50	6	6339429	0.104	1
ALDOA	NaN	NaN	NaN	278735	83032	0	1	0	0	50	15	11998980	0.104	1
UBIAD1	582356	524	31	245565	82176	0	2	0	0	50	9	7459398	0.104	1
CA14	1213150	197	38	265467	72867	0	2	0	0	50	6	6333330	0.104	1
LDLRAP1	562107	424	19	241071	66768	0	1	0	0	50	6	6261319	0.104	1
CHI3L1	507603	453	31	299065	82283	0	1	0	0	50	5	6892940	0.104	1
CARD6	212186	526	19	785380	217424	0	3	0	0	50	5	5820586	0.104	1
SATB2	104340	978	2	562713	156969	0	2	0	0	50	4	5505150	0.105	1
NOS2	474206	541	-22	897195	247491	0	5	0	0	50	6	6081773	0.106	1
SOX11	10248	1198	-17	328918	97370	0	2	1	0	50	15	7407289	0.106	1
ODF3L1	569836	231	44	208757	59920	0	2	0	0	50	8	6013614	0.107	1
CACNG5	284959	536	-39	286867	85493	0	2	0	0	50	4	6046035	0.107	1
SPESP1	373553	452	33	266430	72867	0	1	0	0	50	5	5683626	0.107	1
CC2D2B	515809	798	33	322391	77575	0	2	0	0	50	6	4602712	0.107	1
NGB	554839	418	37	114918	35310	0	1	0	0	50	2	7055901	0.108	1
FAM153A	1267336	553	18	260973	62916	0	2	0	0	50	6	6205465	0.108	1
MEF2A	197556	416	12	426074	118342	0	1	0	0	50	2	6831843	0.109	1
LCE1A	62450	804	15	83139	23433	0	1	0	0	50	5	5751785	0.11	1
CSAG1	NaN	NaN	NaN	62274	17655	0	1	0	0	31	9	5268038	0.11	1
MYADML2	NaN	NaN	NaN	218922	78324	0	2	0	0	50	15	11994272	0.11	1
NMRAL1	751633	160	39	228766	67196	0	2	0	0	50	5	5243214	0.11	1
BIRC3	462955	280	5	470586	122301	0	2	0	0	50	11	6995874	0.111	1
LMF1	1167662	304	17	430996	129470	0	3	0	0	50	10	7065959	0.111	1
DCAF4L1	272281	261	25	292966	89987	0	1	0	0	50	5	6740465	0.112	1
TEAD2	2183690	309	30	344433	101115	0	2	0	0	50	3	6493081	0.112	1
OR2A14	221024	812	-11	228445	70727	0	2	0	0	50	8	6031590	0.112	1
C9orf170	123702	421	-8	91913	27499	0	1	0	0	50	4	6339001	0.113	1
FNTA	304258	559	12	303131	73723	0	1	0	0	50	5	6377093	0.113	1
GTPBP10	138505	1085	-5	306448	79394	0	1	0	0	50	4	5596421	0.113	1
PRKG1	75025	995	-15	612361	157076	0	4	0	0	50	9	6211671	0.113	1
LCE2B	169158	818	24	83995	24182	0	1	0	0	50	5	6066579	0.114	1
ATP6V1G1	288977	221	10	93839	23326	0	1	0	0	50	4	5957332	0.114	1
PTGFR	249935	671	-16	293608	79715	0	2	0	0	50	7	6808838	0.114	1
SCG3	415519	247	27	378031	87740	0	2	0	0	50	4	6806698	0.114	1
BIRC7	1005137	285	50	228017	67624	0	1	0	0	50	7	5996280	0.115	1
PAGE4	257202	NaN	7	83246	21079	0	1	0	0	50	6	5916458	0.115	1
CD274	348920	629	23	229515	58422	0	2	0	0	50	10	6526679	0.115	1
IRGM	NaN	NaN	NaN	135676	38948	0	1	0	0	50	15	11954896	0.115	1
SLFNL1	341851	171	29	303238	93518	0	1	0	0	50	6	7504231	0.115	1
CDK20	207783	628	5	289970	65698	0	1	0	0	50	5	6436157	0.115	1
LDHC	599909	176	42	258833	70834	0	1	0	0	50	8	6434124	0.116	1
CEACAM8	495357	380	5	264397	79715	0	1	0	0	50	9	7230097	0.116	1
NBPF3	563178	283	37	501509	125725	0	2	1	0	50	7	6137627	0.116	1
KLC4	1239021	301	42	506538	148623	0	2	0	0	50	12	8878539	0.116	1
NDFIP2	154294	370	50	259368	74793	0	1	0	0	50	4	5263758	0.116	1
VPREB1	433352	612	35	111387	31137	0	1	0	0	50	3	6669631	0.117	1
DEFB113	70183	1258	-7	63986	14659	0	1	0	0	50	11	5855147	0.117	1
EXOC1	579538	452	12	709731	175266	0	2	0	0	50	4	5905009	0.117	1
VEGFB	1613996	257	65	157932	50718	0	1	0	0	50	0	6409300	0.117	1
CLEC1B	305376	565	19	184896	43656	0	1	0	0	50	1	7863537	0.117	1
ACTG1	3582152	268	26	285262	83246	0	1	0	0	50	3	5400290	0.118	1
CXCL10	489826	399	43	79180	20651	0	1	0	0	50	7	6273624	0.118	1
CCDC3	202131	444	13	202658	60883	0	1	0	0	50	9	6426848	0.118	1
MYNN	400732	689	2	476685	120696	0	3	0	0	50	8	5539283	0.118	1
SIGLEC11	1679101	205	45	525049	161570	0	2	0	0	50	7	6247302	0.119	1
SLC30A8	496501	456	8	288793	79073	0	1	0	0	50	7	6593982	0.119	1
CCNI	394078	520	52	291361	80357	0	1	0	0	50	4	4995188	0.12	1
TPX2	890615	237	23	589249	151619	0	2	0	0	50	3	4409470	0.12	1
KRT38	1321356	424	-6	347001	100794	0	3	1	0	50	5	5071372	0.12	1
TEKT4	167705	749	-6	330737	96835	0	2	0	0	50	2	5829681	0.12	1
PDILT	212375	823	0	458067	119412	0	3	0	0	50	4	5665329	0.121	1
SLC32A1	450934	551	36	386270	121552	0	1	0	0	50	1	5849904	0.121	1
GUCA2B	418399	579	24	85600	26429	0	1	0	0	50	4	5591499	0.121	1
GRIA2	44831	925	-34	718077	190674	0	3	0	0	50	4	6003128	0.122	1
PTGDR	405022	533	18	260010	88596	0	1	0	0	50	10	8003493	0.122	1
FBXW12	1401411	263	32	376533	96621	0	2	0	0	50	4	6584673	0.122	1
PARP6	1129780	260	47	502472	132145	0	2	0	0	50	12	7460575	0.123	1
SLFN11	761918	456	11	685335	188427	0	4	0	0	50	4	5101332	0.123	1
PIM2	834040	NaN	38	232511	74365	0	1	0	0	50	4	4506733	0.123	1
HAO1	67871	715	-23	284620	82283	0	2	0	0	50	6	6216058	0.123	1
UCP3	523442	225	51	238289	71476	0	2	0	0	50	8	6446750	0.123	1
GRIA3	226353	NaN	-6	726637	192707	0	2	0	0	50	5	6764326	0.123	1
PAQR4	1443513	234	49	196131	70299	0	2	0	0	50	8	5696680	0.124	1
ADAMTSL4	1475649	152	31	818336	262792	0	2	0	0	50	2	6135915	0.124	1
CTBS	245445	585	-1	300884	79180	0	1	0	0	50	3	4994011	0.124	1
F2RL3	901964	305	31	268356	104646	0	1	0	0	50	6	6747099	0.124	1
RPTN	486922	468	25	617604	140919	0	3	1	0	50	6	5834389	0.124	1
OR9Q2	637499	828	-25	231548	73081	0	1	0	0	50	6	5000003	0.124	1
PCYT2	3798594	211	19	321749	87847	0	1	0	0	50	3	5553621	0.125	1
GAS2	52076	981	1	246635	65377	0	1	0	0	50	8	5755637	0.125	1
RIMS3	678456	421	20	233688	71583	0	2	0	0	50	9	6784442	0.125	1
HEXIM2	806811	207	32	214535	64414	0	2	0	0	50	9	6687072	0.125	1
GPR108	736129	272	27	426502	119840	0	2	0	0	50	3	7371230	0.125	1
ABCD3	459824	348	-8	534144	139635	0	2	0	0	50	9	6845004	0.125	1
FCGR3A	693228	503	23	225021	60348	0	2	0	0	50	11	6431449	0.125	1
SULT2B1	1590428	242	33	290505	78645	0	2	0	0	50	5	6227721	0.125	1
PATE1	607531	493	3	104967	23112	0	1	0	0	50	6	5924162	0.126	1
BHLHE40	274112	183	33	311263	91592	0	1	0	0	50	3	5250918	0.126	1
OR7D4	398878	582	-50	228873	72546	0	2	0	0	50	18	9349125	0.127	1
PGC	429684	341	47	374821	109247	0	1	0	0	50	3	5893560	0.127	1
GPR137B	483624	632	8	303987	89559	0	1	0	0	50	6	6619127	0.128	1
SLC22A5	543074	264	63	420938	127972	0	1	0	0	50	0	4747269	0.128	1
TEKT5	235538	242	-1	374393	102613	0	1	0	0	50	3	6325733	0.128	1
ZNF883	519671	575	-11	292645	72653	0	1	0	0	50	5	5230909	0.129	1
PCDHGB2	662513	568	2	688545	216354	0	4	0	0	50	6	7500272	0.13	1
PPP1R1C	197289	370	6	89880	21186	0	1	0	0	50	7	5127226	0.13	1
KIAA1324	994979	215	25	786771	216675	0	3	0	0	50	4	6544441	0.13	1
XKRX	363715	NaN	37	338334	97584	0	2	0	0	50	6	6816328	0.13	1
PCMTD1	63777	905	2	282266	68908	0	2	0	0	50	5	5004925	0.13	1
NDUFS1	311488	433	24	566886	157290	0	2	0	0	50	8	7000796	0.131	1
CCDC40	663665	237	27	885639	240108	0	2	0	0	50	3	7040814	0.133	1
LLPH	243040	696	5	104860	22898	0	1	0	0	50	7	6373562	0.133	1
PPM1F	471638	379	52	342614	104539	0	1	0	0	50	4	6267846	0.133	1
MALL	NaN	NaN	NaN	117486	34668	0	1	0	0	50	15	11950616	0.133	1
OR4Q3	275024	858	-57	232725	69015	0	2	0	0	50	10	5477651	0.134	1
LCE6A	NaN	NaN	NaN	62274	17013	0	1	0	0	31	9	5267396	0.134	1
C8orf34	36554	910	-22	341972	85600	0	2	0	0	50	4	5503866	0.134	1
DEFB126	215351	430	25	86349	24075	0	1	0	0	50	5	5191747	0.134	1
SCARA3	350607	232	30	459565	142310	0	1	0	0	50	4	7971714	0.135	1
PNPLA4	43100	NaN	-9	195275	57031	0	4	1	0	8	2	888100	0.135	1
CCDC97	1193025	249	33	261080	75328	0	2	0	0	50	4	4963516	0.135	1
TMEM18	144358	557	-14	113527	28034	0	1	0	0	50	5	7156695	0.135	1
PDZD11	215874	NaN	52	114062	29425	0	1	0	0	50	5	6817505	0.135	1
ALDH1B1	272380	622	3	382097	118021	0	3	1	0	50	5	5752748	0.135	1
VPS29	922262	206	43	147018	38841	0	1	0	0	50	3	6711682	0.136	1
NDUFB7	1008795	204	26	107749	28997	0	1	0	0	50	4	6175612	0.136	1
MRGPRX3	631291	436	20	235828	76505	0	1	1	0	35	5	4556488	0.136	1
ADH7	332944	854	12	320251	89024	0	2	0	0	50	4	5158149	0.136	1
LILRB1	978578	625	-1	497978	148837	0	2	1	0	50	10	6660001	0.136	1
PM20D1	699823	377	35	389480	110959	0	2	0	0	50	6	7775690	0.136	1
CCNA1	197057	880	1	356096	102934	0	1	0	0	50	5	6339643	0.136	1
ARPP19	469724	386	15	88168	23219	0	1	0	0	50	6	5968353	0.137	1
SLCO6A1	132386	647	-12	556400	153652	0	3	0	0	50	6	7260164	0.137	1
ATP6V0E1	489007	309	40	66340	17120	0	1	0	0	50	8	5209830	0.137	1
PTGER2	405022	533	18	259047	87954	0	2	0	0	50	10	8003493	0.137	1
PDP2	942986	142	34	395258	116416	0	2	0	0	50	4	6474677	0.137	1
CDX2	309835	614	47	230371	74579	0	1	0	0	50	7	5507611	0.138	1
CAMK2N2	NaN	NaN	NaN	60883	17441	0	1	0	0	31	9	5267824	0.138	1
MAP2K3	415581	517	-43	276167	73081	0	1	1	0	50	7	6057591	0.138	1
HESX1	454806	389	37	146162	36808	0	1	0	0	50	6	6422568	0.138	1
ZNF763	719617	678	-1	313831	73295	0	2	0	0	50	8	6766145	0.139	1
NPFFR2	17885	811	3	402213	107214	0	2	0	0	50	4	6564771	0.139	1
POLR3H	1467336	183	66	162319	42800	0	1	0	0	50	1	6232108	0.139	1
FOXD4L3	118303	887	1	301633	101543	0	2	0	0	50	4	6100284	0.139	1
IFNA14	193208	498	-3	146911	36701	0	1	0	0	50	3	5514459	0.139	1
UPK3B	882992	220	56	279377	60562	0	1	0	0	50	5	5457214	0.139	1
PAFAH2	774988	221	31	307518	83781	0	1	0	0	50	7	6667384	0.139	1
FUT6	1217326	294	35	268142	79822	0	2	0	0	50	5	5467165	0.139	1
CEL	1828532	402	50	562713	180402	0	2	0	0	50	5	5473157	0.14	1
SERPINA11	278548	858	13	317469	95016	0	1	0	0	50	4	4997435	0.14	1
KIAA1143	433853	426	27	121980	30495	0	1	0	0	50	4	6697237	0.14	1
GPR143	125267	NaN	2	306020	94267	0	2	0	0	50	5	5809244	0.14	1
KRTAP9-3	996799	468	-7	123157	31565	0	1	0	0	50	3	5152050	0.14	1
CAPNS1	978272	326	6	215284	57566	0	1	0	0	50	6	4539475	0.141	1
DDB2	1274054	198	38	332449	91271	0	2	0	0	50	4	5531258	0.141	1
EIF3B	795806	251	43	642963	165636	0	3	0	0	50	5	6315782	0.141	1
ULK3	764533	195	46	368401	106358	0	1	0	0	50	4	6470504	0.142	1
CPOX	364371	640	6	344540	101329	0	1	1	0	50	4	5987934	0.142	1
BEND4	263825	496	24	402641	117700	0	2	0	0	50	2	5757349	0.142	1
FAM153B	592877	609	19	323889	77361	0	2	0	0	50	6	6218305	0.142	1
PRRG2	2080142	210	41	154829	48364	0	1	0	0	50	2	6562524	0.142	1
ZCCHC7	517331	433	32	431317	102827	0	1	0	0	50	3	6046249	0.143	1
GPBP1L1	913416	157	28	370220	100045	0	1	0	0	50	7	7272362	0.143	1
CHCHD5	590285	166	36	86670	24075	0	1	0	0	50	5	5953480	0.143	1
FGF16	547612	NaN	-7	88275	25038	0	1	0	0	50	12	5999062	0.143	1
UBE2V2	890573	464	31	115560	29532	0	1	0	0	50	6	6624584	0.143	1
LYPD2	427585	373	34	94267	30923	0	1	0	0	50	3	5281841	0.143	1
TFF2	313101	464	90	102720	26322	0	1	0	0	50	3	5119308	0.143	1
FAM98C	1467279	253	0	258298	88382	0	1	0	0	50	7	6007515	0.143	1
FBXO48	212087	617	30	123050	29746	0	1	0	0	50	4	5248136	0.144	1
OR2T10	116628	850	-20	233795	67303	0	1	0	0	50	11	5872160	0.144	1
USP44	442533	328	13	547412	145627	0	3	1	0	50	11	7016418	0.144	1
PRND	477570	485	26	134820	36915	0	1	0	0	50	4	6784228	0.144	1
TUBE1	152199	296	5	376640	96514	0	2	0	0	50	3	5194850	0.145	1
HIST1H2AI	267617	634	32	94267	33170	0	1	0	0	50	2	4660492	0.145	1
RAP2A	343135	533	28	140170	38306	0	1	0	0	50	2	6448248	0.145	1
HAPLN4	940952	232	17	292859	101008	0	1	1	0	50	4	6205144	0.145	1
C1orf64	886121	197	43	124013	41623	0	1	0	0	50	4	6041006	0.146	1
TMPRSS12	594068	250	43	265788	76077	0	2	0	0	50	9	6405662	0.146	1
KCNJ10	829863	386	17	278521	88061	0	1	0	0	50	9	6423531	0.146	1
SMARCD1	1003045	211	56	399003	113313	0	1	0	0	50	3	5967711	0.146	1
P2RY2	554585	189	59	271138	94160	0	1	0	0	50	6	6098786	0.147	1
CD209	719851	329	21	313938	84423	0	2	0	0	50	9	7368127	0.147	1
MFSD6L	423397	636	11	424041	141240	0	2	0	0	50	3	6217128	0.147	1
FAM83G	NaN	NaN	NaN	609793	188855	0	3	0	0	50	15	12104803	0.147	1
OR2T34	116628	850	-20	235935	71262	0	2	1	0	50	11	5872160	0.148	1
ZNF727	NaN	NaN	NaN	392583	92127	0	2	0	0	50	15	12008075	0.148	1
PRAME	190814	641	23	384237	113313	0	2	0	0	50	4	5934006	0.148	1
CCRL2	243983	625	36	267928	77147	0	2	0	0	50	7	5189821	0.148	1
OR5H6	391500	849	-2	244495	69443	0	2	0	0	50	13	6220338	0.148	1
KLF11	922437	234	42	380385	118128	0	1	0	0	50	7	7609626	0.148	1
IL15	74660	679	5	134071	30602	0	1	0	0	50	7	7137435	0.148	1
NUBPL	335822	583	-7	250701	70941	0	1	0	0	50	6	4691736	0.148	1
KIF23	307077	298	19	760021	193670	0	2	0	0	50	6	6997800	0.148	1
GALNT14	94332	876	6	434634	115881	0	2	0	0	50	2	5853007	0.148	1
TMEM141	1898901	190	39	88917	21828	0	1	0	0	50	9	7480584	0.149	1
SRP9	927421	168	9	98012	24931	0	1	0	0	50	6	6056735	0.149	1
PSG2	263820	178	-32	256265	74365	0	2	0	0	50	9	5927800	0.149	1
DUS1L	3850694	197	34	371290	101864	0	1	0	0	50	3	5656234	0.149	1
TPT1	680643	296	78	141775	31886	0	1	0	0	50	4	6459590	0.15	1
PGK2	67972	1246	2	311049	91485	0	2	0	0	50	7	5941603	0.15	1
GLP1R	188770	730	34	361660	101222	0	1	0	0	50	5	6301123	0.15	1
ENTPD5	443041	158	51	339083	90736	0	1	1	0	50	6	5762485	0.15	1
SYS1	1005559	233	36	117807	37236	0	1	0	0	50	2	5274458	0.15	1
NDUFA7	778783	209	14	87205	27071	0	1	0	0	50	7	6896471	0.15	1
IFNA16	193208	498	-3	144343	39269	0	1	0	0	50	3	5514459	0.151	1
NAPSA	1072052	528	26	314045	102934	0	1	0	0	50	5	5640826	0.152	1
UGT2B7	21319	782	12	411415	106037	0	2	0	0	50	5	6385225	0.152	1
TRIM43	394116	611	16	352565	85600	0	2	0	0	50	6	6069789	0.153	1
PRKAB2	457805	737	33	214749	57138	0	1	0	0	50	0	5828290	0.153	1
CHRDL2	521541	204	40	352672	97370	0	2	0	0	50	2	4495819	0.153	1
BICD1	387398	460	23	750712	201374	0	2	0	0	50	10	9095535	0.153	1
TAF5L	299238	340	15	447153	127437	0	1	0	0	50	4	6934991	0.154	1
GDAP2	204311	596	-6	401785	108284	0	2	0	0	50	6	6852494	0.154	1
DMRT2	71695	845	4	435276	128721	0	2	0	0	50	3	6499822	0.155	1
ESX1	354255	NaN	47	298637	97798	0	2	0	0	50	6	6018322	0.155	1
AMT	1585328	201	32	312761	95551	0	1	0	0	50	6	5709948	0.155	1
PADI1	524388	182	42	516703	142631	0	3	0	0	50	4	5074582	0.155	1
ZNF860	NaN	NaN	NaN	491665	117914	0	3	0	0	50	15	12033862	0.155	1
SMARCC1	843941	200	39	869375	230371	0	3	0	0	50	3	5921701	0.155	1
SLC35A5	279107	502	33	328383	88596	0	1	0	0	50	7	5764946	0.155	1
TMEM132C	NaN	NaN	NaN	824328	253911	0	4	1	0	50	16	12169859	0.156	1
UBXN4	511712	403	25	400608	104967	0	2	0	0	50	6	6999833	0.156	1
C6orf222	891439	192	38	502044	140919	0	2	0	0	50	3	6748169	0.156	1
KRTAP9-2	996799	468	-7	133964	35203	0	1	0	0	50	3	5152050	0.157	1
PSG9	312803	148	-41	326564	91699	0	1	0	0	50	8	6770960	0.157	1
DCAF13	430771	673	28	474117	130326	0	1	0	0	50	3	6905459	0.157	1
PHLDA1	604083	438	17	297246	91806	0	2	0	0	50	7	6544334	0.157	1
XCL1	389559	440	15	87312	26643	0	1	0	0	50	7	5318863	0.157	1
CHCHD2	738325	642	4	114597	36273	0	1	0	0	50	6	7292264	0.157	1
STEAP2	132955	1140	6	382953	105930	0	2	0	0	50	5	5872160	0.157	1
TMEM225	89099	736	-8	176871	44619	0	1	0	0	50	6	7726363	0.158	1
KRT10	836683	269	-10	440198	134071	0	1	0	0	50	1	4970471	0.158	1
RBPJL	1005559	233	36	395472	118770	0	1	0	0	50	2	5274458	0.158	1
EFR3A	99296	999	6	649383	170451	0	3	1	0	50	9	7101376	0.158	1
MMP10	510838	567	-16	375463	96086	0	1	0	0	50	5	5577054	0.158	1
CYB5D1	2148615	337	24	174624	49755	0	1	0	0	50	3	8414480	0.159	1
ACPP	210154	765	13	335980	87740	0	1	0	0	50	8	6611102	0.159	1
SPOCK3	7931	1043	-11	353742	80571	0	1	0	0	50	9	7070346	0.159	1
ARL11	425192	296	62	144985	46010	0	1	0	0	50	2	5534254	0.159	1
ALB	315782	613	8	485031	121017	0	1	0	0	50	4	6807875	0.159	1
FRS2	540769	350	7	387447	109140	0	2	0	0	50	6	6695311	0.16	1
YIPF6	201571	NaN	12	184147	52430	0	1	0	0	50	1	5694112	0.16	1
UBA52	1394856	259	48	102292	27071	0	1	0	0	50	13	7856047	0.16	1
BTD	433102	235	32	413341	114704	0	1	0	0	50	4	5863814	0.16	1
SKA2	843250	507	9	135248	27820	0	1	0	0	50	3	5705347	0.161	1
YY2	93077	NaN	16	282694	76505	0	1	0	0	50	9	6063690	0.161	1
E2F3	138711	568	7	349248	107214	0	1	0	0	50	6	6284324	0.161	1
ZIC5	323784	500	35	477755	162961	0	2	0	0	50	5	5329456	0.161	1
TXNL4A	399915	506	36	113527	26750	0	1	0	0	50	4	5498623	0.162	1
BLZF1	286300	491	7	309979	85172	0	1	0	0	50	9	6393250	0.162	1
PSMD12	486488	285	-1	362195	91378	0	1	0	0	50	8	7242081	0.162	1
IFNW1	137739	498	1	146911	41837	0	1	0	0	50	4	5326032	0.162	1
KPNA3	422339	296	51	414839	108391	0	2	0	0	50	3	5401681	0.162	1
SNRPD3	480889	194	48	98761	27392	0	1	0	0	50	6	5507932	0.162	1
RANBP1	503106	277	64	162105	38841	0	1	0	0	50	1	5192817	0.162	1
ZCCHC4	233874	611	49	411201	99831	0	1	0	0	50	4	5698499	0.163	1
TAS2R1	349235	840	-18	223416	65484	0	2	0	0	50	13	5902548	0.163	1
SLC36A1	736209	598	22	363586	108605	0	2	0	0	50	10	8040622	0.163	1
CYP2D6	1296288	363	43	371932	119198	0	2	0	0	50	6	6879672	0.164	1
HFE	408919	685	43	270603	71904	0	2	0	0	50	7	5073940	0.164	1
SLC24A4	368522	642	27	473475	131289	0	2	0	0	50	4	7178095	0.164	1
TSPAN2	595238	555	4	174838	48578	0	1	0	0	50	5	8489915	0.164	1
HOXC13	1257445	274	23	242890	77147	0	1	1	0	50	10	6734580	0.164	1
TRIM50	902769	422	52	366582	111066	0	2	0	0	50	6	7136793	0.164	1
CALR	1886809	335	40	336301	77147	0	2	0	0	50	5	5467272	0.165	1
KYNU	48515	369	20	377068	97370	0	2	0	0	50	6	6215630	0.165	1
OR6C3	667726	802	-14	232190	67945	0	1	0	0	50	14	5845517	0.165	1
LILRB2	717623	458	-6	454001	139528	0	2	0	0	50	2	5418587	0.165	1
UGT2B4	18715	1044	-22	408205	108284	0	1	0	0	50	9	7740059	0.165	1
COL25A1	157338	437	-5	540350	162961	0	2	0	0	50	2	6234141	0.165	1
SUZ12	717248	310	27	584113	147767	0	1	0	0	50	4	8215139	0.165	1
STAM	488136	364	7	426823	110852	0	2	0	0	50	9	7755360	0.165	1
VEZF1	854628	182	27	396114	112992	0	1	0	0	50	4	5486318	0.165	1
SUSD1	536415	164	32	580261	161570	0	2	0	0	50	1	5877831	0.165	1
PNKD	732698	197	35	380278	119519	0	1	0	0	50	5	6558137	0.165	1
GSDMA	1652518	216	28	343149	100473	0	1	0	0	50	8	6821571	0.166	1
MAML3	351118	591	8	855679	243746	0	3	1	0	50	4	6298448	0.167	1
OSBPL3	254504	312	28	702990	179118	0	2	0	0	50	0	5957011	0.167	1
UPK2	1457410	180	55	135997	47936	0	1	0	0	50	3	5628628	0.167	1
TRIM4	1559879	391	36	384130	106037	0	1	0	0	50	4	5654308	0.167	1
AMIGO2	150007	380	-12	388517	116416	0	1	0	0	50	7	6789899	0.168	1
ZNF560	557413	642	-52	618246	153759	0	4	0	0	50	21	9021598	0.168	1
CDC7	269978	454	-6	452610	116523	0	1	0	0	50	4	5908326	0.168	1
WRAP53	2068255	213	31	418691	124441	0	1	0	0	50	3	5683840	0.168	1
FDXR	1027517	320	20	374714	119626	0	2	0	0	50	4	5973596	0.168	1
CSMD3	9197	1295	-29	2906013	775215	0	8	1	0	37	3	5358239	0.168	1
DTX3	1338867	303	48	256158	84423	0	1	1	0	34	9	5442662	0.169	1
FAM9C	209806	NaN	58	140705	29104	0	1	0	0	50	7	7396910	0.169	1
SRRM4	116468	835	2	465450	139314	0	2	0	0	50	2	6126927	0.169	1
ICOS	122253	693	5	159644	38734	0	1	0	0	50	7	7135188	0.169	1
GMFG	1748498	252	32	118021	27392	0	1	0	0	50	7	7036427	0.169	1
ENTPD8	1591716	213	30	372574	116630	0	1	0	0	50	5	6102103	0.169	1
COMMD9	222571	248	-8	153331	45368	0	1	0	0	50	4	6729337	0.17	1
SPTLC1	485523	340	32	376426	100901	0	2	0	0	50	4	5215608	0.17	1
ACOT7	643590	176	26	355668	103683	0	1	0	0	50	4	5615360	0.171	1
SIRPB2	397239	386	42	258940	76505	0	1	0	0	50	2	6819538	0.171	1
UPB1	546252	171	51	300456	81855	0	1	0	0	50	7	5544526	0.171	1
ARPC5	608114	407	24	117379	32849	0	1	0	0	50	7	7128554	0.171	1
STAC2	1426821	212	31	318004	91592	0	1	0	0	50	7	5908433	0.171	1
PTCH2	656648	191	36	899763	293073	0	4	1	0	50	5	6577504	0.171	1
C7	211302	644	5	663293	171307	0	3	0	0	50	5	6118581	0.172	1
CD93	199022	554	-50	476792	153331	0	1	0	0	50	3	6188345	0.172	1
KIR2DL1	NaN	NaN	NaN	269640	76077	0	3	1	0	28	9	3993133	0.172	1
CBX5	753625	205	59	154401	35631	0	1	0	0	50	5	6003449	0.172	1
MCM9	116680	856	16	303987	81213	0	2	0	0	50	8	5626060	0.172	1
MYO1H	438867	470	39	814377	209292	0	2	1	0	50	11	6534811	0.173	1
NDUFAF4	123845	1308	1	136960	35738	0	1	0	0	50	4	5919133	0.173	1
SCRT1	2525749	200	28	251343	86028	0	1	0	0	50	11	7869101	0.173	1
DPM3	1801444	194	32	88596	31137	0	1	0	0	50	10	5992000	0.173	1
CRADD	375586	385	13	149586	45582	0	1	0	0	50	5	7383642	0.173	1
WLS	331085	524	-20	458816	117058	0	2	0	0	50	9	8260293	0.173	1
RAB6A	549152	224	37	196238	49327	0	1	0	0	50	4	6626724	0.173	1
WDR35	482678	390	24	935929	237005	0	3	0	0	46	5	6033730	0.173	1
RFESD	307041	359	32	165315	43014	0	1	0	0	50	3	5690688	0.174	1
XK	115395	NaN	11	333840	97905	0	1	0	0	50	8	6140195	0.174	1
C12orf40	72641	714	-20	523551	120696	0	2	0	0	50	6	7092923	0.174	1
SLC29A1	1107034	216	51	351709	104753	0	1	1	0	43	4	4826984	0.174	1
FRRS1	276548	540	-5	493912	128507	0	2	0	0	19	1	2261445	0.174	1
CYLC2	13384	1215	-31	278414	63451	0	1	1	0	36	4	3526185	0.174	1
SSX7	250163	NaN	25	156541	34454	0	1	0	0	50	5	7283490	0.175	1
SIRT4	1621662	187	56	236149	70727	0	1	0	0	50	1	7117961	0.175	1
LYZ	675242	361	13	116951	31030	0	1	0	0	50	5	5317579	0.175	1
LPP	148376	685	6	462026	139849	0	1	0	0	50	7	7796876	0.175	1
MADCAM1	1509324	255	-16	276274	98333	0	1	0	0	50	6	5340049	0.175	1
FAM126A	1063802	413	26	405637	109889	0	2	0	0	50	9	7816778	0.175	1
ZNF878	975609	728	-8	448651	114062	0	2	0	0	50	17	7169321	0.175	1
REEP6	2352825	221	38	141240	42051	0	1	0	0	50	2	5509216	0.175	1
EGR1	1202314	205	51	397398	127758	0	1	0	0	50	5	6525823	0.175	1
SYNGR4	1478750	217	36	177834	52965	0	1	0	0	50	6	9401127	0.176	1
KIAA1147	213663	781	17	350746	98654	0	2	0	0	41	3	4621009	0.176	1
KMO	171933	382	-17	389908	97691	0	1	0	0	50	7	6326268	0.176	1
SNX7	42534	903	-21	356738	89452	0	1	1	0	50	6	5617500	0.176	1
NPVF	254553	444	32	153973	38948	0	1	0	0	50	7	7582341	0.177	1
CRYGN	612907	196	36	145306	36059	0	1	0	0	50	4	6562417	0.178	1
C1orf162	397300	348	28	121124	35524	0	1	0	0	50	7	5983012	0.178	1
GRP	280782	512	53	116951	29746	0	1	0	0	50	4	5069660	0.178	1
ATAD3C	1725369	187	27	318004	92876	0	2	0	0	50	7	6482060	0.179	1
AMMECR1	157872	NaN	34	250487	78217	0	2	0	0	50	10	6419037	0.179	1
RNASE7	937278	320	20	119412	33063	0	1	0	0	50	6	5853435	0.179	1
CHGA	325312	387	30	353421	96621	0	1	0	0	50	8	6482488	0.18	1
IL17C	802673	189	41	144343	49541	0	1	0	0	50	5	6236709	0.18	1
ZC3H18	626708	184	39	726851	213679	0	2	0	0	50	5	6368533	0.181	1
SYT14	223343	547	-5	485780	123478	0	1	0	0	50	5	6449746	0.181	1
POTEH	66885	909	-64	434099	104860	0	3	1	0	38	6	4743738	0.181	1
FABP2	218603	824	-1	106465	26108	0	1	0	0	50	8	5895700	0.181	1
MRPL24	1649536	208	53	168204	47829	0	1	0	0	50	3	6527107	0.181	1
CYP1A2	746043	199	41	389052	116523	0	2	0	0	50	6	6595480	0.181	1
LRRC31	404285	689	13	429926	113527	0	1	0	0	50	7	6410370	0.181	1
DEFB110	70183	1258	-7	92662	17762	0	1	0	0	50	11	5855147	0.181	1
FGGY	60575	728	4	451219	124013	0	1	0	0	50	7	7415956	0.181	1
LDLR	1808766	233	33	677631	173340	0	3	0	0	50	6	6107453	0.181	1
CCDC7	602870	482	2	399003	91806	0	2	1	0	50	4	4928420	0.182	1
ARL8A	649164	297	34	150656	37129	0	1	0	0	50	6	6780376	0.183	1
ASB16	930750	175	41	395044	76505	0	2	0	0	50	4	6550219	0.183	1
RPS19	1360684	454	23	114490	32528	0	1	0	0	50	5	5620175	0.183	1
RBM34	592746	168	26	346252	88382	0	1	0	0	50	6	5341012	0.183	1
SHOX2	162819	946	-8	265681	83567	0	1	1	0	50	9	6297699	0.183	1
TMC7	850990	171	18	564425	152047	0	2	0	0	50	2	6023672	0.183	1
ZNF281	264057	431	9	676454	187678	0	2	0	0	50	1	6056735	0.183	1
RPS6KL1	884998	232	41	406814	127972	0	1	1	0	50	8	7899810	0.184	1
ZNF302	910826	607	-54	317362	72974	0	1	0	0	50	22	9343454	0.184	1
CYTH1	986469	250	32	323782	76505	0	2	0	0	50	9	6752663	0.184	1
KLK14	490795	632	22	202337	62167	0	2	0	0	50	11	5031140	0.184	1
PACRGL	42454	1252	22	173768	49006	0	1	0	0	50	5	6269986	0.184	1
CITED1	370863	NaN	50	163282	51788	0	1	0	0	50	6	6695204	0.184	1
GGA2	525761	628	36	478076	134392	0	2	0	0	50	3	5724928	0.184	1
ARL6IP5	264082	443	20	144878	39697	0	1	0	0	50	5	6934456	0.185	1
NFKBIE	1037256	312	54	360590	128935	0	2	0	0	50	6	5941817	0.185	1
VIM	546890	465	11	357701	102292	0	2	0	0	50	6	6229005	0.185	1
PADI4	457546	210	34	516703	142631	0	1	0	0	50	3	6105206	0.185	1
CLEC4D	321790	564	13	174196	40232	0	1	0	0	50	4	6523362	0.186	1
GLMN	377839	559	-1	483105	112992	0	1	0	0	50	5	6163307	0.186	1
SLC25A26	85846	616	0	165850	47615	0	1	0	0	50	4	6247302	0.186	1
ZG16	NaN	NaN	NaN	127865	38413	0	1	0	0	50	15	11954361	0.186	1
DEK	467694	497	4	306876	68052	0	2	0	0	50	10	5769440	0.186	1
SCML2	82842	NaN	17	545914	147125	0	2	0	0	50	11	5834603	0.186	1
GATM	465759	445	4	330202	88382	0	1	0	0	50	7	5538962	0.187	1
RSPH6A	906385	203	41	544630	153224	0	1	1	0	50	3	6712645	0.187	1
FOXD4	230380	398	-4	314259	109461	0	1	0	0	50	7	6300588	0.187	1
CCDC57	3405115	181	31	698282	204370	0	3	0	0	50	3	5445658	0.187	1
ARHGDIA	3798594	211	19	161891	41944	0	1	0	0	50	3	5553621	0.188	1
CNFN	792230	218	42	88275	24396	0	1	0	0	50	11	7366950	0.188	1
FLAD1	1612870	224	35	471763	147767	0	1	0	0	50	3	5556938	0.188	1
DDX50	897697	246	45	571915	156755	0	2	0	0	50	4	7248180	0.189	1
FAM46A	121389	396	-18	334482	94695	0	1	0	0	50	7	5808709	0.189	1
CYP4B1	658240	475	8	400287	108498	0	1	0	0	50	5	5709627	0.189	1
KRTAP9-4	1149433	468	-14	119198	30709	0	1	0	0	50	6	5059816	0.189	1
GSTA2	539666	498	11	178155	44298	0	1	0	0	50	6	6486554	0.189	1
DDX55	929791	224	44	471549	124548	0	1	0	0	50	7	7805436	0.189	1
LFNG	783535	226	47	359841	109140	0	1	0	0	50	5	6250833	0.189	1
AAK1	639466	309	35	740012	212074	0	1	0	0	50	2	7391239	0.19	1
LYG2	473611	633	32	168204	43335	0	1	0	0	50	6	7856903	0.19	1
FAM57B	NaN	NaN	NaN	206189	63772	0	1	1	0	28	9	3980828	0.19	1
COMMD8	87789	528	23	146162	36808	0	1	0	0	50	5	6030948	0.19	1
SARNP	1861663	256	32	173554	43121	0	1	0	0	50	4	6317280	0.19	1
MYC	406323	204	23	341544	99189	0	1	1	0	50	9	6524432	0.19	1
TACR3	101583	931	-24	350639	103255	0	2	0	0	50	11	7666122	0.191	1
2020-09-02	1242448	383	24	291361	72653	0	1	0	0	50	13	6528177	0.191	1
DBF4	202733	758	14	534786	129363	0	1	0	0	46	5	6559528	0.191	1
COL22A1	5667	846	-22	1248476	400501	0	3	2	0	45	6	5255091	0.192	1
CHMP4C	158801	681	12	183184	47294	0	1	0	0	50	2	5514459	0.192	1
ORM1	206775	425	4	160179	40767	0	1	0	0	50	3	5614290	0.192	1
USHBP1	865138	212	38	526761	166599	0	1	0	0	50	2	5670037	0.192	1
ZNF688	2214934	142	54	240429	78966	0	1	0	0	50	12	6596657	0.193	1
GPR50	215822	NaN	-7	457104	139956	0	2	0	0	50	9	8469585	0.193	1
DBR1	190056	464	9	424683	109140	0	1	0	0	50	7	6709435	0.193	1
PYROXD1	500770	836	-29	396542	100045	0	1	0	0	50	5	5126477	0.193	1
PTGS1	343200	635	27	463310	127330	0	2	0	0	50	6	7333352	0.193	1
PGRMC2	277451	189	8	183398	57994	0	1	0	0	50	1	5709413	0.193	1
TMEM71	166227	872	-6	236898	59706	0	1	0	0	50	2	6452956	0.193	1
REG1A	10958	1389	-22	135034	32207	0	1	0	0	50	6	5268466	0.193	1
GSTA4	477320	400	17	177299	45154	0	1	0	0	50	6	5950056	0.194	1
GRHL3	893155	198	22	483426	128079	0	1	0	0	50	2	4875027	0.194	1
SLC30A9	270740	261	28	449079	120696	0	2	0	0	50	5	6109272	0.194	1
NACA2	323585	358	-8	161356	47936	0	1	0	0	50	4	5952517	0.194	1
LAMP2	475981	NaN	26	388303	109889	0	1	0	0	50	11	7666550	0.194	1
DYNC1LI2	804191	145	10	384237	106572	0	2	1	0	50	8	6727090	0.195	1
SLC6A16	2237411	309	35	560894	162961	0	2	0	0	50	3	6204181	0.195	1
APRT	813333	189	51	135248	44833	0	1	0	0	50	6	6193588	0.195	1
CALY	386585	472	13	166813	49541	0	1	0	0	50	2	5924911	0.196	1
ZNF81	583623	NaN	19	516489	124869	0	1	0	0	50	5	6352804	0.196	1
MRPS28	194118	410	45	141133	43121	0	1	0	0	50	6	7001224	0.196	1
MUM1	2285841	209	31	544202	158146	0	2	0	0	50	3	6656470	0.196	1
MORN1	644518	302	30	385200	111708	0	2	0	0	50	6	6569693	0.197	1
IRAK4	132735	558	-16	365512	92555	0	2	0	0	50	12	7365773	0.197	1
CACNB2	74282	408	4	591389	159430	0	2	0	0	50	2	6187061	0.197	1
SRC	685195	571	60	411843	119412	0	1	0	0	50	3	5106361	0.197	1
PSD4	630071	479	37	800895	236256	0	4	0	0	50	8	7561048	0.198	1
RNF126	1832767	218	10	239252	71476	0	2	0	0	29	8	5110962	0.198	1
CETP	842366	125	52	389052	106572	0	2	1	0	45	6	5762913	0.199	1
SHE	1711793	337	45	373323	111387	0	2	0	0	50	6	6220980	0.199	1
MYL6B	2878044	171	40	165957	44298	0	1	0	0	50	5	6229326	0.199	1
LARP7	252277	692	39	465557	111280	0	1	0	0	50	6	6122219	0.199	1
MYL4	960078	160	22	158360	41944	0	1	0	0	50	5	6429095	0.2	1
SIX5	929036	203	43	515847	199341	0	2	0	0	50	3	6796747	0.2	1
PTPN23	866535	215	46	1221512	386377	0	3	0	0	31	0	4897497	0.2	1
BCAT2	1700740	181	39	302489	89452	0	2	0	0	50	10	6627473	0.2	1
COX5A	792240	199	45	115881	34668	0	1	0	0	50	7	6468899	0.2	1
TAS2R8	408176	517	12	234330	63879	0	1	0	0	50	2	5723002	0.2	1
LILRB4	978578	625	-1	346573	99938	0	2	0	0	50	10	6660001	0.2	1
ARMC7	1511891	168	25	147339	46866	0	1	0	0	50	3	5608298	0.201	1
LRCH3	520915	322	36	551264	159109	0	2	0	0	50	3	6192839	0.202	1
APOOL	83775	NaN	-12	212074	57887	0	1	0	0	50	9	7059218	0.202	1
TARBP2	1590803	191	55	277558	86135	0	1	0	0	50	0	5872802	0.202	1
KCNRG	337743	357	44	231227	65698	0	1	0	0	50	2	6192411	0.202	1
SPRYD4	2793663	184	61	154508	47722	0	1	0	0	50	7	7998571	0.203	1
CHRNB3	603002	507	32	350853	97584	0	1	0	0	50	14	8152758	0.203	1
COQ10A	2878071	171	46	197736	59706	0	1	0	0	50	5	7348760	0.204	1
DCAF4L2	26672	994	-27	291361	90629	0	2	0	0	50	14	7681851	0.204	1
CARD14	674340	219	22	809348	236470	0	2	0	0	50	7	7544784	0.204	1
SLC41A3	210410	610	32	454536	143487	0	2	0	0	50	4	5377820	0.205	1
OR56A5	NaN	NaN	NaN	229087	72653	0	1	0	0	50	15	11988601	0.205	1
OMA1	301227	564	-3	409382	106465	0	2	0	0	50	4	4607955	0.206	1
NKX2-3	278426	497	13	268891	83888	0	1	0	0	35	4	3755914	0.206	1
MARVELD1	NaN	NaN	NaN	123585	43977	0	1	0	0	50	15	11959925	0.206	1
HINFP	1324478	195	58	407456	102934	0	2	0	0	50	7	6168764	0.206	1
C17orf77	698491	504	10	181900	54356	0	1	0	0	50	5	5953266	0.206	1
BATF2	3151458	209	52	199769	67624	0	1	0	0	50	5	7139468	0.206	1
ZNF75A	1397628	303	32	235293	54570	0	1	0	0	50	5	7006467	0.206	1
GAMT	2319333	196	35	239359	72974	0	1	0	0	50	1	6529889	0.206	1
OR2M7	18846	936	-35	232725	68373	0	2	1	0	22	2	2106295	0.206	1
IFI35	1507064	201	26	218815	67196	0	1	0	0	50	1	5295323	0.207	1
PPP2R3C	640994	321	45	367545	85065	0	1	0	0	50	9	6005375	0.207	1
IL17RD	426285	332	37	570952	157718	0	2	0	0	50	2	5810956	0.207	1
UBL4B	571576	400	29	130433	38734	0	1	0	0	50	7	5904902	0.207	1
CD79A	1360684	454	23	174624	49113	0	1	0	0	50	5	5620175	0.207	1
IL4I1	1676173	205	41	446297	136318	0	3	1	0	50	12	7328644	0.207	1
DAOA	13092	1235	-28	158467	31244	0	1	0	0	50	9	6859877	0.207	1
NLK	1261475	410	-3	407349	113955	0	1	0	0	50	5	5089883	0.207	1
TP53INP1	418153	395	48	195596	48043	0	1	0	0	50	4	6368105	0.207	1
CAB39L	373856	343	50	269319	66447	0	1	0	0	50	1	5780568	0.208	1
KIRREL3	311236	849	9	621456	182970	0	2	0	0	50	1	5627023	0.208	1
GPR32	652250	593	27	259047	84423	0	2	0	0	50	14	6752770	0.208	1
TREX1	1480689	223	45	261936	95016	0	1	0	0	16	4	3132318	0.208	1
STS	61317	NaN	23	448972	124976	0	1	0	0	50	5	5768798	0.208	1
TRAF3IP1	295666	345	32	547840	139100	0	2	1	0	50	3	5983761	0.209	1
DCTPP1	2338593	142	59	127116	40767	0	1	0	0	50	10	6615596	0.209	1
UCMA	246179	354	35	113206	26429	0	1	0	0	50	7	5679346	0.209	1
FAM181A	242993	645	15	260117	83032	0	1	0	0	50	5	9240734	0.209	1
GJB2	405200	472	50	171735	48150	0	1	0	0	50	6	7657669	0.209	1
PCOLCE2	398812	422	15	323033	87847	0	2	0	0	50	8	5383277	0.21	1
RAD52	473725	289	44	328918	88703	0	2	0	0	50	10	6445680	0.21	1
ZMAT1	262044	NaN	16	503756	118663	0	2	0	0	50	7	6954251	0.21	1
TEKT3	266888	359	-53	377710	104111	0	1	0	0	50	7	5653559	0.21	1
BACH2	294466	601	13	634189	181793	0	2	0	0	50	3	6950185	0.21	1
NELL1	45732	989	-19	646922	158467	0	3	1	0	50	10	6352697	0.21	1
FOXO3	346225	428	34	496694	154936	0	1	1	0	50	4	6480883	0.21	1
ZNF443	1754294	593	0	524835	126153	0	1	0	0	50	8	7396910	0.211	1
GATAD1	708388	401	27	204905	60241	0	1	0	0	50	5	8187212	0.211	1
CHRNG	286805	211	36	393439	120161	0	2	0	0	50	4	5013271	0.211	1
TPPP	683895	411	28	166064	49648	0	1	0	0	50	3	6017145	0.211	1
POLI	98827	436	44	575446	150335	0	2	1	0	50	4	6405983	0.211	1
NARS2	302979	569	17	375035	101971	0	1	0	0	50	1	8441230	0.212	1
METTL13	419860	718	-5	530827	152261	0	2	0	0	50	10	5317365	0.212	1
MPL	1088321	252	27	483854	143380	0	1	0	0	50	6	6668026	0.212	1
EFNA5	78424	628	21	179332	46331	0	1	0	0	50	4	6369817	0.212	1
CEACAM1	495357	380	5	426181	122729	0	2	0	0	50	9	7230097	0.212	1
RNF138	409393	481	23	198699	47829	0	1	0	0	50	7	8697174	0.212	1
ADAM29	49942	889	-36	626806	163817	0	2	0	0	20	1	2527661	0.213	1
VSIG10	637549	608	17	414197	117058	0	1	0	0	50	6	5728887	0.213	1
DHRS9	303546	646	12	243211	70085	0	1	0	0	50	5	7747121	0.213	1
KCNV2	158557	682	-5	405316	122408	0	1	0	0	50	7	6520366	0.213	1
ZNF416	459366	828	-31	459137	117700	0	1	0	0	50	4	4945754	0.214	1
ILDR1	524127	715	38	383274	108819	0	1	0	0	50	6	5592676	0.214	1
IVL	59999	804	12	450791	114811	0	2	0	0	50	8	6479813	0.214	1
AMOT	25417	NaN	10	810418	247277	0	3	0	0	50	7	7722618	0.214	1
GNPDA2	62624	1009	11	221062	53393	0	1	0	0	50	8	7233307	0.214	1
CBLN2	12878	1030	-35	165636	53607	0	1	0	0	50	6	6847679	0.214	1
REG1B	10958	1389	-22	134820	32421	0	1	0	0	50	6	5268466	0.214	1
CCDC38	396472	400	6	456141	106893	0	2	0	0	50	8	6924826	0.215	1
PNPLA1	839966	358	30	404460	126474	0	2	0	0	50	6	5837599	0.215	1
PXMP2	724450	495	35	148516	46010	0	1	0	0	50	7	7517713	0.215	1
TRIM32	68232	682	-15	482677	149372	0	2	0	0	50	8	8776996	0.215	1
TAZ	2277674	NaN	40	236577	58422	0	1	0	0	50	2	6182674	0.215	1
ROPN1L	628188	219	21	179760	48471	0	1	0	0	50	4	6388756	0.215	1
ALG1L2	NaN	NaN	NaN	169488	47508	0	1	0	0	50	15	11963456	0.216	1
RAB41	215874	NaN	52	179439	43977	0	1	0	0	50	5	6817505	0.216	1
ABCB7	183021	NaN	-5	581759	164887	0	2	0	0	50	3	5848620	0.216	1
HAUS2	534369	269	40	188106	46866	0	1	0	0	50	4	5852793	0.216	1
RPAP2	363408	559	0	484496	122194	0	2	0	0	50	6	5923413	0.216	1
CYS1	863812	214	44	114597	41088	0	1	0	0	50	5	6764861	0.217	1
SLCO1B3	151869	521	-24	550408	144557	0	1	0	0	48	13	9405835	0.217	1
UTP14A	379883	NaN	35	601447	160607	0	1	0	0	50	5	7102553	0.217	1
ZNF260	644122	889	-48	321856	75863	0	1	0	0	50	13	5392265	0.217	1
TUBGCP3	273358	399	11	710266	191102	0	1	0	0	50	3	7382037	0.217	1
AGAP6	NaN	NaN	NaN	525263	145306	0	1	0	0	50	15	12061254	0.217	1
GDF3	237142	672	14	273813	80250	0	1	0	0	50	2	6817291	0.218	1
MSH2	793002	406	28	730596	189711	0	2	0	0	50	4	7942824	0.218	1
CHRNA5	505832	375	46	364549	94160	0	1	0	0	50	9	6236495	0.218	1
ESRRA	1613996	257	65	311370	104646	0	1	0	0	50	0	6409300	0.218	1
CYP4X1	388889	479	4	401464	103790	0	2	0	0	50	8	6052990	0.218	1
PSD2	714699	223	64	588607	172805	0	2	0	0	50	1	4928634	0.218	1
PSG1	394104	283	-23	332449	94802	0	2	1	0	50	9	7208697	0.219	1
SOCS2	359700	369	30	148195	44726	0	1	0	0	50	6	6521757	0.219	1
BEND2	66906	NaN	11	628518	166920	0	2	0	0	50	4	6882775	0.219	1
CACNB4	279730	592	21	423078	115239	0	2	0	0	50	7	6380303	0.219	1
ANKRD46	1144761	214	67	173661	50718	0	1	0	0	50	8	6199794	0.219	1
TMEM95	1911735	206	36	144985	41516	0	1	0	0	50	7	6634000	0.219	1
STMN4	360513	561	6	174945	41730	0	1	0	0	50	10	6879886	0.219	1
TRPM2	1023429	308	54	1162555	326243	0	5	2	0	50	6	5941817	0.219	1
OR10H4	843515	575	12	235079	69871	0	1	0	0	50	4	6516942	0.22	1
OR1F1	1493009	253	42	229943	71155	0	1	0	0	50	7	8067479	0.22	1
ACSS3	26211	1037	-20	529008	152475	0	1	0	0	38	3	5331275	0.22	1
ACAD9	1117839	382	54	483640	137174	0	1	0	0	50	5	6140516	0.22	1
ZSCAN2	341520	263	32	494661	126474	0	1	0	0	50	6	6291814	0.22	1
MED19	923511	354	15	148195	44084	0	1	0	0	50	5	5692186	0.22	1
MSN	325257	NaN	47	458174	113848	0	2	0	0	50	6	6469969	0.22	1
GPLD1	399209	465	7	668750	185110	0	2	0	0	50	8	5690688	0.22	1
ITGB1BP2	728362	NaN	26	276916	71690	0	1	0	0	50	4	8641534	0.221	1
CLEC17A	1022856	198	29	234330	59706	0	1	0	0	50	3	6482381	0.221	1
AQP10	1653296	236	29	222453	75435	0	1	0	0	50	7	6901714	0.221	1
MASP2	639826	307	33	531041	149158	0	1	0	0	50	7	7827799	0.221	1
CRTAC1	530090	369	12	519592	135890	0	2	0	0	50	4	6688035	0.221	1
KPNA2	779255	283	1	407242	115988	0	2	0	0	50	8	6231787	0.222	1
MRPL48	553005	214	42	170879	43870	0	1	0	0	50	6	5615681	0.222	1
IL24	467839	385	39	172270	35096	0	1	0	0	50	8	6810122	0.223	1
KCNB2	110047	904	-11	684907	195917	0	2	0	0	50	5	8520410	0.223	1
HIST1H2BD	398813	636	53	95872	28997	0	1	0	0	50	5	4099063	0.223	1
RANBP10	1098330	136	50	480965	133750	0	1	0	0	50	4	5570848	0.223	1
KCNG4	582429	364	12	382953	119733	0	2	0	0	50	10	7121385	0.224	1
RAB3D	1385739	197	31	170558	46438	0	1	0	0	50	7	6681615	0.224	1
DSC1	214084	492	-7	707377	187250	0	3	0	0	50	6	6006980	0.224	1
MOGAT3	1022626	258	39	260438	76612	0	1	0	0	50	1	5922664	0.224	1
RETSAT	975949	211	18	462133	139100	0	2	0	0	50	4	5188109	0.225	1
OR10G3	707623	533	22	226733	75328	0	1	0	0	50	8	7142250	0.225	1
ACRV1	564542	595	13	208329	51681	0	1	0	0	50	5	6822320	0.225	1
ABCA7	2387949	206	26	1599650	525691	0	5	1	0	50	13	9737642	0.225	1
D2HGDH	960711	380	30	388196	126046	0	2	0	0	50	6	5913890	0.225	1
CTCFL	181464	562	10	521732	130540	0	1	0	0	50	6	6724950	0.225	1
ANO9	2206786	344	58	612789	170130	0	2	0	0	31	6	4990908	0.226	1
KRT71	1280474	464	36	401143	114383	0	2	1	0	50	7	6169513	0.226	1
SCLY	435787	356	32	343256	101008	0	2	0	0	50	5	4703827	0.226	1
EPHA8	407931	541	25	799825	244388	0	5	1	0	50	9	7183766	0.226	1
TNNI2	916434	481	33	152796	37236	0	1	0	0	50	8	6399991	0.227	1
COMMD4	814680	296	43	156862	45368	0	1	0	0	50	7	5958616	0.227	1
PVRIG	1465817	204	59	237433	82604	0	1	0	0	50	1	5631517	0.227	1
PRKCB	513265	610	21	576837	142524	0	3	1	0	50	9	5273495	0.227	1
C5orf15	568918	269	60	200197	58529	0	1	0	0	50	3	5287833	0.227	1
SOAT1	437024	336	3	438058	111815	0	2	0	0	50	8	6412082	0.228	1
SNTG1	2777	1189	-32	413234	108070	0	1	0	0	50	10	6532885	0.228	1
RGS1	269711	604	-12	166706	41302	0	1	0	0	50	7	5578659	0.228	1
PDE4A	1956832	207	38	777783	239145	0	2	1	0	50	7	7062428	0.228	1
MYO19	416822	556	23	766334	216889	0	2	0	0	50	12	8305554	0.228	1
LGALS3	801045	143	47	213251	62809	0	1	0	0	50	4	6403950	0.228	1
PTCHD3	345745	581	2	576516	166920	0	1	0	0	50	4	6408551	0.228	1
C12orf74	208773	509	-1	143380	46010	0	1	0	0	50	8	6504851	0.228	1
TMED9	1316033	475	42	181365	51681	0	1	0	0	50	7	7041991	0.229	1
PDCD1LG2	307589	556	37	213037	58529	0	1	0	0	50	5	5370544	0.229	1
PCYT1B	424049	NaN	31	316827	80571	0	1	0	0	50	0	5489421	0.229	1
DCLRE1C	255711	396	38	544523	140170	0	1	0	0	50	5	6193695	0.229	1
ZC3HC1	473377	146	38	385735	110852	0	2	1	0	50	6	5283981	0.229	1
B9D1	630769	332	11	161142	43977	0	2	1	0	12	1	1308931	0.23	1
SARS	1000045	287	32	402641	106786	0	2	0	0	50	9	6354730	0.23	1
HCN1	80822	1235	-24	671211	196452	0	2	0	0	36	4	4215586	0.23	1
FRMD7	151115	NaN	25	558326	144343	0	1	0	0	50	3	5053610	0.23	1
TPSD1	1150864	215	36	184682	55105	0	1	0	0	50	5	5746542	0.23	1
SLC39A5	2878071	171	46	391085	143380	0	2	1	0	30	3	4002870	0.23	1
CNIH3	408298	633	-5	129470	31993	0	1	0	0	50	8	5912606	0.23	1
CRNN	387153	671	6	373644	106572	0	1	0	0	50	9	5382956	0.23	1
OR9A2	314565	676	-1	231334	68159	0	1	0	0	50	2	5035099	0.23	1
MED17	307453	532	10	508250	133750	0	1	0	0	50	5	5926730	0.231	1
CD58	692758	418	19	198271	50504	0	1	0	0	50	7	6612921	0.232	1
YIPF4	396035	325	23	187036	55319	0	1	0	0	50	7	7022838	0.232	1
ARID3B	655453	206	59	423078	127437	0	2	0	0	50	6	5653880	0.232	1
CLDN10	228898	397	50	228766	66875	0	1	0	0	50	5	6433696	0.232	1
PABPC4	978867	358	29	514028	141775	0	2	1	0	50	4	5737768	0.232	1
TIMP4	348401	238	23	175159	46652	0	1	0	0	50	6	6110342	0.232	1
WDR93	880974	190	35	541527	140598	0	2	0	0	50	6	6698414	0.232	1
SLC2A5	865627	264	31	420403	129149	0	2	0	0	50	6	5864563	0.232	1
GABRG1	36353	926	-2	364442	94588	0	2	0	0	50	12	6549042	0.232	1
OTX2	191584	1012	-7	223630	65912	0	1	0	0	50	5	6121470	0.232	1
ANAPC7	964525	206	50	466413	125190	0	1	0	0	50	6	5813310	0.233	1
ULBP1	423805	245	34	191530	50183	0	1	0	0	50	5	6021853	0.233	1
RGS5	194452	794	-8	145520	34882	0	1	0	0	50	8	5925339	0.233	1
ZNF586	680410	849	-50	311156	79501	0	1	0	0	50	12	5416447	0.233	1
TRPV2	829707	254	8	581331	172056	0	3	1	0	50	9	6593019	0.233	1
S100PBP	1179496	180	20	317897	85921	0	1	0	0	50	12	5690153	0.233	1
AKAP4	56301	NaN	5	657836	171949	0	1	1	0	50	7	8129753	0.234	1
PRDM9	15618	1069	-19	693895	180830	0	2	0	0	41	6	4721589	0.234	1
HMG20A	341694	645	30	276809	69871	0	1	0	0	50	3	7184408	0.234	1
CPNE6	992350	355	19	434099	123799	0	2	0	0	50	7	6395283	0.234	1
PSMG2	434233	206	35	206831	56710	0	1	0	0	50	4	6130137	0.234	1
LITAF	649939	209	30	144557	43549	0	1	0	0	50	6	4988447	0.235	1
VANGL1	71378	604	7	396328	116951	0	1	1	0	50	10	6820394	0.235	1
ZIC2	323784	500	35	393974	121873	0	1	0	0	50	5	5329456	0.235	1
IL27RA	1013197	231	32	481286	148837	0	2	1	0	50	6	6478422	0.235	1
KRT36	1445853	325	-22	351923	106465	0	2	0	0	50	8	5740336	0.235	1
MS4A2	336373	691	4	202979	57031	0	1	0	0	50	10	6442791	0.236	1
HNF4A	769430	376	16	410238	116523	0	2	0	0	50	7	6347775	0.236	1
OGFOD1	523951	285	13	435490	103469	0	2	0	0	50	12	7582555	0.236	1
C14orf180	625253	450	20	118235	41944	0	1	0	0	50	7	6357726	0.236	1
MTMR7	317985	345	7	520555	132680	0	1	0	0	50	6	6442577	0.236	1
FAIM2	1291800	231	45	246849	72546	0	1	0	0	50	6	8029708	0.236	1
TAGLN2	803074	403	7	155899	41837	0	1	0	0	50	4	4521606	0.237	1
CHFR	944795	674	10	543025	150335	0	3	0	0	50	8	6131528	0.237	1
A1CF	113129	613	19	490488	138030	0	2	0	0	50	6	6047105	0.237	1
CTBP2	283236	508	20	737337	242676	0	2	0	0	50	7	6832699	0.237	1
RXRG	291474	623	-10	370541	105502	0	2	0	0	50	10	6284859	0.237	1
POTEG	148332	835	-50	405209	98119	0	2	1	0	50	9	6254150	0.238	1
ZNF300	944830	396	32	483747	120696	0	1	0	0	50	4	5074475	0.238	1
CCDC116	521773	194	37	457211	139207	0	1	1	0	50	6	5850974	0.238	1
VKORC1	1296884	351	35	130968	29532	0	1	0	0	50	8	6737683	0.238	1
OR51I1	99042	1030	1	234223	70406	0	1	0	0	50	4	5956904	0.239	1
KNG1	463823	395	37	522695	136639	0	2	0	0	50	7	7211586	0.239	1
OR5M11	NaN	NaN	NaN	225877	68480	0	1	0	0	50	15	11984428	0.239	1
SPIN1	126591	495	-6	205333	53072	0	1	0	0	50	5	6765717	0.239	1
GUSB	434728	365	31	500332	141668	0	1	0	0	50	3	5139531	0.239	1
PIH1D2	389805	179	31	262471	67517	0	1	0	0	50	4	6786154	0.239	1
VAPA	405142	172	42	230585	61204	0	1	0	0	50	2	4991764	0.239	1
BMP10	404215	470	27	322391	88168	0	1	0	0	50	3	7582769	0.239	1
GFER	1747301	183	46	156113	45475	0	1	0	0	50	6	5751999	0.239	1
SLC35D3	177175	449	21	299600	103255	0	1	1	0	50	12	5795227	0.239	1
C8orf33	454161	440	8	175373	51895	0	1	0	0	50	6	7238015	0.239	1
MAGEA4	125659	NaN	-21	235079	72439	0	1	0	0	50	3	6078028	0.24	1
CAPN12	1697047	322	45	556079	162961	0	1	0	0	50	4	6680545	0.24	1
IPPK	587288	484	46	387019	102185	0	2	0	0	50	11	7360744	0.24	1
RPH3A	651570	527	28	549766	145199	0	2	0	0	50	8	7490856	0.24	1
POLR2C	760307	159	42	219671	57031	0	1	0	0	50	4	6530531	0.241	1
RASSF6	351984	573	28	299279	70513	0	1	0	0	50	3	7303178	0.241	1
GPR152	1392213	215	53	335980	118877	0	2	0	0	50	6	4645298	0.241	1
CYP2R1	353856	596	-13	383595	104967	0	1	0	0	50	7	4678468	0.241	1
CRTC2	2028800	222	34	517452	168204	0	3	0	0	50	6	5495092	0.241	1
OR4E2	658946	624	20	231548	70192	0	1	0	0	50	5	7113681	0.241	1
CNTN6	6599	831	-23	803570	215605	0	2	0	0	50	7	5640291	0.241	1
GMPR2	915114	220	38	285048	78645	0	1	0	0	50	2	6335149	0.241	1
AASS	57655	988	-13	726744	195489	0	3	0	0	47	8	7054724	0.241	1
LDLRAD2	502881	181	28	201374	67303	0	1	0	0	50	6	6675195	0.241	1
IDH1	260367	539	17	327741	82176	0	1	0	0	50	3	6910488	0.241	1
INPP5E	1413299	233	44	478504	154187	0	1	0	0	50	6	7082437	0.241	1
SFRP1	248918	632	-4	241713	64200	0	1	0	0	50	4	7103088	0.241	1
ZFP90	765949	421	34	495945	121980	0	2	0	0	45	7	6387365	0.242	1
CCDC81	356405	283	12	518201	128614	0	1	0	0	50	7	6578467	0.242	1
MC2R	133238	815	-2	221490	65484	0	1	0	0	50	2	5139745	0.242	1
ROGDI	706891	195	33	226733	64093	0	1	0	0	50	2	5857929	0.243	1
TCP10L	265057	182	52	165208	47615	0	1	0	0	50	5	5355885	0.243	1
OR1E2	365088	515	14	239252	72439	0	1	0	0	50	5	7082116	0.243	1
KRTAP1-5	977588	404	10	134820	34347	0	1	0	0	50	5	4291021	0.243	1
API5	349378	924	-23	414732	107535	0	1	0	0	50	10	6511485	0.243	1
NSFL1C	397239	386	42	289221	78324	0	1	0	0	50	2	6819538	0.243	1
ZNF780A	1181917	521	22	549873	131931	0	1	0	0	50	7	6888660	0.244	1
TAF1L	567793	334	5	1380835	379208	0	4	0	0	46	5	6827777	0.244	1
OR10G2	658946	624	20	224486	74686	0	1	0	0	50	5	7113681	0.244	1
PHKG2	1632278	158	61	323782	93839	0	1	0	0	50	1	7076980	0.244	1
EGLN1	362960	518	3	321107	95230	0	1	1	0	31	5	4161337	0.245	1
SERINC4	784327	286	37	216140	60241	0	1	0	0	50	6	7172103	0.245	1
KIF22	NaN	NaN	NaN	503328	156006	0	2	0	0	50	15	12071954	0.245	1
FAM60A	317612	468	6	176657	43549	0	1	0	0	50	8	6185884	0.245	1
MRPS9	168425	599	-3	315436	80357	0	1	0	0	50	1	6146294	0.245	1
SHKBP1	820124	226	40	537461	166813	0	2	1	0	50	4	6367035	0.245	1
ZDHHC11	843639	408	28	324424	88703	0	1	0	0	50	2	7688485	0.246	1
YTHDF1	1005137	285	50	426502	117914	0	2	0	0	50	7	5996280	0.246	1
TAGLN	426428	228	46	158895	40767	0	1	0	0	50	5	5204801	0.246	1
CGB1	2070141	200	35	114276	39162	0	1	0	0	50	7	5453041	0.247	1
GLP2R	76286	212	-53	427037	121873	0	2	0	0	50	8	6299090	0.247	1
CUL4A	787509	214	46	607225	149693	0	1	0	0	50	4	6239812	0.247	1
PGBD2	113516	547	-2	451647	121980	0	2	0	0	50	10	7237159	0.247	1
FKBP14	661477	560	23	167241	40767	0	1	0	0	50	11	7813782	0.248	1
FDXACB1	437513	221	22	475508	132145	0	1	0	0	50	6	5608619	0.248	1
PODXL	236261	220	27	416123	132466	0	2	0	0	50	7	5878794	0.248	1
SPSB3	1604603	288	36	271994	78538	0	1	0	0	50	1	6226758	0.248	1
PGF	875817	222	53	134071	38306	0	1	0	0	50	6	5468021	0.248	1
DAB2	167695	374	-7	590747	169381	0	1	0	0	50	6	6626831	0.248	1
OR51Q1	99042	1030	1	234223	73295	0	1	0	0	50	4	5956904	0.248	1
UNC5D	34554	1152	-45	738086	201160	0	3	0	0	50	7	6412617	0.249	1
MED4	324467	567	34	214856	54463	0	1	0	0	50	5	6459804	0.249	1
GPX7	647361	355	12	142417	41837	0	1	0	0	50	10	7657348	0.249	1
OR6Y1	179404	940	1	241713	71583	0	1	0	0	50	6	6906422	0.249	1
CCS	1343990	194	62	212395	62060	0	1	0	0	50	3	6011902	0.249	1
TMEM215	610744	401	-18	176550	52002	0	1	0	0	50	11	6207284	0.249	1
FHL5	116593	1376	3	230585	50290	0	1	0	0	50	5	6742284	0.249	1
CA1	99296	1463	15	207366	54570	0	1	0	0	50	4	5418266	0.25	1
PUM1	498145	189	36	910677	261294	0	2	0	0	50	5	5673675	0.25	1
IRF9	974559	220	41	303880	85493	0	1	0	0	50	4	7383535	0.25	1
FBLIM1	752403	174	29	340581	103362	0	1	0	0	50	1	6869935	0.25	1
IGLL1	604420	399	31	161891	46759	0	1	0	0	50	5	5616965	0.25	1
CCDC152	NaN	NaN	NaN	213037	43442	0	1	0	0	50	15	11959390	0.25	1
ZDHHC22	531874	235	59	193884	62916	0	1	0	0	50	4	6288069	0.251	1
GBP1	337373	745	2	463845	120054	0	2	0	0	50	10	7105549	0.251	1
FOXS1	1015946	241	37	238931	80464	0	1	0	0	50	1	5164141	0.251	1
BCL7C	1546514	207	48	163924	53072	0	1	0	0	50	6	6639564	0.251	1
ASB17	140995	603	-11	225449	62809	0	1	0	0	50	6	6896043	0.252	1
LYZL2	82218	425	28	153973	39590	0	1	0	0	50	7	5952517	0.252	1
RGS18	96080	925	-20	187678	44726	0	1	0	0	50	10	6203325	0.252	1
OR5D13	4183	1091	-36	234972	68052	0	1	0	0	50	6	6277904	0.252	1
OR6P1	NaN	NaN	NaN	232618	73295	0	1	0	0	50	15	11989243	0.253	1
CA8	206353	885	-14	229515	60990	0	1	0	0	50	5	6970301	0.253	1
SLC25A15	270527	470	44	232618	65912	0	1	0	0	50	5	7164934	0.253	1
TMEM106A	1341175	172	25	203728	58529	0	1	0	0	50	9	6423531	0.253	1
ADH1B	332785	854	8	289114	83888	0	1	0	0	50	2	6032553	0.253	1
MYOZ2	241167	683	1	207473	54142	0	1	0	0	50	6	6453277	0.253	1
RPS6KA5	410309	521	27	630337	164780	0	2	1	0	50	5	6675730	0.253	1
OGT	749568	NaN	26	815768	219457	0	2	0	0	50	6	9822814	0.253	1
DIAPH2	56713	NaN	30	889277	222667	0	3	0	0	50	5	7180984	0.253	1
OR5L1	4183	1091	-36	229515	70941	0	1	0	0	50	6	6277904	0.253	1
RNGTT	202476	672	37	477755	117379	0	2	0	0	50	8	6362434	0.254	1
C17orf78	498943	171	21	215284	58850	0	1	0	0	50	6	6582640	0.254	1
PIGL	905220	163	0	197308	54677	0	1	0	0	50	3	4993369	0.254	1
SLC39A4	2043455	200	36	503970	172377	0	2	0	0	50	3	5087850	0.254	1
ESD	272205	820	63	227161	55640	0	1	0	0	50	5	6160739	0.255	1
ZNF587	884988	781	-38	444692	112564	0	2	0	0	50	7	5099513	0.255	1
FKBP6	902769	422	52	265039	75221	0	1	0	0	50	6	7136793	0.255	1
CRYM	467861	575	37	241927	71690	0	1	0	0	50	3	5816948	0.255	1
UNC5C	25813	910	-12	712513	204263	0	3	0	0	50	9	8885280	0.255	1
TMEM57	613155	230	24	521090	132145	0	2	0	0	20	2	4111796	0.255	1
SUPT3H	68471	830	4	293287	71690	0	1	0	0	50	3	6598904	0.256	1
TKTL2	74744	1164	-26	463096	140705	0	1	2	0	50	8	6478101	0.256	1
CNTN5	3647	1135	-26	851827	237968	0	2	1	0	50	13	8409665	0.256	1
OR13C3	146816	930	-33	258191	76933	0	1	0	0	50	5	5396866	0.256	1
SYT7	1339753	274	55	314045	85921	0	1	0	0	50	9	4630318	0.256	1
GLT6D1	362222	524	29	215284	56603	0	1	0	0	50	6	7254386	0.256	1
OR5M9	NaN	NaN	NaN	230799	68052	0	1	0	0	50	15	11984000	0.257	1
TPSAB1	1275017	294	21	208329	63237	0	1	0	0	50	8	6590451	0.257	1
OR51E2	207755	972	-1	234865	75542	0	1	0	0	50	5	6361578	0.257	1
CRYBB3	247839	525	-31	166920	43656	0	1	0	0	50	9	6370352	0.257	1
TSPAN4	1799017	232	51	184789	54356	0	1	0	0	50	4	5639649	0.257	1
CHCHD6	250457	604	39	186180	50718	0	1	0	0	50	3	4886583	0.257	1
CD74	949599	212	40	239038	58529	0	1	0	0	50	6	7223570	0.257	1
OR3A2	506514	628	0	235507	75863	0	1	0	0	50	5	6898504	0.257	1
UNC50	260302	696	39	201374	55426	0	1	0	0	50	6	6419572	0.257	1
ZNF679	NaN	NaN	NaN	324638	77896	0	1	0	0	50	15	11993844	0.258	1
ZBTB7C	110354	212	61	462882	136104	0	1	0	0	50	8	6455096	0.259	1
RAX2	2144458	206	34	133215	47508	0	1	0	0	50	6	5778000	0.259	1
CPZ	92046	471	35	497122	145841	0	1	0	0	46	5	6091296	0.26	1
PSMA6	452722	188	40	194954	50611	0	1	0	0	50	5	5386380	0.26	1
NMD3	242883	581	-16	407456	97156	0	2	1	0	50	9	5801433	0.26	1
OR1L4	409923	553	12	231013	69443	0	1	0	0	50	4	5079183	0.26	1
METTL12	2425755	248	51	174410	58957	0	1	0	0	50	6	6013507	0.26	1
DNER	253305	456	-3	568598	157504	0	1	1	0	50	5	6162451	0.261	1
TMOD1	523548	420	35	282801	75435	0	1	0	0	50	3	6841794	0.261	1
CBR4	174340	258	16	182435	51895	0	1	0	0	50	5	4896641	0.261	1
GZMK	221322	558	1	203086	57887	0	1	0	0	50	6	6255541	0.261	1
OR51F1	207755	972	-1	229194	71904	0	1	0	0	50	5	6361578	0.262	1
SERPINB4	174293	370	-5	310193	75328	0	1	0	0	50	3	6693920	0.262	1
OR10X1	179404	940	1	238931	73081	0	1	0	0	50	6	6906422	0.262	1
TDRD12	NaN	NaN	NaN	320679	76077	0	1	0	0	50	15	11992025	0.262	1
CIB4	1039210	428	29	151512	35952	0	1	0	0	50	10	6482702	0.262	1
LRCH1	284604	798	49	624559	171842	0	1	0	0	50	2	4842820	0.262	1
MID1	117200	NaN	14	513814	141026	0	1	0	0	33	3	4628499	0.262	1
UBN1	704578	195	26	859424	255409	0	1	0	0	50	2	6651013	0.262	1
SFRP4	100826	683	10	269319	71262	0	1	0	0	50	6	8005312	0.263	1
DAZL	140687	470	24	235614	62274	0	1	0	0	50	4	5810528	0.263	1
BEST1	2389859	185	53	513921	144771	0	1	0	0	50	6	5850546	0.263	1
PLEKHA1	255946	174	10	321321	82818	0	1	0	0	50	1	5685552	0.263	1
PRKCE	172588	465	32	575874	152796	0	2	0	0	27	1	4155131	0.263	1
OR5I1	4262	1044	-40	234009	69015	0	1	0	0	50	8	7159905	0.263	1
OR10H3	878287	605	13	234972	69657	0	1	0	0	50	5	6335898	0.264	1
ZNF524	1077402	254	-10	190460	66019	0	1	0	0	50	2	5121876	0.264	1
USP2	1054477	263	40	496373	150442	0	2	0	0	50	8	7055259	0.264	1
HIST1H1T	398813	636	53	153331	48257	0	1	1	0	50	5	4099063	0.264	1
OVCA2	1415256	294	27	165850	55640	0	1	0	0	50	6	6473179	0.264	1
LPAR4	16059	NaN	22	277023	81534	0	1	0	0	50	4	6118688	0.264	1
CA10	36963	832	-68	261187	65912	0	1	0	0	50	8	6829168	0.264	1
GCNT3	521844	172	33	334375	89666	0	1	0	0	50	2	6383085	0.265	1
GLIPR1L2	313411	606	-22	197415	51681	0	1	0	0	50	7	7130266	0.265	1
PPIB	743794	251	43	167027	47080	0	1	0	0	50	8	6948045	0.265	1
C12orf49	228972	411	-2	162319	41195	0	1	0	0	50	7	6144903	0.265	1
VTI1A	232217	459	7	174303	44619	0	1	0	0	50	9	6397530	0.266	1
OR9A4	198115	856	-6	233795	69550	0	1	0	0	50	5	6313963	0.266	1
SLA2	1019481	176	62	208971	52323	0	1	0	0	50	4	5511998	0.266	1
MFSD7	639827	489	12	429819	143166	0	2	0	0	50	6	5704063	0.266	1
GALNTL6	5263	1023	-13	472619	121231	0	1	0	0	50	9	6668668	0.266	1
CDRT4	405431	452	-68	117165	31779	0	1	0	0	50	20	8667428	0.266	1
COL6A2	742075	538	10	862848	258726	0	2	0	0	28	1	3857136	0.266	1
PIK3R1	48999	619	32	607332	150549	0	1	0	0	50	5	6064760	0.266	1
TAS2R13	363803	644	2	229087	63665	0	1	0	0	50	7	6183209	0.267	1
STYX	310977	213	19	187678	42158	0	1	0	0	50	7	6003235	0.267	1
SLC7A2	462453	253	2	566030	167134	0	2	0	0	50	7	7128340	0.267	1
RNF167	1416161	231	30	267393	80892	0	1	0	0	50	2	5614825	0.268	1
ADSSL1	681504	208	29	432708	128721	0	1	0	0	50	4	4357575	0.268	1
CGREF1	1214097	238	50	304950	92448	0	1	0	0	50	6	6835695	0.268	1
MTMR2	285979	390	-1	502900	135248	0	2	0	0	50	9	7139789	0.268	1
ZNF442	1744621	671	-8	492200	117700	0	1	0	0	50	11	7207734	0.268	1
LSR	767246	472	7	488883	148944	0	1	0	0	50	3	4923284	0.268	1
MAP9	44097	944	-5	521197	119519	0	1	0	0	50	9	6039615	0.269	1
C1orf53	98527	448	-18	110210	33598	0	1	0	0	50	9	5447049	0.269	1
ZSCAN16	213170	562	23	271031	68908	0	1	0	0	50	3	5796832	0.269	1
GRXCR2	394778	568	-4	192493	49862	0	1	0	0	50	4	4908732	0.269	1
LRRC30	38085	336	-37	221597	68908	0	1	0	0	50	5	6689747	0.269	1
LAMA2	67993	771	-6	2437032	652593	0	5	2	0	50	7	8005098	0.269	1
SERPINB1	469210	229	37	295855	77789	0	1	0	0	50	2	5741192	0.27	1
ALDH5A1	407627	461	18	413769	128400	0	2	0	0	50	9	6687179	0.27	1
FAM46D	102816	NaN	-24	299172	77682	0	1	0	0	50	6	7446451	0.27	1
KLF17	865527	167	38	293822	85600	0	1	0	0	50	2	6097288	0.27	1
TCF15	617464	404	39	142203	52323	0	1	0	0	50	7	6926324	0.27	1
NCR2	338294	510	40	208757	64414	0	1	0	0	50	5	5332666	0.27	1
SPATA22	365088	515	14	288579	72225	0	1	0	0	50	5	7082116	0.27	1
TMEM156	435367	152	49	234437	59278	0	1	0	0	50	6	5463206	0.27	1
IP6K3	1558308	328	34	313296	87633	0	1	0	0	50	1	5665329	0.271	1
ZMYM3	728738	NaN	25	1058765	298102	0	2	0	0	50	10	9586451	0.271	1
POU6F2	180662	897	4	517987	161249	0	1	1	0	50	6	5633764	0.271	1
CDK12	1409087	239	28	1120290	332235	0	2	0	0	39	2	4769311	0.271	1
BRAP	591444	191	32	466948	118235	0	1	0	0	50	7	5847871	0.271	1
GRHPR	534559	337	36	251771	75970	0	1	0	0	50	3	6332795	0.271	1
GDF5	1521661	167	53	365726	118984	0	1	0	0	50	0	5874621	0.272	1
HHIPL2	227631	467	-6	550943	158146	0	1	0	0	50	4	5320789	0.272	1
TSNAXIP1	1039476	143	49	521732	131503	0	1	0	0	50	7	6086053	0.272	1
IL15RA	650283	305	32	201374	64414	0	1	0	0	50	8	8403459	0.272	1
DCDC2B	1460758	218	29	264718	82604	0	1	0	0	50	4	6517584	0.272	1
NR3C1	138106	270	41	608402	168097	0	1	0	0	50	6	6119651	0.272	1
TMPRSS13	527704	576	45	433671	129363	0	1	0	0	50	10	6163949	0.272	1
OR8J1	10293	963	-36	231548	73081	0	1	0	0	50	11	7416812	0.273	1
C17orf64	436889	204	1	186180	49113	0	1	0	0	50	6	5791803	0.273	1
ARHGAP22	NaN	NaN	NaN	523444	161249	0	2	0	0	50	15	12077197	0.274	1
RWDD1	254581	479	14	198913	43763	0	1	0	0	50	6	5446514	0.274	1
VWA5A	177269	744	-11	613324	167027	0	2	1	0	50	6	6650906	0.274	1
SLC12A5	630342	381	51	889384	258512	0	2	0	0	50	8	6690282	0.274	1
LTB4R	915114	220	38	247384	93839	0	1	0	0	50	2	6335149	0.274	1
OR9I1	NaN	NaN	NaN	231655	71690	0	1	0	0	50	15	11987638	0.274	1
GM2A	871795	530	57	182863	56282	0	1	0	0	50	10	7370267	0.275	1
VPS28	2043455	200	36	208543	53393	0	1	0	0	50	3	5087850	0.275	1
CBLN4	236365	941	-74	149051	48043	0	1	0	0	50	7	5754781	0.275	1
F2RL1	248362	418	25	293501	91057	0	1	0	0	50	3	5675173	0.275	1
OR51B5	100115	1056	1	229194	72225	0	1	0	0	50	5	5341226	0.275	1
RNF112	588566	414	6	407242	124976	0	2	1	0	50	8	5690581	0.276	1
MAN2B2	501896	278	33	765050	231334	0	3	0	0	50	8	5941710	0.276	1
MPV17L	545296	212	36	157290	36273	0	1	0	0	50	6	6128746	0.276	1
OR5H14	200002	811	-15	233046	66447	0	1	0	0	50	8	6338359	0.276	1
EIF4H	1022182	190	51	194954	53179	0	1	0	0	50	5	5281948	0.276	1
OR6M1	92984	637	-1	229729	72332	0	1	0	0	50	6	6609818	0.276	1
ARFGAP1	1278630	332	62	334696	83567	0	2	0	0	50	9	5141243	0.276	1
EIF2AK2	603425	281	27	441054	109782	0	2	0	0	50	8	5760773	0.276	1
TRPV5	294033	676	2	558433	163175	0	1	0	0	50	4	5230802	0.277	1
SH3RF2	396248	406	-7	542062	171200	0	2	0	0	50	6	6207712	0.277	1
EXOSC3	489340	453	23	208650	62274	0	1	0	0	50	4	5295216	0.277	1
SAGE1	246199	NaN	26	706949	188320	0	2	0	0	50	6	7629849	0.277	1
RSPH1	411865	374	67	247919	60883	0	1	0	0	50	3	5670358	0.278	1
GPR137	1613996	257	65	411736	126260	0	1	0	0	50	0	6409300	0.278	1
SERPINA5	316239	858	10	309979	87098	0	1	0	0	50	2	5551909	0.278	1
OR2L3	20939	1015	-27	231441	69978	0	1	0	0	50	12	6808945	0.278	1
SIRT6	2256881	244	42	266323	86135	0	1	0	0	50	2	6459269	0.278	1
ZNF512B	1154675	189	42	677631	202872	0	2	0	0	50	8	5539604	0.278	1
BCAP29	512690	753	26	282801	63558	0	1	0	0	50	8	6330334	0.278	1
LRRC2	283343	528	42	295962	72546	0	1	0	0	50	3	5671107	0.279	1
FAM83B	25624	495	-15	770293	210041	0	3	0	0	50	8	7304890	0.279	1
OR6B2	315906	569	21	228231	72546	0	1	0	0	50	8	7330142	0.279	1
FBXL22	754243	197	47	176443	58529	0	1	0	0	50	4	5683733	0.279	1
KIAA1524	214268	867	2	713155	185003	0	2	0	0	50	4	6159883	0.279	1
TMEM72	75634	905	25	207366	64200	0	1	0	0	50	7	6640206	0.279	1
SLC7A13	192785	1147	3	350211	107856	0	1	0	0	50	1	5311908	0.279	1
EFHB	103479	720	-15	645959	172591	0	2	1	0	50	6	6896899	0.279	1
PSG3	386041	417	-19	328490	92341	0	2	0	0	50	11	5670358	0.28	1
OR5W2	4214	1074	-46	231120	67731	0	1	0	0	50	10	6018322	0.28	1
PDIA4	598458	279	31	501723	131931	0	1	0	0	50	10	6632823	0.281	1
CD300LF	NaN	NaN	NaN	224486	63772	0	1	0	0	50	15	11979720	0.281	1
OR6B1	222080	812	-11	230585	69871	0	1	0	0	50	8	6031590	0.281	1
PFN2	622464	490	17	135034	36059	0	1	0	0	50	10	5872053	0.281	1
EPHB6	284406	645	18	763338	241071	0	1	0	0	50	4	7262625	0.281	1
GGTLC1	159782	930	-48	173126	50932	0	1	0	0	50	5	5180833	0.281	1
METTL2A	330776	370	5	299921	75970	0	1	0	0	50	2	5756172	0.282	1
HSF2BP	878395	518	73	261401	70192	0	1	0	0	50	5	6599760	0.282	1
RPS4X	374992	NaN	53	205547	57673	0	1	0	0	50	4	4858442	0.282	1
MBD1	229269	262	51	514028	151726	0	2	0	0	50	5	5820372	0.282	1
C11orf54	290677	527	0	211004	54142	0	1	0	0	50	8	5964822	0.282	1
OR10G8	158396	830	-10	226519	73937	0	1	0	0	50	7	7167930	0.282	1
CFHR5	217857	853	-24	447688	112778	0	2	0	0	50	9	5971777	0.282	1
ZNF616	460879	901	-41	604764	152154	0	3	0	0	50	7	5618570	0.283	1
KCTD19	1201743	142	56	712085	201802	0	1	0	0	50	6	7523491	0.283	1
LRP5L	155932	535	-31	193028	54463	0	1	0	0	50	9	6562738	0.283	1
XPNPEP1	248752	644	-31	527938	140063	0	2	0	0	50	10	7441422	0.283	1
METTL7B	1678592	523	-8	183077	54142	0	1	0	0	50	10	7106405	0.283	1
PIWIL1	224466	621	-26	676775	179011	0	2	0	0	50	7	7907193	0.283	1
PPA2	217228	603	29	270924	66447	0	1	0	0	50	4	6060587	0.283	1
DEFB119	591819	594	-83	133857	31458	0	1	0	0	50	18	8356486	0.283	1
BRPF3	821543	358	31	910784	266002	0	5	1	0	50	5	5493594	0.283	1
GREM2	47375	688	-30	127330	36380	0	1	0	0	50	9	5942887	0.284	1
DRGX	NaN	NaN	NaN	204477	60669	0	1	0	0	50	15	11976617	0.284	1
AGTR2	224760	NaN	7	273920	77896	0	1	0	0	50	5	6851103	0.284	1
TRIM63	748547	221	31	282587	68587	0	1	0	0	50	2	5248778	0.285	1
CCDC94	2132502	244	39	252520	69122	0	1	0	0	50	3	6164698	0.285	1
2020-03-02	726556	150	0	184361	58636	0	1	0	0	50	5	5720006	0.285	1
FMNL2	289066	611	8	858354	226305	0	1	0	0	50	4	7279317	0.285	1
FBXL7	13845	956	-27	363693	113955	0	2	0	0	50	13	7171033	0.285	1
ZNF157	792781	NaN	29	392690	100045	0	1	0	0	50	1	5638365	0.285	1
CALN1	17685	956	-29	207687	52323	0	1	0	0	50	11	7038888	0.286	1
GRK1	785061	NaN	36	249631	69764	0	1	0	0	50	5	7017702	0.286	1
CDH11	23628	1085	-56	610221	170130	0	3	2	0	50	10	5026967	0.286	1
RPL28	1038859	194	22	211111	61097	0	1	0	0	50	4	5258836	0.287	1
MRPS35	348119	376	4	253376	68266	0	1	0	0	50	4	5993605	0.287	1
RBM22	1107515	211	54	328383	89880	0	1	0	0	50	5	7835824	0.287	1
C12orf29	152325	507	-27	259689	61953	0	1	0	0	50	11	7283062	0.287	1
SLC25A35	870950	218	18	261508	69122	0	1	0	0	50	3	5589145	0.288	1
SLC5A10	661956	198	16	462454	146483	0	1	1	0	50	6	5473050	0.288	1
E2F8	132848	504	16	659869	190139	0	1	0	0	50	4	5586363	0.288	1
SLC25A38	160739	595	32	231120	70299	0	1	0	0	50	7	6711575	0.288	1
PRPS1	226650	NaN	57	246528	68373	0	1	0	0	50	8	7281350	0.288	1
TACC1	623231	286	35	620493	171093	0	2	0	0	50	7	7142143	0.289	1
HOOK2	1959466	226	29	561536	160072	0	2	0	0	50	6	7041884	0.289	1
CRHR2	484075	433	32	322819	88061	0	1	0	0	50	2	6585529	0.289	1
TACO1	934619	247	-1	225449	66661	0	1	0	0	50	4	5321752	0.289	1
TNNT3	827096	481	53	245672	50611	0	1	0	0	50	6	7526808	0.289	1
FBXW5	1979517	188	34	427037	129256	0	1	0	0	50	8	6325733	0.29	1
AQP11	603969	401	30	201802	62702	0	1	0	0	50	6	5937216	0.29	1
DNAJC8	779314	213	33	208222	47294	0	1	0	0	50	5	5519274	0.29	1
SLC6A15	20920	1015	-34	591175	161570	0	1	0	0	50	10	7329286	0.29	1
ZDHHC15	101818	NaN	-11	293287	71369	0	1	0	0	50	8	8134996	0.29	1
BCL6	88374	374	24	540029	151084	0	2	0	0	50	6	6170262	0.29	1
ZDHHC21	203594	844	-18	208971	56175	0	1	0	0	50	14	6705476	0.291	1
OR1J1	373314	646	3	237540	73188	0	1	0	0	50	7	6717353	0.291	1
OR6C6	411183	816	-1	234651	68052	0	1	0	0	50	10	5861888	0.291	1
SLC4A1	1009890	175	40	688973	213679	0	2	1	0	50	7	8631690	0.291	1
LIPK	160610	327	36	315971	78859	0	1	1	0	50	6	6049459	0.291	1
CNGA3	228601	630	29	527510	150763	0	2	0	0	50	3	4409256	0.291	1
SERPINA3	316239	858	10	321749	91699	0	1	0	0	50	2	5551909	0.291	1
CALB2	402231	648	0	226947	48471	0	1	0	0	50	5	5382528	0.291	1
MYSM1	303727	517	-2	665540	158467	0	2	0	0	50	6	6816970	0.291	1
TAS1R3	1744013	273	28	622633	204905	0	3	0	0	50	7	6852280	0.292	1
RPL7A	1827885	416	28	208222	59171	0	1	0	0	50	4	5153227	0.292	1
ABHD12B	411016	431	41	234223	61097	0	1	0	0	50	7	7393700	0.292	1
STXBP3	772267	191	9	479039	115774	0	1	0	0	50	10	6289460	0.292	1
RABGGTB	152545	578	-9	263220	67410	0	1	0	0	50	6	6216914	0.292	1
ZNF578	547660	989	-53	463631	109354	0	1	0	0	50	10	5785169	0.292	1
OAS3	613755	433	38	823686	243960	0	1	0	0	50	5	8334872	0.292	1
KCNMB1	55692	614	41	145841	42907	0	1	0	0	50	7	4880056	0.293	1
TADA1	258555	773	-7	260438	72118	0	1	0	0	50	6	7311310	0.293	1
XKR9	241667	562	22	288472	74258	0	1	0	0	50	4	5890136	0.293	1
AADAC	200470	526	2	305806	85172	0	1	0	0	50	8	7111220	0.293	1
AES	1092464	195	30	212395	60455	0	1	0	0	50	4	5684589	0.293	1
RWDD2A	153997	734	6	225235	58208	0	1	0	0	50	9	7381395	0.293	1
GINS4	325055	496	29	179546	45154	0	1	0	0	50	9	6408872	0.293	1
CYB5R3	858524	189	74	268891	72011	0	1	0	0	50	5	6528070	0.293	1
QPCT	495490	182	32	278200	78110	0	1	0	0	50	3	5729850	0.294	1
WDR61	447425	371	54	243853	63665	0	1	0	0	50	5	5855040	0.294	1
HDGFL1	11748	925	-14	189283	53393	0	1	0	0	50	7	7229883	0.294	1
SPACA1	176962	684	32	228766	63023	0	1	0	0	50	7	6570870	0.295	1
MAPK13	855485	410	35	290184	77040	0	1	0	0	50	5	6743996	0.295	1
PRB2	175992	673	-18	299493	106572	0	1	0	0	50	9	8038268	0.295	1
GABBR2	398895	584	32	723320	206938	0	1	0	0	50	4	6601686	0.295	1
FKTN	215248	637	-5	365084	91378	0	1	0	0	50	5	7450196	0.296	1
L3MBTL2	1301913	179	53	562285	148730	0	2	0	0	50	6	6311930	0.296	1
ARHGEF18	613770	308	30	890989	263969	0	4	1	0	50	7	6591414	0.296	1
CDRT15	96214	975	-61	138993	44940	0	1	0	0	50	7	4516042	0.296	1
GPN3	943393	206	47	281731	66875	0	1	0	0	50	9	7133583	0.296	1
PRKAB1	782827	498	17	211432	57245	0	1	0	0	50	7	5419015	0.296	1
SNRNP35	1090769	424	50	190353	54249	0	1	0	0	50	10	6704299	0.296	1
RECK	866055	155	44	765799	196559	0	2	0	0	50	5	7126949	0.296	1
MAP3K9	247989	426	43	839736	253269	0	2	0	0	50	3	7261020	0.296	1
OR5F1	4262	1044	-40	232190	70834	0	1	0	0	50	8	7159905	0.297	1
SERPINA6	203903	744	-1	308802	87312	0	1	0	0	50	3	6029878	0.297	1
PRKAR2B	231025	644	17	328383	87954	0	1	0	0	50	3	6453277	0.297	1
AGA	44980	837	-8	271031	73402	0	1	0	0	50	6	7231702	0.297	1
TNFAIP6	216177	589	24	221062	53714	0	1	0	0	50	8	6921402	0.297	1
PGP	2179404	224	39	231441	80571	0	1	0	0	50	2	5869164	0.297	1
OR6K6	103627	985	1	255944	75328	0	1	0	0	50	8	6262389	0.297	1
IGF2	837088	579	38	178048	55319	0	1	0	0	50	5	5809458	0.297	1
CRIP3	1293543	363	51	164459	41944	0	1	0	0	50	14	7350579	0.297	1
H2AFY2	484729	425	25	287188	82283	0	1	0	0	50	4	6572368	0.298	1
MC1R	1207036	221	45	227375	78859	0	1	0	0	50	6	7379041	0.298	1
FSCB	131880	932	-58	603052	192386	0	1	0	0	50	6	5441806	0.298	1
ADIPOQ	449980	384	25	183719	54784	0	1	0	0	50	8	6012116	0.298	1
ABLIM1	267957	257	13	654947	172270	0	2	0	0	50	4	6009762	0.298	1
EIF4G3	661924	406	22	1229323	336515	0	2	0	0	50	8	8068870	0.299	1
CLIP4	383097	497	32	548161	150977	0	3	0	0	50	7	5365729	0.299	1
KIAA0232	500642	179	50	1068502	284834	0	2	0	0	32	5	3799784	0.299	1
OPRD1	765350	208	27	271994	89773	0	1	0	0	50	2	6383406	0.299	1
UBXN2B	197666	638	26	257549	71155	0	1	0	0	50	4	5758419	0.299	1
HELT	335039	582	29	242034	77361	0	1	0	0	50	4	6905887	0.3	1
KCTD2	1111289	171	31	199983	61311	0	1	0	0	50	4	5210579	0.3	1
EPHA3	27204	NaN	-18	770186	205654	0	3	0	0	50	6	6332046	0.3	1
RPN2	787991	404	44	545914	164780	0	2	0	0	50	8	6886413	0.301	1
CBWD6	NaN	NaN	NaN	320572	78752	0	1	0	0	50	15	11994700	0.301	1
ACTR2	606183	343	31	312440	84316	0	1	0	0	50	7	8142165	0.301	1
UBQLN3	99343	946	-2	479788	153224	0	2	0	0	50	10	6508061	0.301	1
MEF2D	2141203	201	41	393439	122087	0	1	0	0	50	1	6554927	0.302	1
OR2L8	27938	1015	-28	231976	69443	0	1	0	0	50	11	7472238	0.302	1
COL1A1	1277832	210	26	1101993	373002	0	7	2	0	8	2	1338356	0.302	1
RPIA	103964	309	18	242462	68908	0	1	0	0	50	7	5791482	0.302	1
ZNF843	NaN	NaN	NaN	248882	87205	0	1	0	0	50	15	12003153	0.302	1
FBXO10	511883	338	34	724069	210362	0	2	0	0	50	3	5855575	0.302	1
RBBP4	1452351	195	34	340688	84316	0	1	0	0	50	7	8561498	0.302	1
CACNA1S	522609	490	31	1456805	403069	0	3	0	0	50	8	7650928	0.302	1
OR7A17	963401	546	14	227161	70727	0	1	0	0	50	8	5940105	0.303	1
ZNF845	NaN	NaN	NaN	755741	183184	0	2	0	0	50	15	12099132	0.303	1
FBXW8	208959	359	16	458709	131610	0	2	0	0	50	6	5324855	0.303	1
CHEK2	515703	219	-8	460849	123692	0	2	0	0	50	12	6832699	0.303	1
TMPRSS11D	210733	767	22	325601	90094	0	1	0	0	50	4	6783586	0.303	1
MMP8	530224	567	-10	369792	93090	0	1	0	0	50	4	5164783	0.303	1
SERPINA4	316239	858	10	324210	93090	0	1	0	0	50	2	5551909	0.304	1
OR5T3	10317	969	-43	254232	73830	0	1	0	0	50	7	5647032	0.304	1
PCDHGB4	662513	568	2	686726	210469	0	2	0	0	50	6	7500272	0.304	1
OR2A7	209930	767	-5	227054	72118	0	1	0	0	50	7	6453063	0.304	1
PRPS2	208595	NaN	46	247598	70192	0	1	0	0	50	9	7449982	0.304	1
LEO1	575343	136	34	533074	124013	0	3	0	0	50	7	5509430	0.304	1
ATOH1	58522	802	24	258405	83460	0	1	0	0	50	4	5644678	0.305	1
CACNG2	1202913	359	42	245458	70406	0	1	0	0	50	7	6850247	0.305	1
OR2A5	222080	812	-11	229087	71048	0	1	0	0	50	8	6031590	0.305	1
FYB	171734	367	-6	650988	171414	0	2	0	0	50	6	6152928	0.305	1
SIRPB1	421731	424	39	580047	176871	0	2	0	0	17	3	2618290	0.305	1
ANKRD28	345831	435	29	824114	225556	0	1	0	0	50	7	7931696	0.305	1
SIAE	172228	604	18	404139	112029	0	2	0	0	50	6	4194828	0.305	1
CD82	211161	551	20	212074	56282	0	1	0	0	50	5	5523554	0.306	1
FCAR	914047	573	-19	246314	58315	0	1	0	0	50	5	6210708	0.306	1
OR52A5	109516	1024	-15	235614	69336	0	1	0	0	50	7	5619212	0.306	1
TRIM69	673122	428	36	390764	100045	0	1	0	0	50	2	6022816	0.306	1
MNDA	97345	985	2	317897	82711	0	1	0	0	50	5	5652061	0.306	1
KRTAP10-8	874480	461	25	193242	58422	0	1	0	0	50	10	6804237	0.306	1
NANOG	175700	467	16	240643	57887	0	1	0	0	50	7	6361792	0.306	1
CCDC113	785059	347	15	298637	76291	0	1	0	0	50	3	5625846	0.307	1
OR5C1	433740	487	10	230050	78752	0	1	0	0	50	5	5806141	0.307	1
ASTE1	313779	586	19	522053	137923	0	1	0	0	50	2	8375853	0.307	1
RSPO2	187803	942	-9	195489	44619	0	1	0	0	50	8	6197226	0.307	1
SCLT1	98655	645	8	558219	130968	0	1	0	0	50	12	7746265	0.307	1
CYP17A1	883280	188	44	388624	110531	0	1	0	0	50	1	5739908	0.307	1
ETS2	382323	151	5	369899	93625	0	1	0	0	50	1	5563037	0.307	1
FGD1	299313	NaN	18	727279	220955	0	1	0	0	43	3	5932936	0.308	1
ZNF283	464802	286	11	533930	125404	0	1	1	0	50	13	6902142	0.308	1
SLCO4C1	36388	870	-5	556400	157183	0	2	0	0	50	10	6460553	0.308	1
EFNA1	1801444	194	32	161784	41730	0	1	0	0	50	10	5992000	0.309	1
SIAH1	170149	392	3	235400	68266	0	1	0	0	50	8	6586599	0.309	1
IMP4	369510	593	29	224914	67196	0	1	0	0	50	4	6304119	0.309	1
TELO2	1254229	256	34	626485	206189	0	2	1	0	50	3	5553086	0.309	1
LILRA5	742939	507	-9	252092	72760	0	1	0	0	50	4	5400825	0.309	1
PCDHGB3	662513	568	2	692718	215070	0	2	0	0	50	6	7500272	0.309	1
TBC1D4	196931	480	17	1002590	274027	0	2	0	0	50	6	5770403	0.309	1
RAB14	611254	365	27	174624	42372	0	1	0	0	50	10	6031697	0.309	1
DPPA2	22565	1096	-19	237861	60348	0	1	0	0	50	10	5722253	0.309	1
ZNF441	904926	521	-1	544202	127972	0	2	0	0	50	5	4721054	0.31	1
SCARB1	1090766	206	35	427037	118021	0	2	1	0	50	7	4981064	0.31	1
GOLGA6L10	NaN	NaN	NaN	741617	201481	0	2	1	0	50	16	12117429	0.31	1
OR2F2	368507	732	-11	231227	74686	0	1	1	0	50	10	5355778	0.31	1
SORBS3	757216	224	45	520876	151940	0	2	0	0	50	7	6576006	0.31	1
ZC3H8	591586	348	29	239894	51574	0	1	0	0	50	7	6330334	0.31	1
TMEM177	337284	441	29	224807	76933	0	1	0	0	50	7	6994804	0.31	1
HOXD8	242935	874	15	217745	63772	0	1	0	0	50	4	5854933	0.31	1
AAAS	1701810	166	58	416979	129684	0	1	0	0	50	1	6207498	0.31	1
NFATC2	363545	482	28	721501	220955	0	1	0	0	50	5	6794821	0.31	1
LBX2	1019591	315	50	139528	49541	0	1	0	0	50	8	6563059	0.31	1
TP53I3	269570	385	38	250380	76719	0	1	0	0	50	5	6051492	0.311	1
CNN3	282666	333	-6	259475	66019	0	1	0	0	50	7	7029044	0.311	1
OR52E6	203856	922	-5	233367	68373	0	1	1	0	50	5	5111497	0.311	1
BRCC3	NaN	NaN	NaN	255837	64200	0	1	0	0	50	15	11980148	0.311	1
SH3PXD2A	539433	300	35	832995	248775	0	3	0	0	50	5	6834946	0.311	1
OPRK1	147912	861	-14	286867	83888	0	1	0	0	50	9	7446130	0.311	1
PCDHGB1	662513	568	2	689080	214856	0	1	0	0	50	6	7500272	0.311	1
OAT	280862	543	16	339190	96086	0	1	0	0	50	7	7403116	0.311	1
SRPK2	452775	468	34	564211	142631	0	1	0	0	50	7	5527834	0.311	1
CSH2	1446139	380	27	179011	50825	0	1	0	0	50	7	5634299	0.311	1
PCDHA6	896676	606	-12	701171	223630	0	5	2	0	50	17	7287984	0.311	1
SDR16C5	435368	613	-7	241178	65056	0	1	0	0	50	4	4373839	0.312	1
ABTB2	769733	368	32	644568	184896	0	1	0	0	50	5	6239812	0.312	1
ARMC9	1157442	394	41	528901	138137	0	2	0	0	50	6	5399648	0.312	1
ZNF716	NaN	NaN	NaN	386591	94909	0	1	0	0	50	15	12010857	0.312	1
ST13	894425	269	44	298637	71797	0	1	0	0	50	5	7114109	0.312	1
OR8S1	1494035	421	25	263113	84530	0	1	0	0	50	6	5564535	0.312	1
TMEM74	275834	891	-14	227910	68052	0	1	0	0	50	5	5499158	0.312	1
STYXL1	1072825	218	49	249096	63237	0	1	0	0	50	6	6461088	0.312	1
OR6F1	191710	995	-32	225449	72118	0	1	0	0	50	13	7597535	0.313	1
HAPLN3	562979	560	7	270068	82711	0	1	0	0	50	6	7409643	0.313	1
XIRP1	163147	452	44	1344883	432173	0	2	0	0	50	5	7281457	0.313	1
TM4SF5	1272092	222	28	149693	47401	0	1	0	0	50	12	7181198	0.313	1
OR6C74	411183	816	-1	231762	69336	0	1	0	0	50	10	5861888	0.313	1
GCNT1	107632	603	-2	326992	86135	0	1	0	0	50	4	6756836	0.314	1
ELOVL4	151698	913	-14	247812	61953	0	1	0	0	50	7	5910252	0.314	1
TTLL9	1011028	241	37	354705	87633	0	1	1	0	50	1	5419015	0.314	1
AQP5	1033911	220	48	193349	66661	0	1	0	0	50	10	6316317	0.314	1
TMEM63A	924499	239	8	633333	174303	0	1	0	0	50	5	5617179	0.314	1
COL8A1	226950	419	-2	530827	189176	0	2	0	0	50	8	6077065	0.314	1
SLC22A24	NaN	NaN	NaN	417407	125083	0	2	1	0	31	10	5375466	0.314	1
SPEG	581956	335	35	2387491	814163	0	3	0	0	29	0	4334356	0.314	1
RASSF3	450247	476	17	188106	47187	0	1	0	0	50	9	6254899	0.315	1
CELF1	1011926	219	40	409489	104432	0	1	0	0	50	5	7158514	0.315	1
QPCTL	939821	180	44	279484	97049	0	1	0	0	50	2	5569778	0.315	1
ACOT11	688014	415	18	514777	143915	0	2	0	0	50	8	6750416	0.315	1
LGALS12	887496	459	31	258512	77254	0	1	0	0	50	6	6777487	0.315	1
HPS5	601817	252	37	880717	235721	0	2	1	0	50	5	6979289	0.316	1
LYN	329738	405	50	409168	100259	0	1	0	0	50	4	6583282	0.316	1
ZNF546	1181917	521	22	653235	159216	0	2	0	0	50	7	6888660	0.316	1
FAM166A	1724821	399	43	248454	66126	0	1	1	0	50	3	5000324	0.316	1
GALE	903441	254	32	271459	77468	0	1	0	0	50	6	5457642	0.316	1
PTGER3	130184	907	-19	364228	111494	0	1	1	0	50	14	6603077	0.316	1
PCDHGA12	NaN	NaN	NaN	692611	220955	0	3	0	0	13	1	1913695	0.317	1
GATA3	182932	675	-2	331914	101757	0	1	0	0	50	2	6343495	0.317	1
TAS2R14	363803	644	2	237326	68587	0	1	0	0	50	7	6183209	0.318	1
PITPNM3	255838	313	8	745148	218173	0	2	0	0	50	3	6242594	0.318	1
PPARGC1B	908037	285	49	773289	229194	0	1	1	0	50	5	7162794	0.318	1
GPC1	409918	407	20	419333	129256	0	2	0	0	50	12	6598583	0.318	1
MAGT1	549266	NaN	20	289328	77254	0	1	0	0	50	8	6930390	0.318	1
HOMER3	1390116	198	20	276488	83674	0	1	0	0	50	5	5725035	0.318	1
LIPF	145689	327	40	316827	78966	0	1	0	0	50	6	6092687	0.318	1
ABI3BP	459170	548	-1	850329	230157	0	2	0	0	50	5	7521137	0.318	1
FN3KRP	855855	243	21	239680	65912	0	1	0	0	50	4	5370116	0.318	1
COMMD5	1454261	384	20	163496	54463	0	1	0	0	50	12	7014385	0.318	1
TSPYL1	260958	593	22	324745	97049	0	1	0	0	50	7	7216829	0.319	1
GRINA	2580629	247	28	281089	84851	0	1	1	0	9	6	2615508	0.319	1
XRCC3	765678	266	43	257870	83995	0	1	0	0	50	4	6325091	0.319	1
DCDC2	362257	711	-12	402427	101222	0	2	0	0	50	12	5974987	0.319	1
OR4C6	1295	1091	-20	230050	67838	0	1	1	0	50	9	5759596	0.319	1
RALY	873171	398	61	234544	71369	0	1	0	0	50	5	6279723	0.319	1
HNF4G	47353	914	7	353314	88382	0	1	0	0	50	6	7677036	0.319	1
CLRN3	434702	806	-25	172484	48685	0	1	0	0	50	8	5197953	0.32	1
LDHB	502803	826	-13	261829	69764	0	1	0	0	50	7	5246638	0.32	1
OR8H2	9992	1007	-32	231334	69443	0	1	0	0	50	11	6772993	0.32	1
SIX1	352813	482	5	211539	64200	0	1	0	0	50	7	5806997	0.32	1
ATN1	2704950	211	47	859317	297888	0	1	1	0	50	5	7995468	0.32	1
PAM	206242	550	9	767618	202123	0	1	1	0	50	8	7227422	0.321	1
C8orf74	110362	481	9	222881	65698	0	1	0	0	50	7	6733510	0.321	1
PIH1D1	2173457	290	44	227803	63344	0	1	0	0	50	5	5966320	0.321	1
NRBP2	2376841	247	22	397826	107428	0	2	0	0	50	13	8767580	0.321	1
PTER	104989	791	-7	267072	75114	0	1	0	0	50	5	5960756	0.321	1
NAPB	188695	688	-19	244174	56603	0	1	0	0	50	8	6863729	0.321	1
DSCR3	349267	263	58	231548	64414	0	1	0	0	50	6	6203111	0.322	1
PIGM	820944	365	15	312226	96086	0	1	0	0	50	3	5744188	0.322	1
CXADR	100910	366	-17	282266	77896	0	1	0	0	50	5	5785062	0.322	1
DCLRE1A	264051	515	7	802072	210683	0	2	2	0	50	5	6623407	0.322	1
ENPP3	127852	852	9	704060	170986	0	2	0	0	50	6	6448569	0.323	1
ZNF501	433000	541	28	210790	51146	0	1	0	0	50	7	5303241	0.323	1
MAML2	272830	409	6	872478	246849	0	2	0	0	50	3	6097716	0.323	1
FFAR3	767113	472	9	253055	82390	0	1	0	0	50	4	5132683	0.323	1
OR2M2	19998	935	-32	259261	75221	0	1	0	0	50	8	5669288	0.323	1
OR2B2	228884	634	40	268356	77682	0	1	0	0	50	3	4449595	0.323	1
SLC38A11	80659	427	-3	297353	84958	0	1	0	0	50	6	6160632	0.324	1
VDR	387225	207	44	332128	90308	0	1	0	0	50	2	5759810	0.324	1
FMO3	395042	1004	-11	415374	108177	0	1	0	0	50	3	6428346	0.324	1
FAM187B	767246	472	7	278200	80678	0	1	0	0	50	3	4923284	0.325	1
VGLL2	181822	589	-25	237647	72439	0	1	0	0	50	16	8814660	0.325	1
SCGN	260299	630	23	226733	52858	0	1	0	0	50	6	5365301	0.325	1
DLX5	99426	991	-15	217852	63986	0	1	0	0	50	11	6115050	0.326	1
NOD1	623997	400	37	719254	212288	0	2	0	0	50	4	6147257	0.326	1
EDAR	358833	424	14	349890	96621	0	1	0	0	50	4	6211671	0.326	1
DHRS7B	409501	382	-18	246100	76184	0	1	0	0	50	8	6714036	0.326	1
MESP2	934542	212	37	285583	98975	0	1	0	0	50	3	6305724	0.327	1
ZNF44	1474345	671	-10	518736	125832	0	1	0	0	50	15	7047020	0.327	1
SALL2	707507	470	26	731880	240108	0	2	2	0	50	5	6558779	0.327	1
ZBTB8B	NaN	NaN	NaN	376105	105395	0	1	0	0	50	15	12021343	0.327	1
NAT6	843769	206	51	219671	79822	0	1	0	0	50	8	6153356	0.328	1
CD46	321738	372	8	341544	78966	0	1	0	0	50	3	6004947	0.328	1
OR6C68	802038	706	3	237968	67624	0	1	0	0	50	8	6173472	0.328	1
NUP85	1723762	171	31	517880	138565	0	1	0	0	50	8	5878259	0.328	1
GDF9	702301	200	62	342186	97263	0	1	0	0	50	2	5109892	0.328	1
CNGA2	126208	NaN	-2	505682	142417	0	1	0	0	50	2	7538364	0.328	1
ZAP70	358719	582	36	479895	132573	0	3	1	0	19	2	2097735	0.329	1
GNAQ	328481	671	-24	282694	72332	0	1	0	0	50	5	6043360	0.329	1
DNM1L	307288	308	-5	573520	160607	0	2	0	0	50	8	7689127	0.329	1
CCDC78	1207790	194	33	338227	101222	0	1	0	0	50	3	6765289	0.329	1
ZNF254	384073	1381	-62	515098	124334	0	2	1	0	50	16	8259116	0.33	1
EPYC	20238	574	-33	249952	68801	0	1	0	0	50	7	6361364	0.33	1
IGFBP5	573046	620	16	207580	59171	0	1	0	0	50	6	6274694	0.33	1
OR2M5	19998	935	-32	231869	69229	0	1	0	0	50	8	5669288	0.33	1
NAIF1	1898149	195	32	238931	78217	0	1	0	0	50	8	6611209	0.33	1
VSIG1	193027	NaN	32	325494	91806	0	1	0	0	50	9	7109294	0.33	1
SYN3	259538	520	-72	446618	128293	0	1	0	0	50	18	8318073	0.33	1
ANP32B	466644	269	42	204370	46010	0	1	0	0	50	9	5932936	0.33	1
SKAP1	1097775	588	4	294464	67624	0	1	0	0	50	8	7351007	0.33	1
TLE4	45472	956	-9	600805	168953	0	2	0	0	50	9	7442813	0.33	1
NEK1	245919	399	12	1005800	248989	0	1	0	0	50	4	7453834	0.33	1
IGSF11	197243	714	3	338762	102613	0	1	0	0	50	5	7228064	0.331	1
OR13C5	147494	920	-31	237219	69336	0	1	0	0	50	8	6016396	0.331	1
GTF2I	908884	151	45	801644	204049	0	1	0	0	50	6	7322010	0.331	1
PAPD7	253408	557	28	418477	119840	0	1	0	0	50	2	6503460	0.331	1
FICD	437636	399	40	341223	103362	0	1	0	0	50	5	7340735	0.331	1
CPM	645106	228	28	348499	89345	0	1	0	0	50	8	7009677	0.331	1
JMJD7	NaN	NaN	NaN	245458	69443	0	1	0	0	50	15	11985391	0.332	1
DNAJC18	832127	177	48	283336	72011	0	1	0	0	50	5	6242487	0.332	1
DNA2	761140	294	29	893664	236577	0	2	0	0	50	6	7548101	0.332	1
KIF6	77217	940	26	650774	162961	0	1	0	0	50	7	6355586	0.332	1
OR2T2	112460	903	-20	237861	75114	0	1	0	0	50	14	6640527	0.332	1
MAGEB10	10745	NaN	16	261722	74686	0	1	0	0	50	6	5460745	0.333	1
WDR5	307164	368	38	270603	69336	0	1	0	0	50	4	5119201	0.333	1
SPTY2D1	637558	457	28	520876	146162	0	1	0	0	50	13	6614526	0.333	1
OLFML2B	407279	388	15	563462	168739	0	2	0	0	50	5	5310410	0.334	1
OR13C9	147494	920	-31	238931	67945	0	1	0	0	50	8	6016396	0.334	1
TMEM38A	980514	362	41	229836	66126	0	1	0	0	50	7	6518012	0.334	1
DAPK2	678778	261	45	296069	75328	0	1	0	0	50	8	6609818	0.334	1
SLC38A5	726793	NaN	2	368722	105716	0	1	0	0	50	4	6785298	0.334	1
CCDC141	163273	839	12	687582	171414	0	2	0	0	50	5	5646818	0.334	1
NPL	651460	626	22	255623	67624	0	1	0	0	50	5	5251560	0.334	1
RARRES1	197614	972	-6	227910	67410	0	1	0	0	50	5	5701816	0.335	1
ISG20L2	1851672	180	37	266323	77147	0	1	0	0	50	7	7055794	0.335	1
QKI	81134	1131	1	290184	79608	0	1	0	0	50	6	5881041	0.335	1
SIRT2	1989663	219	30	312333	82497	0	1	0	0	50	4	6565306	0.335	1
RTN4IP1	223177	271	40	306448	86135	0	1	0	0	50	4	5792231	0.336	1
TRMU	493681	260	39	331700	87526	0	1	0	0	50	3	5993070	0.336	1
SCN4B	707709	293	56	174731	50932	0	1	0	0	50	7	4822704	0.336	1
RHBDD2	1054488	218	59	264932	91057	0	1	0	0	50	5	6445680	0.336	1
GATA1	823539	NaN	29	300777	104325	0	1	0	0	50	8	7367592	0.336	1
SCN1B	738570	419	-34	259689	73509	0	1	0	0	50	6	5830751	0.337	1
PCDHA10	NaN	NaN	NaN	730917	232725	0	3	0	0	13	1	1925465	0.337	1
ECHDC2	626387	311	30	198592	64628	0	1	0	0	50	7	6520473	0.337	1
EIF3H	483437	504	11	279591	69978	0	1	0	0	50	5	6050743	0.337	1
FMR1	96476	NaN	-6	523658	106465	0	2	0	0	50	12	6865120	0.337	1
RHBDD1	221611	573	11	247384	64628	0	1	0	0	50	6	5574914	0.337	1
TBC1D1	156977	578	48	906076	244067	0	3	0	0	50	3	5766872	0.338	1
PALB2	544239	561	38	909714	248775	0	1	1	0	50	6	7108331	0.338	1
VSIG4	317695	NaN	42	307732	87098	0	1	0	0	50	4	5864670	0.338	1
DAZAP1	2352825	221	38	340367	96514	0	1	0	0	50	2	5509216	0.339	1
C16orf58	826452	688	-17	360911	107428	0	2	0	0	50	18	7589296	0.339	1
TRIOBP	1114524	180	74	1814720	588286	0	6	1	0	50	4	5975736	0.339	1
SSTR4	199022	554	-50	278414	97477	0	1	0	0	50	3	6188345	0.339	1
CDC6	1480458	191	23	434527	119840	0	1	0	0	50	3	5520665	0.339	1
GHITM	216194	860	-26	264825	78645	0	1	0	0	50	7	5782066	0.339	1
OR2T6	104321	936	-39	231227	66340	0	1	0	0	50	8	5481931	0.339	1
CLEC18A	1511555	162	36	350211	94374	0	1	0	0	50	4	7391667	0.34	1
SULT1C2	361432	609	-10	264611	62167	0	1	0	0	50	3	4309639	0.34	1
MFSD8	230666	331	9	403711	111494	0	1	0	0	50	2	5752320	0.34	1
OR10G7	158396	830	-10	225984	74472	0	1	1	0	40	5	4861117	0.34	1
USP42	1663156	229	43	650132	176443	0	1	0	0	50	8	6849926	0.34	1
ABHD11	1082063	214	54	303238	95123	0	1	0	0	50	5	7447735	0.341	1
FAM114A1	370538	352	63	439877	119947	0	1	0	0	50	2	6253508	0.341	1
WBP2NL	1328069	323	66	231655	73937	0	1	0	0	50	6	4830087	0.341	1
CDKN2B	192919	212	-21	117914	43870	0	1	0	0	50	10	6073213	0.341	1
OR4A15	1067	1102	-42	257121	74793	0	1	0	0	50	7	5989004	0.341	1
GABRA1	12179	927	-16	354384	97263	0	1	0	0	50	5	6096111	0.341	1
PRDM7	822636	221	26	401036	86563	0	1	0	0	50	3	6596122	0.341	1
DCDC1	84163	938	-25	276809	74044	0	1	0	0	50	10	7028830	0.341	1
SUOX	2080397	229	31	401250	128400	0	1	0	0	50	2	6099000	0.342	1
CYP19A1	263003	535	17	396007	100901	0	1	0	0	50	4	6979289	0.342	1
SEMG1	842540	324	25	358022	91057	0	1	0	0	50	6	6856667	0.342	1
ABCD2	70113	596	-16	567742	157397	0	2	0	0	24	2	3320745	0.342	1
MYOD1	391398	626	17	235293	76398	0	1	0	0	50	4	5581762	0.342	1
LRRC47	249433	341	28	425539	145199	0	1	0	0	50	0	5622529	0.342	1
ROBO4	175852	743	14	749642	242890	0	1	1	0	50	6	7087252	0.342	1
C17orf75	679038	286	30	316185	78324	0	1	0	0	50	5	6418181	0.343	1
ATP5A1	388169	300	67	421580	127972	0	1	0	0	50	2	6649943	0.343	1
ZBTB8A	1429703	230	21	339832	89345	0	1	0	0	50	5	6347668	0.343	1
MLLT10	128481	488	16	796615	222239	0	2	0	0	50	3	5282911	0.343	1
ANO7	1333138	317	35	736695	216354	0	3	1	0	50	8	7362135	0.343	1
FCN3	866116	188	28	233046	65484	0	1	0	0	50	12	7831865	0.343	1
PORCN	726793	NaN	2	357594	105288	0	1	0	0	50	4	6785298	0.343	1
RALYL	28254	1435	-22	241178	62809	0	1	0	0	50	6	5189286	0.344	1
MRPL39	533414	822	75	293180	75970	0	1	0	0	50	6	6750202	0.344	1
GTF2F2	613630	276	50	198913	50825	0	1	0	0	50	11	5624562	0.344	1
SLC14A2	374175	438	-8	704809	206510	0	2	0	0	50	8	7647183	0.344	1
SNAPC2	952640	320	27	241927	86456	0	1	0	0	50	5	6291386	0.344	1
ISLR	492755	317	46	310621	103790	0	1	0	0	50	4	6641169	0.345	1
VPS37A	251352	387	6	315650	81106	0	1	0	0	50	6	5237971	0.345	1
TAL1	364960	414	3	240215	83032	0	1	0	0	50	8	6127248	0.345	1
DSCC1	294228	677	12	312226	77468	0	1	0	0	50	4	5821014	0.345	1
THOC6	1443513	234	49	268570	77468	0	1	0	0	50	8	5696680	0.345	1
PRCC	1649536	208	53	367224	114276	0	1	0	0	50	3	6527107	0.346	1
EMILIN2	564910	468	37	791800	232190	0	1	1	0	50	7	7221537	0.346	1
IFIT1B	253827	213	17	364228	95123	0	1	0	0	50	4	4869677	0.346	1
SLC39A1	2028800	222	34	231548	85279	0	1	0	0	50	6	5495092	0.346	1
NR3C2	73880	914	-15	746432	212395	0	2	0	0	50	6	6645663	0.346	1
DEAF1	1774224	236	57	428749	130433	0	1	0	0	50	0	5370330	0.346	1
PRKAR2A	1694388	196	44	318218	84637	0	1	0	0	50	8	6502497	0.347	1
FNDC1	805575	596	23	1401379	451754	0	3	2	0	44	9	7975031	0.347	1
MCOLN3	425053	623	4	441803	107107	0	1	0	0	50	3	5961719	0.347	1
CNTLN	31539	761	-22	1121895	274776	0	3	1	0	28	2	3292818	0.347	1
GCNT4	479847	634	32	346894	90308	0	1	0	0	50	6	6420000	0.347	1
ZBP1	181790	562	-4	348178	98975	0	1	0	0	50	3	5995424	0.347	1
WDR77	397926	461	18	266109	76398	0	1	0	0	50	6	6386509	0.347	1
OLFM4	207557	842	2	387661	109568	0	1	0	0	50	3	6244306	0.347	1
TERF2	1197858	125	33	385307	108712	0	1	1	0	50	4	6888981	0.348	1
PLA2G4A	265620	592	-18	597488	146590	0	2	1	0	50	8	5784634	0.348	1
OR13D1	161420	821	-14	257656	76184	0	1	0	0	50	10	7138826	0.348	1
OR2T12	18846	936	-35	236256	72546	0	1	0	0	50	7	6014256	0.348	1
LRRC40	297942	492	-14	471121	127544	0	1	0	0	50	11	5676778	0.348	1
CD36	120451	351	-28	374072	97477	0	1	0	0	50	4	5743760	0.348	1
VWA3B	361135	716	28	1013611	268142	0	2	0	0	50	3	6806484	0.348	1
SNRK	153482	399	30	578335	164459	0	1	0	0	50	12	7050337	0.349	1
C1QTNF2	197614	469	27	242997	78966	0	1	0	0	50	4	5414307	0.349	1
TMEM143	1478750	217	36	339404	113206	0	1	0	0	50	6	9401127	0.349	1
AKR1A1	873800	161	27	251985	72867	0	1	0	0	50	7	6408016	0.349	1
LGR6	674939	297	37	756169	244388	0	2	1	0	50	5	6679582	0.349	1
PRAMEF17	NaN	NaN	NaN	359841	101436	0	1	0	0	50	15	12017384	0.35	1
LSP1	871765	481	43	270175	70085	0	1	0	0	50	6	6543157	0.35	1
OR1S2	637499	828	-25	241927	71690	0	1	2	0	50	6	5000003	0.35	1
DEGS1	638932	174	13	250594	63986	0	1	0	0	50	9	6376986	0.35	1
DAP3	2240116	152	32	317469	82176	0	1	0	0	50	6	7113574	0.35	1
DDI1	NaN	NaN	NaN	293715	88596	0	1	0	0	50	15	12004544	0.35	1
IER5	201966	253	23	234544	81320	0	1	0	0	50	3	5761308	0.351	1
HOXD3	245316	874	13	320037	99510	0	1	0	0	50	3	5402002	0.351	1
TBCCD1	676664	501	35	426930	119412	0	1	0	0	50	4	7555377	0.351	1
HTR1F	123008	898	-19	275204	79501	0	1	0	0	50	13	6711896	0.351	1
PIWIL3	399624	395	-4	692397	183612	0	2	1	0	50	5	5634727	0.351	1
NADK	1511678	243	30	347429	97156	0	1	0	0	50	2	5597598	0.352	1
ICAM4	1729517	200	31	249738	45903	0	1	0	0	50	11	7219504	0.352	1
CTSC	148974	526	-10	391834	104111	0	1	0	0	50	5	7815066	0.353	1
PROM1	174831	435	37	685442	181900	0	2	0	0	38	5	5485783	0.353	1
PCCA	139575	733	33	577372	154187	0	2	0	0	50	9	6768820	0.353	1
LDHAL6A	611782	176	31	260438	69229	0	1	0	0	50	6	4909909	0.354	1
GFM1	197292	890	-9	585611	161035	0	1	0	0	50	3	8727776	0.354	1
RRM2	805187	220	47	351602	93946	0	1	0	0	50	4	6960671	0.354	1
LAT	1148899	257	51	234972	67731	0	1	0	0	50	7	6273410	0.354	1
UGP2	312741	380	10	394081	107642	0	1	1	0	42	2	5284730	0.354	1
SERINC3	781823	276	46	367759	101543	0	1	0	0	50	4	6574615	0.354	1
SIRT7	3798594	211	19	303880	94481	0	1	0	0	50	3	5553621	0.354	1
TUBD1	957047	216	26	359627	87847	0	1	0	0	50	4	6099000	0.354	1
OR4C3	278638	642	-40	242355	74793	0	1	0	0	50	10	6569265	0.355	1
SNCAIP	142971	684	-6	700957	197843	0	2	0	0	50	8	7306602	0.355	1
LUC7L3	1462233	148	16	346038	83781	0	1	0	0	50	5	5929191	0.355	1
PLEKHN1	1971475	239	15	469837	150977	0	2	0	0	50	12	7664945	0.355	1
AMZ2	764688	237	11	282694	72011	0	1	1	0	50	7	6531494	0.355	1
USP28	169458	534	10	847654	221918	0	1	0	0	36	4	5914318	0.355	1
NARFL	1207790	194	33	367759	105074	0	1	1	0	50	3	6765289	0.355	1
TMCO5A	92801	921	-59	236898	54249	0	1	0	0	50	9	5371614	0.355	1
FOXL2	345888	340	21	271031	92020	0	1	0	0	50	4	6508703	0.355	1
ALS2CR12	554245	411	31	366154	81320	0	1	0	0	50	4	6211136	0.356	1
POTEF	347607	560	4	841983	213465	0	2	2	0	39	6	5117489	0.356	1
LRIG3	21039	678	-29	879219	241713	0	3	0	0	50	9	6102959	0.356	1
ZNF614	436768	901	-53	454964	113206	0	2	0	0	50	10	5167779	0.356	1
FAM98B	97405	643	-15	356631	101757	0	1	0	0	50	7	7409857	0.356	1
COL2A1	374433	246	47	1124784	376212	0	2	1	0	50	4	5354387	0.357	1
ZBTB37	443726	385	13	395579	114811	0	1	0	0	50	9	8213320	0.357	1
ERP44	246986	681	19	327634	78431	0	1	0	0	50	5	6336005	0.357	1
FOXE1	468629	276	38	264076	96086	0	1	0	0	50	2	5912606	0.357	1
HPR	426658	372	14	269105	72760	0	1	0	0	50	8	6944300	0.357	1
TDRD10	1804226	337	43	296818	81962	0	1	0	0	50	6	5931331	0.358	1
KLF8	111210	NaN	1	274776	78324	0	1	0	0	50	5	4927992	0.358	1
CCDC50	100733	768	12	385949	93304	0	1	0	0	50	5	6400954	0.358	1
SRPK1	761613	404	28	521625	129363	0	1	0	0	50	3	7801584	0.358	1
NAPEPLD	594757	579	34	307518	78324	0	1	0	0	50	7	7039530	0.358	1
POLR3C	NaN	NaN	NaN	420296	113527	0	1	0	0	50	15	12029475	0.358	1
PTK7	1273888	301	39	819727	236042	0	2	2	0	50	6	7904946	0.358	1
KLHDC1	627751	342	18	330309	77682	0	1	0	0	50	7	5942459	0.359	1
SLC30A6	387408	276	25	360804	101436	0	1	0	0	50	7	8300311	0.359	1
SUN3	147364	445	21	287723	71155	0	1	0	0	50	12	6208354	0.359	1
TPSG1	1275017	294	21	236470	81320	0	1	0	0	50	8	6590451	0.359	1
P2RX3	923815	191	-3	315436	83246	0	1	1	0	50	3	5398364	0.359	1
HMGCL	903441	254	32	249952	74900	0	1	0	0	50	6	5457642	0.359	1
C1QTNF3	273505	817	1	248668	66554	0	1	0	0	50	7	5794906	0.36	1
MRPL15	268859	464	31	225021	66768	0	1	0	0	50	8	6106811	0.36	1
GRB7	1448852	226	36	411094	120161	0	1	0	0	50	4	8433205	0.36	1
TMC5	522510	369	13	863811	231762	0	2	0	0	50	5	6723131	0.36	1
EED	443833	159	26	355240	85172	0	1	0	0	50	10	7720585	0.36	1
HECTD3	939872	310	20	660190	196238	0	3	0	0	50	6	5945027	0.36	1
NFE2	753625	205	59	272636	90094	0	1	0	0	50	5	6003449	0.36	1
C1orf226	363646	391	1	233474	74686	0	1	0	0	50	8	5887889	0.36	1
PRR5L	196876	169	-1	283122	82497	0	1	0	0	50	5	5560148	0.361	1
SNX2	144132	532	31	415481	103897	0	1	0	0	50	5	7801370	0.361	1
ACTG2	1036341	284	45	293501	80464	0	1	1	0	50	13	7428368	0.361	1
WDR55	774470	356	31	292324	85172	0	1	0	0	50	5	6247516	0.361	1
MICALL2	706729	345	23	679557	212502	0	2	0	0	50	10	8186249	0.361	1
AGAP2	1160849	344	39	918060	306555	0	5	0	0	23	3	2736632	0.361	1
TDRD7	489355	386	36	852041	226840	0	2	0	0	50	4	5915495	0.361	1
SSBP2	159943	864	23	292752	76398	0	1	0	0	50	10	8210966	0.361	1
MLLT3	85091	575	14	454001	106786	0	1	0	0	50	3	6766680	0.362	1
FAM84A	58286	1274	-10	216889	66554	0	1	0	0	50	10	6597085	0.362	1
SCN2A	119701	879	-9	1582637	413341	0	2	0	0	37	1	7699720	0.362	1
TNS1	500812	399	23	1307433	400287	0	2	0	0	36	3	5410562	0.362	1
ADAMTS5	33106	441	-79	693681	211860	0	1	0	0	50	2	4522676	0.363	1
UPF3A	612511	283	46	372574	98975	0	1	0	0	50	5	6520473	0.363	1
RFC3	84617	580	33	291468	75756	0	1	0	0	50	7	6615917	0.363	1
SLC17A4	272695	635	29	382418	111280	0	1	0	0	50	3	5188965	0.363	1
ANKRD36B	390850	455	29	1096536	262578	0	1	1	0	50	4	7164720	0.363	1
THAP8	980636	320	19	199020	69657	0	1	0	0	50	7	5577375	0.363	1
CHRM4	817153	212	45	348499	114383	0	1	0	0	50	5	6743675	0.364	1
PSMC4	1335888	522	35	328383	88596	0	1	0	0	50	7	8433098	0.364	1
ATAD3A	1714469	248	27	488348	143059	0	2	1	0	50	7	6477352	0.364	1
FRS3	429684	341	47	366903	114276	0	1	0	0	50	3	5893560	0.365	1
OR7E24	398878	582	-50	252948	74472	0	1	0	0	50	18	9349125	0.365	1
ADPRHL1	808201	223	49	275739	74472	0	1	0	0	50	5	5975843	0.366	1
EPX	851306	401	14	537675	167241	0	2	0	0	50	6	5446300	0.366	1
ST8SIA6	514060	523	-4	307197	86028	0	1	0	0	50	6	6738111	0.366	1
ZNF570	234564	939	-52	422222	100045	0	1	0	0	50	4	5271141	0.367	1
APLP2	624855	203	15	604336	153224	0	2	0	0	50	7	5994996	0.367	1
FCER2	688482	384	31	256158	66768	0	1	0	0	50	7	6807554	0.367	1
FAM47A	7968	NaN	-15	582722	180616	0	2	0	0	50	11	7224319	0.367	1
B3GALT2	NaN	NaN	NaN	320358	86991	0	1	0	0	50	15	12002939	0.367	1
LMBR1	338947	615	6	387875	105502	0	1	0	0	50	3	5932829	0.367	1
HS2ST1	332598	515	0	281945	70192	0	1	0	0	50	7	6527642	0.368	1
GNA13	811904	401	12	289114	78752	0	1	0	0	50	3	5021617	0.368	1
ZNF518B	218121	1074	15	809776	225449	0	1	0	0	50	4	5214003	0.368	1
CCR5	243983	625	36	264932	76291	0	1	0	0	50	7	5189821	0.368	1
SPPL3	1410077	392	45	296818	86777	0	1	0	0	50	10	8928187	0.368	1
SYT9	97813	941	-3	377389	104111	0	2	1	0	19	3	2550024	0.368	1
RTEL1	1110751	172	45	1005693	289542	0	3	1	0	50	6	6463870	0.368	1
PARP4	340065	606	39	1344455	358771	0	3	0	0	39	3	4204993	0.368	1
RPL7L1	1086050	203	41	192172	52751	0	1	0	0	50	8	5047511	0.369	1
ATP2A1	1167826	218	55	767511	227910	0	2	1	0	50	7	7989583	0.369	1
TERF1	155308	637	20	350960	84958	0	1	0	0	50	5	6132063	0.369	1
PCDH10	9477	1355	-31	779281	246956	0	2	0	0	50	6	8058705	0.369	1
ANLN	332583	329	21	899549	242890	0	2	0	0	50	4	6445145	0.369	1
CNN2	2387949	206	26	240429	65805	0	2	1	0	11	4	1843075	0.369	1
CYR61	296507	345	13	292538	80464	0	1	0	0	50	8	6685360	0.369	1
USP45	256853	638	15	645210	161463	0	1	0	0	50	5	8718681	0.37	1
SLC2A10	292810	636	33	388196	139528	0	1	0	0	50	1	4701473	0.37	1
HOXB2	946208	524	29	258298	86777	0	1	0	0	50	3	5279273	0.37	1
ANXA13	492587	192	12	285048	74472	0	1	0	0	50	7	7034287	0.37	1
SHISA9	NaN	NaN	NaN	346466	101650	0	1	0	0	50	15	12017598	0.37	1
CPN1	1067171	188	51	354491	97798	0	1	0	0	50	4	5804857	0.37	1
MYO6	362445	482	17	1034155	247919	0	2	0	0	50	4	7272362	0.37	1
CCDC74A	455705	540	29	288793	85814	0	1	0	0	50	6	5999169	0.37	1
WIZ	524410	481	33	577586	196987	0	2	1	0	50	8	7100520	0.37	1
OR4P4	1295	1091	-20	236898	64200	0	1	0	0	50	9	5759596	0.37	1
OR52H1	99343	946	-2	237754	71048	0	1	0	0	50	10	6508061	0.37	1
ITIH1	1193949	272	49	709624	196238	0	1	1	0	50	7	6766359	0.37	1
RAD51AP2	135410	1311	2	905969	214963	0	2	0	0	50	5	6110877	0.371	1
SEZ6	1793486	220	36	754671	228231	0	3	0	0	50	8	6172723	0.371	1
KRT83	936407	213	42	377710	108926	0	1	0	0	50	5	7124167	0.371	1
HPD	829168	195	44	316399	81320	0	1	0	0	50	4	5863172	0.371	1
KCNK2	363438	818	-28	335124	97263	0	1	0	0	50	4	5434316	0.371	1
SLC16A7	22532	899	-36	363051	103362	0	1	0	0	50	3	5226415	0.371	1
CTSO	44515	745	-2	253269	66447	0	1	0	0	50	13	7848878	0.371	1
MASP1	401220	445	31	784417	211004	0	2	0	0	50	6	6773100	0.372	1
ANKRD55	248990	402	45	475187	131182	0	1	0	0	50	3	5960649	0.372	1
ACBD4	806811	207	32	303452	47080	0	1	0	0	50	9	6687072	0.372	1
ALKBH2	595266	487	20	197950	58529	0	1	0	0	50	10	5918170	0.372	1
ACTL7B	336944	471	9	306555	95337	0	1	0	0	50	5	5993819	0.372	1
VSX2	652027	358	47	272636	81748	0	1	0	0	50	7	6075995	0.373	1
RHD	642678	270	36	319181	95551	0	1	0	0	50	8	6195086	0.373	1
ZKSCAN1	1503181	254	41	432066	117486	0	1	0	0	50	6	8182397	0.373	1
LMBR1L	1955973	214	60	376212	116202	0	1	0	0	50	7	7939721	0.373	1
THUMPD3	703818	404	32	396114	104646	0	1	0	0	50	6	7161724	0.373	1
PZP	352696	301	19	1151320	322391	0	3	0	0	34	4	5303455	0.373	1
NDUFV3	441011	206	66	352672	108284	0	1	0	0	50	4	6320597	0.373	1
VN1R1	451095	869	-24	266751	74151	0	1	0	0	50	9	5391730	0.373	1
SLC35E3	534146	294	25	236791	70727	0	1	0	0	50	6	4832548	0.373	1
ITK	266925	1180	30	492842	126367	0	1	0	0	50	2	6526572	0.373	1
VNN2	127166	569	2	398254	111815	0	1	0	0	50	6	7787888	0.373	1
DUSP27	287664	611	-1	877400	243853	0	2	0	0	50	3	5815557	0.374	1
ATRIP	1441050	223	39	598558	180830	0	1	0	0	50	5	9018923	0.374	1
DCP2	274112	439	25	338655	79608	0	1	0	0	50	5	6055558	0.374	1
SLC26A8	876298	407	33	751889	207580	0	2	0	0	45	6	6109593	0.374	1
KCNJ2	31424	614	-44	322712	89452	0	1	0	0	50	6	7022410	0.374	1
HOXC9	1257445	274	23	195489	57780	0	1	0	0	50	10	6734580	0.375	1
PIWIL2	635115	144	37	758523	207687	0	1	0	0	50	7	6177324	0.375	1
SH2D4A	145909	265	-11	369257	94588	0	1	0	0	50	7	7495457	0.375	1
ACOT9	473183	NaN	48	363586	88061	0	1	0	0	50	7	5983975	0.376	1
GLIPR1	513848	606	-10	208008	55533	0	1	0	0	50	9	5486104	0.376	1
TRAIP	1306720	191	39	371183	99403	0	1	0	0	50	6	6545725	0.376	1
DPAGT1	1390854	195	58	311477	92662	0	1	0	0	50	4	5168207	0.376	1
COBL	133439	509	-22	941386	289328	0	5	0	0	14	1	2018983	0.376	1
SLC16A13	1696302	360	24	302703	112350	0	1	0	0	50	3	4886048	0.376	1
THEG	901402	578	-17	292003	83567	0	1	0	0	50	5	6269665	0.376	1
MDM2	541243	228	32	396007	96407	0	1	0	0	50	6	5853649	0.376	1
ATP10A	104149	1350	-49	1128957	341223	0	5	1	0	50	12	8295282	0.377	1
SLC37A3	354350	587	28	433243	109247	0	1	0	0	50	3	6634321	0.377	1
CYB5R4	87867	870	-12	419440	102506	0	1	0	0	50	8	9502242	0.377	1
BMP4	252916	645	-3	305164	91271	0	1	0	0	50	3	5304846	0.377	1
CASP1	45435	622	-19	319930	82283	0	1	0	0	50	7	5825294	0.377	1
ITGA7	1746452	384	9	934645	279056	0	4	0	0	23	3	3298596	0.377	1
PROX2	884998	232	41	442873	132038	0	1	0	0	50	8	7899810	0.378	1
CDKL2	485383	451	31	391727	98119	0	1	0	0	50	5	6718851	0.378	1
GTF2H1	601817	252	37	436988	109675	0	1	0	0	50	5	6979289	0.378	1
PPP1CB	483830	229	30	260010	66126	0	1	0	0	50	6	5390446	0.378	1
PLCH2	339388	228	38	1066255	325280	0	3	0	0	50	3	5177516	0.378	1
CDH20	45961	896	-6	614929	170879	0	2	0	0	50	8	6443968	0.378	1
TRIP10	736129	272	27	431531	111601	0	1	0	0	50	3	7371230	0.378	1
ASPHD1	NaN	NaN	NaN	281196	97905	0	1	0	0	50	15	12013853	0.378	1
CHIT1	507603	453	31	363800	99403	0	1	0	0	50	5	6892940	0.379	1
PLEKHG1	284652	263	27	1062617	291361	0	2	1	0	50	3	6704406	0.379	1
SAMHD1	817783	225	47	497657	126688	0	1	0	0	50	3	7701753	0.379	1
CC2D2A	163271	420	27	1329047	342721	0	3	1	0	50	6	6076316	0.379	1
MYLK2	1015946	241	37	461812	128507	0	1	0	0	50	1	5164141	0.379	1
SYT8	916434	481	33	298958	99082	0	1	0	0	50	8	6399991	0.379	1
B3GNT2	316454	412	38	303345	81213	0	1	0	0	50	6	6116976	0.379	1
RAB40A	458015	NaN	22	206510	62488	0	1	0	0	50	9	5721183	0.38	1
BMP5	68578	483	-9	352672	93839	0	1	0	0	50	12	7378613	0.38	1
C16orf45	544403	200	30	178583	44191	0	1	0	0	50	13	6299946	0.38	1
TRAFD1	730140	239	40	454108	121445	0	1	0	0	43	4	7286058	0.38	1
TTC29	34493	970	-9	379636	92876	0	1	0	0	50	8	7392844	0.38	1
CLCN5	75681	NaN	26	625201	176978	0	2	1	0	50	9	6547972	0.381	1
MPDZ	77490	688	-36	1574398	449186	0	6	3	0	50	12	7514503	0.381	1
SLC19A3	164044	353	-10	377924	107107	0	1	0	0	50	9	6914447	0.381	1
KCNIP3	246871	498	14	232725	58743	0	1	0	0	50	7	5457963	0.381	1
EXO1	173100	325	-16	655589	176764	0	2	0	0	25	4	4416746	0.381	1
GNB5	540700	195	21	315008	82390	0	1	0	0	50	4	5680844	0.381	1
NR2F6	865138	212	38	295106	98761	0	1	0	0	50	2	5670037	0.381	1
LRRC59	1335838	196	24	234865	69443	0	1	0	0	50	9	6900858	0.381	1
ANKH	503265	410	8	378459	110424	0	1	0	0	50	10	7822128	0.381	1
DCAF12L1	11311	NaN	-16	337906	110210	0	1	0	0	50	7	7506371	0.382	1
CASQ1	841605	386	29	316613	78538	0	1	0	0	50	5	5722253	0.382	1
PTK2	466681	356	35	855893	219136	0	1	0	0	50	4	5544419	0.382	1
SMC6	135213	1245	1	877293	207687	0	1	0	0	50	4	5448761	0.382	1
KLK6	581408	606	29	190246	52109	0	1	0	0	50	14	5506648	0.382	1
PLS1	435882	406	28	498620	127330	0	1	0	0	50	5	7675645	0.382	1
PIGA	201763	NaN	43	366903	106572	0	1	0	0	50	6	7231381	0.382	1
PLAG1	343641	552	19	378459	105288	0	1	0	0	50	8	7657776	0.383	1
PLEKHG4B	836250	543	14	957222	290184	0	4	0	0	26	3	3532498	0.383	1
CDC42EP4	193467	212	-15	259796	83995	0	1	0	0	50	7	6965807	0.383	1
TMC6	527017	217	27	610863	189711	0	1	1	0	50	8	6442256	0.383	1
KLK12	490795	632	22	214428	51681	0	1	0	0	50	11	5031140	0.383	1
OR13A1	126925	808	26	244388	73723	0	1	0	0	50	8	6044965	0.384	1
BBS5	370890	418	22	275632	68480	0	1	0	0	50	17	7577312	0.384	1
MFSD11	827288	206	22	355240	94802	0	1	0	0	50	2	4363460	0.384	1
H6PD	954202	297	33	588393	179439	0	1	0	0	46	7	5720006	0.384	1
KLHDC10	428896	266	37	342507	95658	0	1	0	0	50	3	5237436	0.385	1
C6orf118	31222	466	-31	364442	99082	0	1	0	0	50	4	6221194	0.385	1
ZC3H10	2878044	171	40	317255	102934	0	1	0	0	50	5	6229326	0.385	1
ZC3H3	2168942	235	34	696677	231976	0	2	0	0	50	6	6833876	0.385	1
APOL1	1237332	331	42	318111	89238	0	1	1	0	47	7	6915303	0.385	1
FAM160A1	NaN	NaN	NaN	792121	223202	0	2	1	0	50	16	12139150	0.385	1
HTR2B	NaN	NaN	NaN	359948	106786	0	1	0	0	50	15	12022734	0.385	1
PDX1	321222	612	38	206510	68266	0	1	0	0	50	4	4986414	0.385	1
SLC24A1	501873	240	44	365619	96621	0	1	0	0	50	5	5902441	0.386	1
ADAMTS14	546305	566	37	936250	272315	0	2	0	0	33	1	4876739	0.386	1
SNAI2	16597	598	-22	205761	55854	0	1	0	0	50	11	5794371	0.386	1
PAAF1	544325	159	44	307625	85600	0	1	0	0	50	5	5503010	0.386	1
HTR6	776287	266	32	311263	115988	0	1	0	0	50	4	6576434	0.386	1
GDF2	NaN	NaN	NaN	320679	94695	0	1	0	0	50	15	12010643	0.386	1
CABYR	233052	360	52	520341	155685	0	1	0	0	50	2	6149718	0.386	1
AGTR1	271257	825	-24	270068	77896	0	1	0	0	50	7	5594495	0.387	1
RBMS3	30243	808	-11	360590	93625	0	1	0	0	50	8	8212357	0.387	1
DRD2	108041	610	5	339939	96621	0	1	0	0	50	4	5571383	0.387	1
ZXDB	80578	NaN	-18	585932	188320	0	3	1	0	50	16	6991594	0.387	1
COL4A4	248623	465	5	1273835	414625	0	4	2	0	50	9	6377628	0.387	1
NPBWR2	1032302	312	51	237754	83567	0	1	0	0	50	7	6264850	0.387	1
SERPINH1	546732	227	41	314580	94053	0	1	0	0	50	3	5591285	0.388	1
USP8	325514	203	30	875046	226947	0	1	0	0	32	3	5039700	0.388	1
FUT1	1635420	190	44	267714	86028	0	1	0	0	50	6	6333544	0.388	1
FAM102B	615760	313	-3	285369	75756	0	1	0	0	50	10	7430936	0.388	1
ARMCX2	300391	NaN	31	458388	151191	0	1	0	0	50	4	7539862	0.388	1
ALKBH8	234842	643	-2	521197	133322	0	1	0	0	50	2	6245590	0.388	1
SSTR5	1154740	294	20	259689	93732	0	1	0	0	50	10	7419273	0.389	1
THG1L	243382	987	31	235400	58957	0	1	1	0	50	8	5650456	0.389	1
SLC27A3	1687837	175	33	535642	180509	0	2	0	0	50	6	5890564	0.389	1
AFAP1L1	386336	380	25	598558	165101	0	1	0	0	50	10	5831072	0.389	1
SLC27A2	308506	282	1	474652	134927	0	1	0	0	50	5	8229798	0.389	1
SCO2	1075525	207	42	194205	64842	0	1	0	0	50	11	6437441	0.389	1
ZNF433	975609	728	-8	523979	128935	0	1	0	0	50	17	7169321	0.389	1
OR6A2	427462	681	8	240429	75435	0	1	0	0	50	9	5478614	0.389	1
TGFB1I1	839076	558	11	354812	105502	0	1	0	0	50	4	6790434	0.389	1
ENPP4	64703	791	12	350104	90950	0	1	0	0	50	6	6110449	0.39	1
CYP11B1	447193	438	36	383916	112350	0	1	0	0	50	4	6274373	0.39	1
RDH8	1555841	413	0	231762	75114	0	1	0	0	50	9	6697451	0.39	1
NFYC	552400	323	24	280554	74151	0	1	0	0	50	7	6223227	0.39	1
SPATA18	137116	878	9	421259	113206	0	1	0	0	45	3	5947916	0.39	1
ZNF233	618477	671	-31	527510	123799	0	1	0	0	50	2	5429608	0.39	1
BTBD11	206629	764	16	859103	259261	0	3	0	0	31	4	4081301	0.391	1
DDX56	1462615	191	56	417621	126795	0	1	0	0	50	3	5789770	0.391	1
GPR176	731008	387	17	381562	117914	0	1	0	0	50	6	6780911	0.391	1
RPP30	103854	510	4	259689	72225	0	1	0	0	50	7	5492952	0.391	1
GLRA3	62161	797	-15	365191	94160	0	1	0	0	50	9	7915967	0.391	1
ZSCAN12	NaN	NaN	NaN	475187	118021	0	1	0	0	50	15	12033969	0.391	1
RINL	1989663	219	30	337799	108712	0	1	0	0	50	4	6565306	0.391	1
CYP3A5	1395063	430	34	394616	105823	0	1	0	0	50	4	5466844	0.392	1
PTCRA	1086050	203	41	202872	73188	0	1	0	0	50	8	5047511	0.392	1
KDM4C	153801	838	14	894413	226198	0	1	0	0	48	4	5782815	0.392	1
ASB15	86799	644	-7	452931	125832	0	1	0	0	50	6	6729765	0.393	1
HOXD4	245316	874	13	188748	59064	0	1	1	0	34	3	2880868	0.393	1
HRH4	144714	390	16	296390	83353	0	1	0	0	50	7	5274137	0.393	1
KLRG2	568414	428	26	300135	100473	0	1	0	0	50	8	6802418	0.393	1
LHX2	306688	342	19	306127	90950	0	1	0	0	50	5	7090248	0.393	1
TGFBR1	201435	211	30	389159	107107	0	1	0	0	50	4	5956262	0.393	1
DUSP9	1716845	NaN	44	280019	94588	0	1	0	0	50	4	5741834	0.394	1
HIBCH	499049	471	24	312333	77040	0	1	0	0	50	6	5026111	0.394	1
TLR10	304012	437	42	619316	163924	0	1	0	0	50	2	6968161	0.394	1
DCP1A	782208	167	43	441696	131289	0	1	0	0	50	5	7009998	0.394	1
EPHB4	1339207	433	48	741082	230906	0	2	0	0	50	6	7199388	0.394	1
HLA-B	2552688	347	28	277879	81320	0	1	0	0	50	13	8869765	0.395	1
KCTD3	82180	597	-30	632049	175587	0	1	0	0	34	5	4262559	0.395	1
TNFRSF10A	633411	240	42	358022	105181	0	1	0	0	50	9	7343945	0.395	1
SLC25A18	431029	390	-37	241927	72653	0	1	0	0	50	13	6202362	0.395	1
OR2L13	24438	1015	-27	234223	68480	0	1	0	0	50	12	6808945	0.395	1
ZNF385A	664708	190	45	285797	96514	0	1	0	0	50	9	6704941	0.395	1
ITGA2	193331	354	4	928118	247384	0	1	0	0	50	5	6359759	0.395	1
NEU2	410526	294	33	279912	87954	0	1	0	0	50	8	5897305	0.396	1
FOXN4	438714	519	35	390550	119840	0	1	0	0	50	3	5956690	0.396	1
TMEM30B	351491	448	-11	256372	82604	0	1	0	0	50	7	6864906	0.396	1
CCDC85A	63834	739	-15	418691	121231	0	1	0	0	50	7	7902485	0.396	1
POGK	258555	773	-7	466627	127223	0	1	1	0	50	6	7311310	0.396	1
TMPRSS2	266466	454	61	417086	111922	0	1	0	0	50	6	6986672	0.396	1
ALG12	771339	208	6	363372	119091	0	1	0	0	50	8	6753305	0.396	1
COL9A3	1044503	208	48	520234	179867	0	1	0	0	50	9	6067328	0.397	1
SYNCRIP	393389	384	14	495624	132252	0	1	0	0	50	4	6709542	0.397	1
ELF2	358887	261	30	463738	136532	0	1	0	0	50	7	8213641	0.397	1
HPSE	335397	224	27	420082	120482	0	1	0	0	50	6	8051964	0.397	1
NFIC	2180542	222	37	389801	116095	0	1	0	0	50	4	7148456	0.397	1
SLC25A40	237024	758	6	271031	68266	0	1	0	0	50	13	7825659	0.397	1
TUBA4A	694442	193	44	339404	98761	0	1	0	0	50	10	6884487	0.397	1
FETUB	508316	436	45	291361	85814	0	1	0	0	50	12	8408595	0.397	1
ADCYAP1R1	364216	631	7	374286	97263	0	1	0	0	50	4	5932722	0.397	1
ZNF514	223452	616	24	312654	77361	0	1	0	0	50	8	6466759	0.397	1
CPA6	232126	890	15	345824	88810	0	1	0	0	50	10	6480562	0.398	1
SLC18A1	158991	511	-4	411201	113313	0	1	0	0	50	4	6336326	0.398	1
TEKT2	853740	282	27	332021	95230	0	1	0	0	50	6	7101697	0.398	1
AR	106188	NaN	-7	696784	206189	0	2	0	0	50	6	6159348	0.398	1
EDIL3	161019	764	-20	379529	96514	0	1	0	0	50	8	6619876	0.398	1
GPATCH3	1025094	188	34	396007	118877	0	1	0	0	50	3	5549448	0.398	1
CCR8	159083	507	38	269319	74793	0	1	0	0	50	13	6553429	0.399	1
GABRD	1252791	279	38	344326	102827	0	1	0	0	50	4	6665458	0.399	1
SLC16A5	1311590	159	28	375142	118556	0	1	0	0	50	7	7436607	0.399	1
GPR45	184828	497	0	270282	88917	0	1	0	0	50	8	6140623	0.399	1
NHLRC1	487819	397	-1	286011	95979	0	1	0	0	50	5	5874193	0.399	1
TPH1	645462	571	16	352030	88703	0	1	0	0	50	5	5860818	0.399	1
UBR7	325787	222	35	347108	75970	0	1	0	0	50	4	5379104	0.399	1
JSRP1	1603571	240	27	248133	79929	0	1	0	0	50	6	6592056	0.4	1
TLR1	310020	437	58	602303	156862	0	1	0	0	50	4	6582212	0.4	1
GK2	112173	875	0	412913	121231	0	1	0	0	50	5	6879030	0.4	1
CD4	2819394	232	40	354277	99296	0	1	0	0	50	5	5963752	0.4	1
THSD7B	11902	824	-16	1230607	322070	0	4	0	0	39	5	5281627	0.401	1
PGA5	1124603	480	43	298637	86884	0	1	0	0	50	9	7741557	0.401	1
MAGEE2	117293	NaN	-10	394616	109996	0	1	0	0	50	7	8097653	0.401	1
SP140L	535116	642	36	475187	108070	0	1	0	0	50	3	5751999	0.401	1
DLK2	1278255	230	56	288365	87847	0	1	1	0	50	10	5997992	0.401	1
PGAP2	425863	258	23	319502	49969	0	1	0	0	50	4	5965143	0.401	1
CTNNA3	14523	1168	-41	697854	186822	0	2	0	0	50	7	6246125	0.401	1
KLK8	536101	606	25	238503	63237	0	1	0	0	50	13	5994996	0.401	1
GALR1	90366	614	-14	258512	81106	0	1	0	0	50	9	7345657	0.401	1
TAS1R1	628180	259	38	648527	169381	0	2	0	0	50	9	6776096	0.402	1
KRT15	1445853	325	-22	346680	102399	0	1	0	0	50	8	5740336	0.402	1
SLC16A14	377632	648	26	386056	111173	0	1	0	0	50	6	7587049	0.402	1
C1orf127	702484	307	33	607332	201588	0	1	0	0	50	2	7650179	0.402	1
B3GAT1	270422	686	5	247170	81855	0	1	0	0	50	7	6324449	0.402	1
TMEM26	84084	468	-19	278521	83246	0	1	0	0	50	7	6037689	0.403	1
MYH4	77401	731	-50	1532347	385307	0	3	1	0	50	13	8096048	0.403	1
FRZB	330424	450	6	249631	70727	0	1	0	0	50	6	5304739	0.403	1
MACC1	220237	676	13	650988	175587	0	1	0	0	50	2	7157337	0.403	1
CYP39A1	113763	596	0	372895	93839	0	1	0	0	50	6	5827755	0.403	1
USP15	239150	456	-26	761305	182756	0	3	0	0	50	13	7255777	0.403	1
ZMYND8	303060	186	44	932719	241178	0	1	0	0	50	2	4942330	0.403	1
ANXA3	243621	351	21	262043	65377	0	1	1	0	29	5	3830493	0.404	1
PYGO1	306625	405	-9	317469	89559	0	1	0	0	50	7	6372920	0.404	1
CCDC89	325720	554	-19	285583	75542	0	1	0	0	50	12	7431685	0.404	1
ARPP21	3796	1075	-21	639218	170344	0	2	0	0	49	9	6154212	0.404	1
C11orf84	1320765	201	47	287402	86884	0	1	0	0	50	11	7050979	0.405	1
MDGA2	14033	1195	-46	739263	202872	0	2	0	0	50	10	6827242	0.405	1
CRLF1	1397040	222	33	317576	100045	0	1	0	0	50	8	6717353	0.405	1
TXLNG	289514	NaN	39	416765	104860	0	1	0	0	50	4	6545832	0.405	1
ESRP1	467699	426	31	534251	149158	0	1	0	0	50	3	6676907	0.406	1
HNRNPL	1989663	219	30	455178	129042	0	1	0	0	50	4	6565306	0.406	1
SYNPO2L	1042853	166	43	722464	256586	0	2	1	0	50	10	8226588	0.406	1
PABPC3	436184	650	30	470265	138993	0	1	0	0	50	4	7826194	0.406	1
GFI1	370328	580	1	318432	96621	0	1	0	0	50	5	6786475	0.406	1
PPM1A	281503	630	36	362623	90308	0	1	0	0	50	4	4755080	0.406	1
ZFYVE16	318922	590	33	1192194	312654	0	2	0	0	50	3	6440116	0.407	1
COPS4	556523	169	47	322177	81320	0	1	0	0	50	6	5196776	0.407	1
2020-09-01	2312884	165	47	289863	78645	0	1	0	0	50	5	5721290	0.407	1
LMAN1L	764533	195	46	399324	125511	0	1	1	0	50	4	6470504	0.407	1
PDE3A	92407	514	-28	864560	255088	0	1	0	0	50	7	7166004	0.407	1
NEU4	598219	487	29	358129	125297	0	1	0	0	50	12	7959302	0.407	1
KLHL8	271051	327	43	480002	128293	0	1	0	0	50	3	5678383	0.407	1
LZTS1	157405	592	9	443301	134178	0	1	0	0	50	4	6781553	0.407	1
CTSD	NaN	NaN	NaN	312226	95765	0	1	0	0	50	15	12011713	0.407	1
CDK5RAP2	386697	450	10	1488477	382953	0	3	0	0	50	5	6922579	0.408	1
FIP1L1	120581	470	32	479039	125725	0	1	0	0	39	2	5976271	0.408	1
ZIM3	311003	924	-64	373430	87205	0	1	0	0	50	6	5652917	0.408	1
ACTBL2	160055	456	3	280554	83139	0	1	0	0	50	6	5493487	0.408	1
SMYD3	219137	939	-6	340367	86884	0	1	0	0	50	5	5500977	0.408	1
RFX8	NaN	NaN	NaN	373965	96621	0	1	0	0	50	15	12012569	0.408	1
PSG11	263820	178	-32	256586	73402	0	1	0	0	50	9	5927800	0.408	1
ETNK1	206703	644	2	372039	104646	0	1	0	0	50	7	6281542	0.408	1
LAG3	2816186	232	48	387661	128507	0	1	0	0	50	5	7613371	0.409	1
MAPK10	77738	549	-4	375570	90522	0	1	0	0	50	9	6952539	0.409	1
POU4F2	38882	987	-10	302917	93197	0	1	0	0	50	8	7067136	0.409	1
C16orf70	1093307	150	47	339190	87419	0	1	0	0	50	7	6744210	0.409	1
PLEKHG4	1201743	142	56	893557	280019	0	2	0	0	50	6	7523491	0.409	1
OVCH1	100195	539	-5	893664	234651	0	2	1	0	50	6	6495649	0.41	1
RBKS	933934	279	32	249096	71583	0	1	0	0	50	10	6045607	0.41	1
ADRA1A	259233	692	3	416230	126260	0	1	0	0	50	3	6116441	0.41	1
DNAJB12	822407	145	45	314366	90736	0	1	0	0	50	6	6935205	0.41	1
TMTC1	99753	510	-15	602517	165636	0	2	1	0	50	15	8107176	0.41	1
GPR142	362227	433	-8	338441	111280	0	1	0	0	50	7	7633166	0.41	1
ANGPTL1	NaN	NaN	NaN	382311	96621	0	1	0	0	50	15	12012569	0.41	1
MAPK8	107152	633	31	362088	89559	0	1	0	0	50	7	7002187	0.411	1
SLC4A2	622098	373	41	928225	296069	0	1	0	0	50	7	7556340	0.411	1
NIPAL3	604127	325	29	316934	87847	0	1	0	0	50	7	6109700	0.411	1
NRG3	5107	1174	-53	583471	176336	0	2	0	0	50	12	7122348	0.411	1
RET	454068	563	-19	853325	254446	0	3	0	0	50	7	6191769	0.411	1
TRIM45	331822	566	12	439877	126046	0	1	1	0	50	3	6024956	0.411	1
IRF5	845100	361	49	390764	115453	0	1	0	0	50	9	7610803	0.411	1
HTR3E	1453689	334	42	360162	103362	0	1	0	0	50	9	7783287	0.411	1
SPERT	813295	613	47	336301	99296	0	1	0	0	50	8	6715320	0.412	1
RARA	1350242	191	23	392904	114918	0	1	1	0	50	6	6356442	0.412	1
IQGAP1	1142649	150	37	1306898	337906	0	1	1	0	50	4	7975566	0.412	1
OTP	276866	584	42	236684	79822	0	1	0	0	50	6	5811170	0.412	1
[truncated: 16,864 more rows]
