# Supplementary material for: Multi-omics analysis identifies osteosarcoma subtypes with distinct prognosis indicating stratified treatment
Source: Nat Commun. 2022 Nov 23;13:7207. doi: 10.1038/s41467-022-34689-5 (PMC9684515; doi:10.1038/s41467-022-34689-5)
Supplement: Supplementary file 4 — Supplementary Data 1-11 [file 41467_2022_34689_MOESM4_ESM.zip › Supplementary Data/Supplementary Data 4.xlsx]

## Sheet: Sheet1
Supplementary Data 4. Venn diagram of mutation genes
Dataset	Total	Gene
CDMG CGC OncoKB SGH-OS	22	ERBB4
		ATRX
		GNAS
		MYH9
		ATR
		TSC2
		RET
		MTOR
		NOTCH2
		RNF43
		POLQ
		H3F3A
		KMT2D
		CIC
		CDH1
		NCOR1
		RB1
		TP53
		ZFHX3
		APC
		KMT2C
		ARID1A
CDMG OncoKB SGH-OS	3	HIST1H1E
		KMT2B
		INPPL1
CGC OncoKB SGH-OS	26	IRS4
		FAT4
		COL1A1
		PRDM16
		SETDB1
		FUS
		LRIG3
		PREX2
		LRP1B
		MYH11
		MYO5A
		SPEN
		CDH11
		RNF213
		USP6
		BCR
		COL2A1
		PCM1
		AFDN
		TRRAP
		PDE4DIP
		POLD1
		CNOT3
		RANBP2
		FANCD2
		CBFA2T3
CDMG CGC OncoKB	164	RAC1
		PTEN
		LZTR1
		EP300
		AXIN1
		SETD2
		FGFR1
		MET
		MAX
		BRCA1
		STAG2
		PTPN11
		KDM5C
		CARD11
		CDK12
		PLCG1
		RBM10
		DICER1
		ALK
		EZH2
		MSH6
		CDKN1B
		CYSLTR2
		SMARCB1
		EIF1AX
		BCL2
		PIK3CB
		IDH2
		NPM1
		ELF3
		GNA11
		CASP8
		KDM6A
		FGFR3
		TCF12
		KRAS
		RHOA
		SMC1A
		RUNX1
		MED12
		NRAS
		FUBP1
		PBRM1
		PIM1
		NFE2L2
		ACVR2A
		ASXL2
		WT1
		RAF1
		PCBP1
		NSD1
		CREBBP
		FGFR2
		KIT
		PRKAR1A
		HLA-A
		RPL22
		JAK2
		B2M
		NF1
		CTNNB1
		DNMT3A
		CCND1
		PSIP1
		ATM
		ESR1
		CDK4
		CD79B
		CUL3
		HRAS
		MAP2K4
		U2AF1
		SMAD4
		SETBP1
		PTCH1
		MYC
		BCOR
		KEAP1
		MAP3K1
		ARID2
		TNFAIP3
		CTCF
		ZMYM3
		PTPRC
		EPHA3
		MEN1
		RARA
		LATS2
		MYD88
		SMAD2
		CBFB
		GATA3
		BRCA2
		PTPRD
		MAPK1
		TSC1
		PHF6
		SPOP
		EGFR
		RPL5
		AXIN2
		PIK3CA
		FLT3
		FOXA1
		ERBB3
		ERBB2
		SMARCA4
		XPO1
		LATS1
		GNAQ
		PPP2R1A
		TET2
		TBL1XR1
		ACVR1
		SF3B1
		ABL1
		TBX3
		IL6ST
		MYCN
		CHEK2
		CHD4
		BAP1
		MSH2
		KMT2A
		CYLD
		FBXW7
		CEBPA
		MECOM
		POLE
		IL7R
		SRSF2
		PPP6C
		STK11
		TGFBR2
		ZMYM2
		CDKN1A
		TCF7L2
		JAK3
		JAK1
		FAT1
		AKT1
		PIK3R1
		CDKN2C
		PDGFRA
		ASXL1
		IDH1
		RAD21
		MAP2K1
		PMS1
		EPAS1
		MLH1
		ARAF
		CDKN2A
		NF2
		AR
		DDX3X
		BRAF
		PAX5
		NOTCH1
		PPM1D
		VHL
		AMER1
		ERCC2
		PMS2
CDMG SGH-OS	8	FOXA2
		CHD3
		APOB
		MUC6
		CACNA1A
		RNF111
		DMD
		COL5A1
CGC SGH-OS	13	PRKCB
		MUC16
		CDH10
		FAM135B
		CSMD3
		MUC4
		KNL1
		FAM47C
		BIRC6
		AKAP9
		CNTNAP2
		RGPD3
		USP44
OncoKB SGH-OS	21	EP400
		CSF1
		LRRK2
		PCLO
		RTEL1
		NCOA3
		FURIN
		PTK7
		ANKRD11
		PIK3C2G
		MYO18A
		MST1
		SMG1
		HDAC4
		SLFN11
		MKI67
		SMARCA2
		RELN
		NOTCH3
		EPHB4
		PRSS1
CDMG CGC	5	THRAP3
		MGMT
		CNBD1
		CTNND1
		FLNA
CDMG OncoKB	43	BTG2
		SOS1
		MSH3
		KEL
		RXRA
		SMC3
		NUP93
		WHSC1
		CSDE1
		RHEB
		TRAF3
		ARID5B
		ZBTB20
		RRAS2
		SOX9
		H3F3C
		SOX17
		PDS5B
		GABRA6
		GNA13
		SMARCA1
		BCL2L11
		PIK3CG
		MGA
		TAF1
		ZFP36L1
		TCEB1
		KLF5
		PIK3R2
		CD70
		RIT1
		IRF2
		PGR
		ACVR1B
		GTF2I
		HLA-B
		RASA1
		AJUBA
		ARHGAP35
		ALB
		HIST1H1C
		GPS2
		HGF
CGC OncoKB	406	CREB3L1
		PAX7
		GPHN
		ERCC5
		LPP
		CNBP
		NBN
		TLX3
		CXCR4
		MPL
		RBM15
		NTRK1
		AFF1
		MALT1
		MITF
		ID3
		HOXD11
		DDX5
		HOXC13
		ERG
		TRIM33
		NUTM2B
		RAD51B
		NUP214
		IGL
		SDHB
		MSN
		DNAJB1
		SMARCD1
		HOXA13
		CSF3R
		SFPQ
		EXT2
		HOOK3
		ABL2
		FCGR2B
		SMO
		BMPR1A
		ACSL3
		MAML2
		TMEM127
		FEV
		EED
		ARHGEF12
		IGH
		SSX2
		SMAD3
		DDB2
		BTG1
		NCOR2
		IKZF1
		CCNE1
		FBXO11
		YWHAE
		FAS
		TPM3
		ARNT
		POU2AF1
		NTHL1
		HIST1H3B
		MAP3K13
		MUC1
		NFKB2
		CAMTA1
		KIF5B
		MLF1
		BCL9
		ZNF331
		SND1
		KNSTRN
		RHOH
		CLP1
		KDM5A
		H3F3B
		PTPRB
		QKI
		EZR
		ATF1
		ZRSR2
		CDX2
		PPARG
		CIITA
		MUTYH
		FANCC
		PICALM
		HLF
		BCL9L
		XPC
		HOXD13
		APOBEC3B
		CARS
		GATA1
		PBX1
		PHOX2B
		RSPO2
		ATP1A1
		KLF6
		KLF4
		PRRX1
		MYOD1
		BTK
		RPL10
		TRAF7
		CHCHD7
		TRB
		CLTCL1
		HIST1H4I
		UBR5
		CCDC6
		BRD4
		LEF1
		FES
		CBLB
		CDK6
		PDGFRB
		TFPT
		OMD
		DCTN1
		LCK
		FANCA
		AFF4
		TRD
		SSX4
		BLM
		ZNF384
		MAP2K2
		RPN1
		SGK1
		SDC4
		ZBTB16
		PDGFB
		TFE3
		ELN
		KLK2
		CALR
		SET
		LMO2
		NAB2
		P2RY8
		EPHA7
		FHIT
		TNFRSF17
		ETV4
		STAT3
		MYCL
		GLI1
		BARD1
		EPS15
		TLX1
		ASPSCR1
		SDHD
		PPFIBP1
		BCL7A
		TRIM27
		IL21R
		ELF4
		EBF1
		RUNX1T1
		WAS
		TAL2
		NACA
		PRF1
		SFRP4
		WIF1
		FLI1
		GOLGA5
		ITK
		ARHGAP26
		RALGDS
		PTPRT
		BCL6
		FGFR4
		STAT6
		ELL
		ERCC3
		GRIN2A
		TFRC
		KAT6A
		NR4A3
		GOPC
		BCL11B
		NTRK3
		MLLT3
		JAZF1
		FANCF
		ARID1B
		NKX2-1
		SRSF3
		SH3GL1
		LASP1
		FOXO1
		DROSHA
		SNX29
		CCND3
		CLTC
		ZNF521
		TMPRSS2
		TFG
		ELK4
		HMGA2
		PRDM1
		HSP90AA1
		TRIM24
		TRIP11
		POT1
		IRF4
		FH
		PTPRK
		CREB3L2
		CACNA1D
		KDR
		GRM3
		HNF1A
		NUP98
		SS18
		EXT1
		PML
		MN1
		FLCN
		MLLT1
		ERCC4
		TPM4
		HERPUD1
		HNRNPA2B1
		FOXO4
		MLLT6
		BRIP1
		PALB2
		NFIB
		MDM2
		BCORL1
		AKT2
		IGK
		IKBKB
		STIL
		LIFR
		NDRG1
		CBL
		SDHAF2
		TCL1A
		NUTM1
		CD79A
		CHD2
		IL2
		CREB1
		NIN
		ABI1
		SYK
		DDIT3
		STAG1
		PLAG1
		CNTRL
		CD28
		FOXL2
		FIP1L1
		ZNRF3
		XPA
		CCNB1IP1
		EML4
		STAT5B
		DDX6
		CD74
		TAL1
		CHIC2
		SSX1
		MSI2
		MRTFA
		DAXX
		HSP90AB1
		PAFAH1B2
		TEC
		NCOA1
		DNM2
		SH2B3
		RABEP1
		SUZ12
		TERT
		PAX8
		HIF1A
		SOCS1
		TCEA1
		LYL1
		TNFRSF14
		CDC73
		FGFR1OP
		FCRL4
		PTPN6
		WRN
		NFATC2
		HOXA9
		SRC
		HEY1
		SETD1B
		CANT1
		BUB1B
		DDX10
		MLLT10
		SALL4
		MAFB
		SBDS
		SDHC
		TCF3
		SUFU
		REL
		EWSR1
		CRTC3
		NT5C2
		WWTR1
		GAS7
		SLC45A3
		NFKBIE
		ETV5
		NONO
		ACSL6
		NCOA2
		GATA2
		CCND2
		LCP1
		FSTL3
		GPC3
		MAF
		HOXC11
		SLC34A2
		EIF4A2
		TET1
		FOXP1
		PRKACA
		PAX3
		PER1
		POU5F1
		CUX1
		TFEB
		MTCP1
		SS18L1
		BCL3
		SIX1
		CLIP1
		ECT2L
		PDCD1LG2
		EIF3E
		HOXA11
		BCL11A
		NUMA1
		ATP2B3
		RSPO3
		DDR2
		DEK
		FANCE
		CRTC1
		TAF15
		GMPS
		PTK6
		LMO1
		KCNJ5
		LMNA
		ETNK1
		FOXO3
		MLLT11
		MDS2
		CBLC
		HIP1
		CRLF2
		ETV6
		RECQL4
		TPR
		BCL10
		BRD3
		HMGA1
		TSHR
		TRA
		JUN
		ETV1
		CSF1R
		ATIC
		NRG1
		STRN
		KDSR
		FLT4
		OLIG2
		PRCC
		BAX
		CD274
		PTPN13
		AKT3
		NCOA4
		RMI2
		KTN1
		USP8
		SMARCE1
		ERC1
		VAV1
		KAT6B
		SOX2
		TP63
		SDHA
		MNX1
		ROS1
		MDM4
		ACKR3
		FNBP1
		FANCG
		BIRC3
		RAP1GDS1
		TOP1
		AFF3
		MYB
SGH-OS	561	RYR3
		KIF26B
		ZAP70
		TACC2
		ANKRD36B
		ZNF799
		C12orf42
		CUBN
		LAMA2
		HOMEZ
		FRAS1
		ADGRB2
		COL22A1
		MYO9B
		HMGCS2
		NOS2
		TICAM1
		KIF7
		ZNF446
		NBEAL1
		LGR6
		PADI1
		OR10G9
		POLI
		SMARCC1
		SYNE2
		AATK
		DOCK2
		TRIM23
		SUPT20HL1
		FER1L5
		EIF3B
		IGSF3
		SORL1
		NRP1
		PKD1
		RPS6KA5
		EPS8
		MYOM1
		PSG8
		RIOK1
		HERC2
		CYP2D6
		CROCC
		PTPRZ1
		PNPLA4
		BSN
		GRM8
		PHLDB3
		UTRN
		SLCO2B1
		TENM4
		TCHH
		NUTM2G
		PRDM9
		ZNF212
		TAS2R30
		PHKA2
		CEP350
		CFAP46
		DNAH17
		DYSF
		VWA5A
		CACNA1E
		PCDHA13
		C2CD3
		OR5H1
		PCDHA4
		CCDC57
		MUC3A
		C10orf120
		CNTN4
		CYFIP1
		DOCK8
		SLC25A5
		GREB1
		GOLGA6L10
		C3
		SYT13
		PIWIL3
		PI4KA
		ULK4
		MZB1
		REP15
		ZC3H3
		WIZ
		ABCA1
		PLXNA1
		FNDC1
		TAS1R3
		KIAA1324
		USP24
		CCT2
		CHFR
		LMF1
		DNAH11
		SLC9C1
		RAG1
		CHD6
		DYNC1LI2
		FAT2
		DEPDC5
		RYR1
		DUOX2
		ZNF721
		KRT71
		NACAD
		PLCH2
		TMEM44
		SEZ6
		MYNN
		FCGBP
		TANC1
		CROCC2
		CACNA1B
		PKHD1
		OCRL
		KCNQ5
		AGGF1
		HCAR3
		SUN1
		RPSA
		PSG4
		NBPF3
		MYH1
		SLC39A5
		MYO16
		DNHD1
		ZNF366
		SPG11
		WIPF3
		IL27RA
		GORAB
		TIAM1
		HEATR5B
		TRMT6
		FN1
		RBBP8NL
		ATP10A
		DLEC1
		PHACTR1
		FRMPD3
		ZNF778
		OR4N4
		SCN1A
		ATP2A1
		KRTAP5-4
		OR5M1
		MAP10
		CEP131
		CARD6
		PRR14L
		TRPV2
		SNAPC4
		CELSR3
		MUC5B
		SVIL
		NOXA1
		TMEM132C
		MUC12
		GRM6
		PLEKHG3
		UNC79
		CACNA1H
		MYH3
		MYO1H
		ANK2
		PLA2G4A
		LDLR
		CFAP44
		ZNF254
		RIMBP2
		NCAPG2
		ZNF705E
		KIF21A
		PCDHB2
		MAML3
		CNTNAP3B
		POLR1A
		TM9SF4
		CPT1B
		ABHD17A
		PCDHB4
		PDILT
		OR2M7
		PLA2G4C
		RGPD2
		TPTE2
		TRABD2B
		ALDH1B1
		LOC645177
		USH2A
		REXO1
		GOLGA6L2
		SIPA1L3
		MROH2B
		PLD5
		SIPA1L1
		IRX1
		DGKB
		PCDHGA5
		NPIPA1
		PARP4
		ICE1
		IL4I1
		TRPM2
		CLEC18B
		KDM6B
		CRTC2
		PRRC2C
		TAF1L
		PCDH15
		CCDC144A
		CRYBG2
		STK33
		ARHGEF18
		ADAMTS20
		PCDHGB2
		LOC100129697
		DENND2A
		IGFN1
		OBSCN
		BMS1
		MDM1
		CNTN5
		ZFHX2
		DSC1
		SPATA31D1
		TRHDE
		ATG13
		PRUNE2
		CSMD1
		FAM86C1
		PPP6R2
		CACNA1F
		SCARB1
		ACAN
		PCDHGA12
		GLI3
		ANO7
		PSG1
		LRRC8E
		KANK4
		MAST4
		PCDHB13
		ITPR2
		VPS13A
		MCTP2
		SUPT16H
		SPDYE6
		AGBL1
		NUP50
		C7
		DYNC2H1
		HYDIN
		LAMA3
		OR5M3
		MST1L
		VPS13D
		LAMA5
		ARHGAP23
		ZNF292
		KIR2DL1
		MYO7B
		ZNF184
		FREM2
		ADAM21
		PRB3
		ATAD3A
		ACTN2
		ANKRD31
		MOGAT2
		AGAP2
		ZNF611
		NCOA6
		CASP8AP2
		ADAMTS6
		PP2D1
		CFAP74
		SLCO6A1
		DNAH2
		FER1L6
		THSD7B
		PPAN
		GBA2
		PLXNA4
		OR2T4
		KIAA1109
		KIAA0040
		HRNR
		SSPO
		WDR45B
		SPEG
		SSX3
		HERC1
		PTPN23
		CACNA1C
		CDC27
		CCSER2
		CNN2
		CGB7
		RGPD4
		BRD9
		OPLAH
		OBSL1
		CFAP47
		PCDHA10
		ERAP2
		TAF6
		CC2D2A
		ASPM
		TELO2
		CNTLN
		PHC1
		ARHGAP18
		PRG4
		USP15
		TG
		FAM83B
		NPIPB15
		ADGRB3
		MYO3A
		MYO9A
		SERPINE2
		TEP1
		CNPY3
		HIVEP2
		ATAD2
		LILRB1
		LRRK1
		SLC2A12
		WDFY3
		LRP1
		SBF1
		AASS
		PIWIL4
		PRKG1
		RIN3
		VPREB1
		POTEF
		SEPSECS
		C1orf158
		EIF3A
		SORBS1
		COL4A4
		THSD7A
		ABCA6
		UMODL1
		POTEC
		DNMBP
		CYP4Z1
		GOLGA8H
		RASGEF1B
		CYP4F2
		OR5D16
		NCAM2
		UNC5C
		MYO15A
		CLCN5
		OR2L2
		NELL1
		CFAP54
		ANKRD30B
		EFHB
		ANKRD36C
		MINDY4
		CELA3B
		SDK1
		CSMD2
		DCLRE1A
		FLG2
		STAB1
		MYT1L
		PXDNL
		TBC1D1
		ZNF142
		BAZ2B
		WDR35
		WDR87
		PSD4
		BOD1L1
		KRT38
		ENPEP
		SLAIN2
		EPHA6
		PABPC4
		KIAA1257
		TRPM1
		HELB
		ANKRD36
		MUC17
		PLEKHG4B
		TEKT4
		COL14A1
		KLRC3
		DNAH9
		TMEM260
		PLEKHG5
		LILRA1
		CACNA1S
		BTBD11
		THBS2
		PLEC
		LRP2
		LRRCC1
		TNN
		TRIOBP
		SYNE1
		EHMT1
		KRT18
		RYR2
		PKHD1L1
		SPTBN2
		SPATA31C1
		TRIM28
		GDF5
		CETP
		CFTR
		DNAH10
		DST
		FSIP2
		CCDC144NL
		FGD5
		ABCG5
		GOLGA6L4
		KCNH5
		CLIP4
		OTOGL
		ABCA4
		TKTL2
		CCDC168
		PEG3
		RAB30
		NLRP8
		MPDZ
		EYS
		RPTN
		ZC3H11A
		ZNF185
		VCAN
		EXTL1
		DNAH8
		FBXL16
		POTEH
		SHROOM4
		TMEM128
		MAN2B2
		NAV3
		CR2
		BICD2
		ZNF560
		ZNF628
		MYH8
		CDH23
		TTN
		AKAP13
		FLG
		UNC80
		LAMB2
		COBL
		ZNF469
		RPS6KA1
		TTC6
		ZNF746
		UNC5D
		ATXN1
		LINGO4
		ZNF286B
		ABCA2
		TRIM48
		HELZ
		ABCA7
		OVCH1
		FAM205A
		COL6A3
		PLEKHA4
		STARD9
		OR4M1
		SCN8A
		KCNH7
		MYH4
		HPS5
		ANK3
		ABCC1
		CGN
		CDH12
		GPR156
		TMEM131L
		PLEKHG1
		DCHS1
		PTPRU
		ATP8A2
		TLL1
		NLRP12
		ITGA7
		DHRS1
		SBK2
		JPH1
		FREM1
		SLC22A24
		PCDHB5
		EFR3A
		COL11A1
		FAM208A
		SLC9B1
		ZNF860
		NBPF14
		CCDC63
		LOXHD1
		ZXDB
		NMD3
		DOCK7
		AHNAK2
		KRTAP9-9
		ABCA5
		ADGRV1
		GOLGA6A
		TRPS1
		EPHA8
		XIRP2
		AMOT
		TMTC1
		STAB2
		CCDC7
		REG3A
		POM121
		OR1S2
		PPP2R3A
		MYH7B
		LEXM
		MYO18B
		FLII
		PZP
		HSPG2
		BABAM2
		SRRM2
		COL1A2
		UBR4
		ADAM2
		TRAF3IP1
		DNAH5
		AARS
		FMN2
		REPIN1
		PDE4A
		SCN5A
		SMYD1
		CACNA1I
		GRIA2
		MS4A14
		CENPF
		ADAMTS7
		BRWD1
		PCDHA6
		COLQ
		PCNT
		PTCH2
		C9
		VPS13B
		ZNF622
		AQP7
CDMG	54	MACF1
		CHD8
		DAZAP1
		FOXQ1
		PTPDC1
		DIAPH2
		EPHA2
		CREB3L3
		DACH1
		NIPBL
		SPTAN1
		LEMD2
		IRF6
		FAM46D
		KRT222
		ZFP36L2
		USP9X
		HUWE1
		ZCCHC12
		POLRMT
		ZC3H12A
		ATXN3
		NUP133
		KANSL1
		SIN3A
		ZNF750
		RQCD1
		EGR3
		TXNIP
		ATF7IP
		EEF1A1
		SF1
		CUL1
		DHX9
		PTMA
		EEF2
		UNCX
		PLCB4
		GRIN2D
		BRD7
		RHOB
		RFC1
		CBWD3
		SPTA1
		PLXNB2
		MAP3K4
		TLR4
		KIF1A
		TGIF1
		ZBTB7B
		TMSB4X
		ZNF133
		SCAF4
		RPS6KA3
CGC	87	ARHGEF10L
		BCL2L12
		WNK2
		CTNND2
		CRNKL1
		ZEB1
		COX6C
		NSD2
		SOX21
		GPC5
		A1CF
		PRDM2
		BCLAF1
		ALDH2
		LSM14A
		HMGN2P46
		NUTM2D
		CPEB3
		CHST11
		POLG
		N4BP2
		C15orf65
		TENT5C
		CDH17
		VTI1A
		SIX2
		ITGAV
		RGS7
		FOXR1
		LHFPL6
		NSD3
		ZNF479
		SPECC1
		WDCP
		2020-09-09
		CCNC
		2020-09-06
		PWWP2A
		CEP89
		CCR7
		CASP3
		ZNF429
		CCR4
		DCAF12L2
		DGCR8
		COL3A1
		2020-09-05
		RFWD3
		TNC
		IGF2BP2
		NBEA
		LEPROTL1
		SIRPA
		SKI
		FBLN2
		FEN1
		PATZ1
		KIAA1549
		ANK1
		MACC1
		ARHGAP5
		FAT3
		NCKIPSD
		BAZ1A
		ZCCHC8
		RAD17
		ISX
		CD209
		MB21D2
		CYP2C8
		ROBO2
		SRGAP3
		CASP9
		PABPC1
		SHTN1
		MALAT1
		S100A7
		FKBP9
		DCC
		CTNNA2
		FAM131B
		PRPF40B
		LARP4B
		DUX4L1
		ARHGEF10
		BMP5
		KAT7
OncoKB	374	RPTOR
		CMTR2
		IGF1
		PAK1
		PRDM14
		NFE2
		BTLA
		RECQL
		ARID3C
		IRF1
		TET3
		BBC3
		SH2D1A
		DUSP22
		DKK2
		S1PR2
		RFWD2
		TEK
		RAC2
		CXORF67
		TRAF5
		SMYD3
		MKNK1
		HIST3H3
		SEPTIN6
		HIST1H3I
		PGBD5
		DUSP4
		MAPKAP1
		WHSC1L1
		FLYWCH1
		GATA6
		FBXO31
		FRS2
		CDK8
		HDAC7
		PRKCI
		REST
		TIPARP
		CHEK1
		MAP3K14
		ARID3A
		CD36
		RAB35
		FANCL
		DUSP2
		SPRTN
		C2orf44
		H3F3AP4
		PIK3C3
		PAG1
		DNMT3B
		TERC
		RICTOR
		IRS1
		ZNF24
		STAT4
		HIST1H2BC
		TAP1
		FGF6
		IKZF3
		EPHA5
		BCL2L2
		HOXB13
		CCNB3
		TMSB4XP8
		HIRA
		MERTK
		APLNR
		VTCN1
		HIST1H2BJ
		HIST1H2AL
		DTX1
		STK40
		MRE11A
		TLE2
		PHF1
		STAT5A
		AURKA
		EGR1
		PTPN2
		CD58
		HOXA3
		CCN6
		FAM175A
		MSI1
		FGF19
		ARID5A
		EGFL7
		PIK3R3
		TRAF2
		YY1
		AURKB
		SFRP2
		CKS1B
		CYP19A1
		ARFRP1
		KLHL6
		FAF1
		TLL2
		HIST2H3D
		FYN
		YY1AP1
		YPEL5
		AGO2
		KLF2
		SLC1A2
		LTB
		SNCAIP
		SOX10
		BRSK1
		ATG5
		HSD3B1
		RAD52
		HIST1H3E
		ATP6AP1
		PDPK1
		ROBO1
		GID4
		XIAP
		KMT5A
		LRP5
		NEGR1
		SPRED1
		BABAM1
		FGF4
		RAD51C
		SETD6
		FGF12
		PAK3
		ATXN7
		TGFBR1
		ZNF217
		CDC42
		NCSTN
		SETD5
		SEPTIN9
		DKK4
		PRKDC
		ATXN2
		RRAS
		ZBTB7A
		HIST1H3G
		RRAGC
		CENPA
		PARP2
		IRS2
		PNRC1
		CCT6B
		ICOSLG
		MEF2B
		RASGEF1A
		CDKN2B
		MAP3K6
		VEGFA
		PIK3CD
		IL3
		VAV2
		TP53BP1
		GREM1
		SOCS3
		HIST1H2AG
		PARK2
		TYRO3
		GTSE1
		RPS6KB2
		YES1
		NUF2
		DDX4
		GAB2
		DIS3
		GSK3B
		MCL1
		TRIP13
		STAT1
		DOT1L
		UPF1
		FGF14
		EPHB1
		SEC31A
		SETD3
		EPCAM
		EPOR
		ADGRA2
		GADD45B
		RNF217-AS1
		ICK
		PARP1
		AGO1
		MST1R
		MGAM
		CTR9
		MDC1
		ZNF278
		HIST1H1B
		FLT1
		CARM1
		EIF4E
		PTPRS
		U2AF2
		IKZF2
		PTPN1
		SESN3
		HIST1H3H
		SEPTIN5
		LRP6
		AXL
		EZH1
		TLE1
		CD276
		ATP6V1B2
		PLCG2
		PIK3C2B
		PLK2
		LYN
		CTNNA1
		INPP4B
		INHBA
		NTRK2
		IL10
		HIST2H3A
		IGF2
		TLE3
		DKK3
		DNMT1
		NOD1
		HIST1H2AM
		SHQ1
		HIST1H2BG
		SAMHD1
		SLX4
		MBD6
		PIGA
		TAP2
		TYK2
		SESN1
		NUTM2A
		SERPINB4
		NKX3-1
		CTLA4
		DCUN1D1
		KDM4C
		ARHGEF28
		CASC5
		APH1A
		RPS6KA4
		CAD
		TTL
		TUSC3
		SP140
		PPP2R2A
		IGF1R
		PRKD1
		MTAP
		BCL2L1
		ASMTL
		MAPK3
		JARID2
		CRBN
		RAD54L
		PPP1CB
		FOXF1
		ETS1
		PMAIP1
		RAD50
		HIST1H2AC
		PC
		PAK5
		SETDB2
		HIST1H3C
		IKBKE
		TNFRSF11A
		KBTBD4
		HIST1H2BK
		SHOC2
		XBP1
		ETAA1
		ALOX12B
		RUNX2
		ERF
		DKK1
		FGF10
		NOTCH4
		INPP5D
		PTPRO
		ARID3B
		ARID4A
		CYP17A1
		ACTB
		ESCO2
		NADK
		STK19
		SOCS2
		STAT2
		IFNGR1
		PDCD11
		INSR
		TCL1B
		SETD1A
		PDK1
		PPP4R2
		PDCD1
		MAP3K7
		FGF3
		RAD51
		RAD51D
		NBEAP1
		TMEM30A
		HIST1H3D
		SETD7
		PARP3
		CPS1
		CUL4A
		MPEG1
		CD22
		ELMSAN1
		INHA
		WDR90
		HDAC1
		YAP1
		KSR2
		IRF8
		PTP4A1
		FAM46C
		KDM2B
		GNB1
		HIST1H2BD
		ELP2
		INPP4A
		PRSS8
		TLE4
		ARID4B
		NFKBIA
		EXOSC6
		DDR1
		LTK
		HIST1H1D
		ZNF703
		HLA-C
		SERP2
		ERRFI1
		HIST1H3A
		CHN1
		SERPINB3
		GNA12
		HIST1H2BO
		MAGED1
		BACH2
		HIST1H3J
		FAM58A
		TRG
		GAB1
		DDX41
		ACTG1
		HIST1H3F
		CRKL
		SESN2
		SETD4
		E2F3
		SCG5
		PCSK7
		DUSP9
		SFRP1
		PASK
		MIB1
		MAD2L2
		EMSY
		GATA4
		FGF23
		RYBP
		HIST2H3C
		MEF2C
		MOB3B
		XRCC2
