# Supplementary material for: Multi-omics analysis identifies osteosarcoma subtypes with distinct prognosis indicating stratified treatment
Source: Nat Commun. 2022 Nov 23;13:7207. doi: 10.1038/s41467-022-34689-5 (PMC9684515; doi:10.1038/s41467-022-34689-5)
Supplement: Supplementary file 4 — Supplementary Data 1-11 [file 41467_2022_34689_MOESM4_ESM.zip › Supplementary Data/Supplementary Data 6.xlsx]

## Sheet: Sheet1
Supplementary Data 6. Copy number alteration "peaks" identified by GISTIC.conf_99
Copy number alteration	cytoband	q value	residual q value	wide peak boundaries	genes in wide peak
Gain/Amplification peaks	14q11.2	1.3484e-26	1.3484e-26	chr14:1-20599999	OR4K5	OR11H2	OR4K1	OR4K15	OR4K14	OR4L1	OR4N2	OR4K2	OR4K13	OR4K17	POTEG	OR11H12	OR4Q3	OR4M1	POTEM	LOC642426
	1q21.2	1.2693e-17	1.4796e-14	chr1:148817075-149699999	FAM91A2	PPIAL4A	LOC388692	HIST2H2BF	LOC645166	PPIAL4B	PPIAL4C	LOC728855	FCGR1C
	12q15	4.5364e-14	4.5364e-14	chr12:69025001-69559999	CPM	MDM2	RAP1B	SLC35E3	NUP107	LOC100507250
	6p21.32	4.5339e-12	1.055e-07	chr6:32375001-32774999	HLA-DQA1	HLA-DQA2	HLA-DQB1	HLA-DQB2	HLA-DRA	HLA-DRB1	HLA-DRB5	HLA-DRB6
	19q12	2.2094e-07	2.2094e-07	chr19:30175001-30824999	CCNE1	URI1	C19orf12
	5p14.1	3.9221e-07	7.5613e-07	chr5:17825001-31174999	CDH9	CDH10	CDH12	CDH18	PMCHL1	PRDM9	LOC340107	LOC643401	GUSBP1	LOC729862
	7p22.2	8.461e-06	8.461e-06	chr7:3965001-4184999	SDK1
	8q24.13	7.5613e-07	4.1067e-05	chr8:126625001-127349999	LOC100130231	MYC
	17p12	0.00016239	0.00016239	chr17:14690279-15584999	PMP22	TRIM16	TEKT3	CDRT7	FAM18B2	CDRT4	CDRT1	FAM18B2-CDRT4	MIR4731
	6p22.1	3.315e-07	0.00049996	chr6:28975001-29474999	OR12D2	OR11A1	OR2W1	OR2J2	OR2H1	OR5V1	OR12D3	MAS1L	OR2B3	OR2J3	OR14J1	OR10C1	LOC100129636
	1p31.1	0.00086613	0.0011999	chr1:71350001-75174999	hsa-mir-186	CRYZ	PTGER3	FPGT	ZRANB2	TNNI3K	C1orf173	LRRIQ3	NEGR1	MIR186	ZRANB2-AS1	FPGT-TNNI3K	NEGR1-IT1	ZRANB2-AS2
	19p13.2	0.0013766	0.0013766	chr19:12465001-13884999	ASNA1	CACNA1A	CALR	DHPS	DNASE2	FARSA	GCDH	JUNB	LYL1	MAN2B1	NFIX	RAD23A	PRDX2	STX10	IER2	ZNF443	RNASEH2A	KLF1	MAST1	SNORD41	HOOK2	TNPO2	WDR83OS	BEST2	TRMT1	ZNF490	C19orf43	ZNF442	CCDC130	RTBDN	MRI1	FBXW9	WDR83	GADD45GIP1	ZNF799	NACC1	ZNF791	ZNF564	ZNF709	DAND5	SYCE2
	15q11.2	0.00066431	0.0033219	chr15:1-22824999	hsa-mir-1268	hsa-mir-3118-6	hsa-mir-3118-4	NBEAP1	OR4N4	HERC2P3	GOLGA6L1	POTEB	LOC348120	OR4M2	OR4N3P	NF1P2	CHEK2P2	LOC646214	CXADRP2	REREP3	GOLGA6L6	LOC727924	GOLGA8C	GOLGA8DP	MIR4509-1	MIR4509-2	MIR4509-3
	6p21.1	8.2668e-08	0.0047606	chr6:44275001-51934999	hsa-mir-586	CRISP1	RUNX2	CDC5L	MEP1A	MUT	PGK2	PKHD1	RHAG	TFAP2B	CRISP2	PLA2G7	SUPT3H	SLC25A27	RCAN2	CRISP3	ENPP4	CD2AP	TNFRSF21	CYP39A1	CLIC5	CENPQ	AARS2	ENPP5	TFAP2D	C6orf141	OPN5	GPR115	GPR116	TDRD6	SPATS1	GPR111	DEFB110	DEFB112	DEFB113	DEFB114	GPR110	GLYATL3	DEFB133	PTCHD4	MIR586	LOC100287718	MIR4642
	12p12.1	0.0058805	0.0058805	chr12:22750001-24724999	hsa-mir-920	SOX5	ETNK1	LINC00477	MIR920
	3q26.31	0.0078121	0.0078121	chr3:172475001-176724999	ECT2	NLGN1	SPATA16	NAALADL2	MIR4789
	1q23.2	1.9257e-05	0.0082711	chr1:158250001-159774999	APCS	CD1B	CD1C	CD1E	CRP	FCER1A	DARC	IFI16	MNDA	SPTA1	AIM2	OR10J1	DUSP23	CADM3	OR6N2	OR6K2	OR10J5	OR10T2	OR6P1	OR10X1	OR10Z1	OR6K6	OR6N1	PYHIN1	OR10R2	FCRL6	OR10K2	OR10K1	OR6Y1	OR6K3	OR10J3	LOC100131825
	2q12.1	0.011416	0.016969	chr2:102815001-104049999	SLC9A2	IL18RAP	IL1RL2	IL18R1	IL1RL1	MFSD9	TMEM182	SLC9A4	MIR4772
	8q23.3	4.1568e-05	0.016969	chr8:110825001-116449999	hsa-mir-2053	TRPS1	KCNV1	CSMD3	MIR2053
	11q12.1	0.024724	0.024724	chr11:55275001-57024999	APLNR	OR5I1	OR5L2	OR8J3	OR4P4	OR4C15	SPRYD5	OR8I2	OR8U1	OR4C16	OR4C11	OR4S2	OR4C6	OR5D14	OR5L1	OR5D18	OR7E5P	OR5AS1	OR8K5	OR5T2	OR8H1	OR8K3	OR8J1	OR5R1	OR5M3	OR5M8	OR5M11	OR5AR1	OR5AK4P	LRRC55	OR10AG1	OR5J2	OR9G4	OR5F1	OR5AP2	OR5D13	OR5D16	OR5W2	OR8H2	OR8H3	OR5T3	OR5T1	OR8K1	OR5M9	OR5M10
	4q12	0.026699	0.026699	chr4:54665001-55899999	KIT	PDGFRA	CHIC2	GSX2	RPL21P44
	2p11.2	0.024724	0.034093	chr2:75875001-85124999	hsa-mir-4264	CTNNA2	LOC1720	DNAH6	REG3A	REG1A	REG1B	REG1P	GCFC2	SUCLG1	MRPL19	LRRTM4	C2orf89	REG3G	LRRTM1	FUNDC2P2	SNAR-H	MIR4264
	11p12	0.040548	0.040548	chr11:36600001-43384999	RAG1	RAG2	API5	TTC17	LRRC4C	C11orf74	HNRNPKP3	LOC100507205
	18q22.1	0.044173	0.044173	chr18:61865001-66384999	CDH7	CDH19	TMX3	CCDC102B	DSEL	LOC284294	LOC400654	LOC643542
	5p15.33	0.014256	0.046401	chr5:1-2859999	hsa-mir-4277	NDUFS6	SDHA	SLC6A3	SLC9A3	TERT	TRIP13	PDCD6	SLC12A7	TPPP	EXOC3	PP7080	IRX4	CEP72	AHRR	MRPL36	BRD9	ZDHHC11	LPCAT1	CLPTM1L	NKD2	C5orf55	CCDC127	PLEKHG4B	C5orf38	IRX2	SLC6A19	SLC6A18	LRRC14B	SDHAP3	LOC728613	MIR4277	LOC100506688	MIR4457	MIR4456	MIR4635
	17q22	0.06588	0.06588	chr17:49525001-53024999	TOM1L1	CA10	KIF2B	LOC100506650
	13q34	0.074049	0.074049	chr13:103515001-115169878	hsa-mir-1267	ATP4B	COL4A1	COL4A2	EFNB2	ERCC5	F7	F10	GAS6	ING1	LAMP1	LIG4	GRK1	SLC10A2	SOX1	TFDP1	CUL4A	IRS2	PROZ	ARHGEF7	CDC16	TUBGCP3	TNFSF13B	RASA3	MYO16	ATP11A	MCF2L	TMCO3	ARGLU1	DCUN1D2	ANKRD10	RAB20	CARKD	PCID2	UPF3A	CARS2	GRTP1	ABHD13	ADPRHL1	TEX29	METTL21CP1	SPACA7	DAOA	DAOA-AS1	LINC00346
	7q21.11	0.088169	0.088169	chr7:77750001-97424999	hsa-mir-591	hsa-mir-489	hsa-mir-1285-1	CACNA2D1	CALCR	KRIT1	CD36	CDK6	COL1A2	CYP51A1	DLX5	DLX6	DYNC1I1	GNAI1	GNG11	GNGT1	GRM3	HGF	PDK4	PEX1	CDK14	ABCB1	ABCB4	PON1	PON2	PON3	SRI	TAC1	MTERF	SHFM1	TFPI2	FZD1	SGCE	CLDN12	SEMA3E	MAGI2	DMTF1	AKAP9	SLC25A13	BET1	SEMA3A	SEMA3C	DBF4	TP53TG1	PEG10
	15q25.3	0.03537	0.088169	chr15:86375001-88549999	NTRK3	AGBL1	LINC00052	LOC727915
	16q21	0.03537	0.10214	chr16:58725001-65674999	CDH8	CDH11	GOT2	LOC283867	LOC644649
	20q13.2	0.10214	0.10214	chr20:50775001-52224999	ZNF217	ZFP64	TSHZ2
	16q23.1	0.015288	0.10994	chr16:75625001-80634614	KARS	MAF	CLEC3A	MON1B	ADAT1	WWOX	TERF2IP	VAT1L	DYNLRB2	CNTNAP4	ADAMTS18	NUDT7	SYCE1L	MIR4719
	4p15.1	0.13587	0.13587	chr4:27075001-37234999	hsa-mir-1255b-1	hsa-mir-4275	PCDH7	ARAP2	DTHD1	MIR4275
	16p13.3	0.15371	0.15371	chr16:6075001-7374999	RBFOX1
	1q31.1	0.00026238	0.16308	chr1:185425001-200024999	hsa-mir-181a-1	hsa-mir-1278	F13B	NR5A2	CFH	CFHR1	CFHR2	PDC	PLA2G4A	PTGS2	PTPRC	RGS1	RGS2	RGS13	TROVE2	TPR	B3GALT2	PRG4	CFHR4	CFHR3	OCLM	CRB1	GLRX2	UCHL5	C1orf27	LHX9	RGS18	CDC73	CFHR5	HMCN1	ATP6V1G3	NEK7	DENND1B	ASPM	FAM5C	KCNT2	ZBTB41	C1orf53	MIR181B1	MIR181A1	RGS21	LOC440704	LOC100131234	MIR1278	MIR548F1
	20p12.2	0.19051	0.19051	chr20:10465386-12674999	JAG1	BTBD3	C20orf94	LOC339593
	21q11.2	0.20339	0.20339	chr21:15425001-16949999	HSPA13	NRIP1	RBM11	SAMSN1	LIPI	ABCC13	LOC388813
	22q13.32	0.21901	0.21901	chr22:47575001-50224999	hsa-mir-3201	BRD1	FAM19A5	LOC90834	LOC284933	LOC339685	C22orf34	FLJ46257	LOC100128946	MIR3201	MIR4535
	1p36.32	0.19051	0.24118	chr1:1465001-5924999	hsa-mir-551a	hsa-mir-4251	CDK11B	DFFB	MEGF6	GABRD	GNB1	PEX10	PRKCZ	SKI	TP73	MMP23B	MMP23A	TNFRSF14	PLCH2	CEP104	SLC35E2	RER1	ARHGEF16	SSU72	WRAP73	ATAD3A	PANK4	AJAP1	TP73-AS1	LRRC47	PRDM16	NADK	MMEL1	MORN1	KIAA1751	LOC115110	TPRG1L	FAM213B	ACTRT2	MIB2	CCDC27	CALML6	C1orf86	NPHP4	LOC284661	C1orf174	TMEM240	TMEM52	HES5
Loss/Deletion peaks	9p21.3	7.4959e-07	1.1021e-05	chr9:21855001-23299999	CDKN2A	CDKN2B	C9orf53	DMRTA1	FLJ35282	CDKN2B-AS1
	2q37.3	1.3661e-05	1.3661e-05	chr2:241905001-243199373	hsa-mir-3133	BOK	DTYMK	HDLBP	2020-09-02	PDCD1	PPP1R7	FARP2	STK25	PASK	ATG4B	SNED1	ANO7	THAP4	GAL3ST2	ING5	NEU4	MTERFD2	CXXC11	D2HGDH	LOC728323	BOK-AS1
	3p26.3	9.8919e-05	9.8919e-05	chr3:1-2149999	CHL1	CNTN6
	11p15.4	7.2884e-05	9.8919e-05	chr11:4605770-5549999	HBB	HBBP1	HBD	HBE1	HBG1	HBG2	OR52A1	UBQLN3	TRIM68	MMP26	OR51G1	OR51B4	OR51B2	OR51G2	OR51E2	OR52E2	OR52J3	OR51L1	OR51A7	OR51S1	OR51F2	OR52R1	OR52I2	OR51E1	UBQLNL	OR51F1	OR51B5	OR51V1	OR52I1	OR51D1	OR52A5	OR51B6	OR51M1	OR51Q1	OR51I1	OR51I2	OR52D1	OR51T1	OR51A4	OR51A2
	17p13.1	0.0001158	0.0001158	chr17:7495001-7744999	ATP1B2	EFNB3	SHBG	TP53	WRAP53	SAT2	RPL29P2	DNAH2
	17q11.2	0.00038053	0.00039211	chr17:29275001-29864285	EVI2A	EVI2B	NF1	OMG	RNF135	DPRXP4	MIR4724	MIR4733
	1q44	0.0014429	0.0014429	chr1:247995001-248759797	TRIM58	OR2M4	OR2L2	OR2L1P	OR2T1	OR2M5	OR2M3	OR2T12	OR14C36	OR2T34	OR2T10	OR2T4	OR2T6	OR2L13	OR2W3	OR2T8	OR2T3	OR2T29	OR2M1P	OR11L1	OR2L8	OR2AK2	OR2L3	OR2M2	OR2T33	OR2M7	OR2G6	OR2T2	OR2T5
	5p13.3	0.0023155	0.0023691	chr5:31075001-32649999	hsa-mir-579	hsa-mir-4279	CDH6	SUB1	PDZD2	DROSHA	ZFR	MTMR12	C5orf22	GOLPH3	MIR4279
	12p13.31	0.0027415	0.002784	chr12:7646971-8224999	APOBEC1	C3AR1	SLC2A3	GDF3	FOXJ2	NANOG	SLC2A14	CLEC4C	DPPA3	NANOGNB
	10q25.1	6.6366e-05	0.0037772	chr10:106200001-111674999	SORCS3	SORCS1
	6q13	0.00052844	0.0063328	chr6:73675001-75799999	hsa-mir-4282	EEF1A1	MTO1	SLC17A5	DDX43	KHDC1	MB21D1	CD109	C6orf221	DPPA5	C6orf147	OOEP	KHDC1L	MIR4282
	18q22.3	0.0049562	0.0078566	chr18:66615001-71924999	SOCS6	CD226	RTTN	TIMM21	NETO1	CBLN2	FBXO15	DOK6	LOC400655	LOC100505776	LOC100505817
	4q13.3	0.0044477	0.0095559	chr4:70990001-71524999	AMBN	CSN3	MUC7	ENAM	SMR3B	SMR3A	ODAM	PROL1	CABS1	FDCSP	C4orf40	AMTN	CSN1S2BP
	12q24.33	0.0031196	0.010589	chr12:133395001-133851895	ZNF10	ZNF26	ZNF84	ZNF140	ZNF268	CHFR	LOC647589	ZNF605
	14q24.2	0.012676	0.012469	chr14:73300001-74724999	ENTPD5	ALDH6A1	PSEN1	NUMB	PNMA1	ACOT2	DCAF4	COQ6	ZFYVE1	ZNF410	RBM25	C14orf169	C14orf45	DNAL1	PAPLN	C14orf43	LIN52	ACOT4	PTGR2	FAM161B	HEATR4	ACOT1	ACOT6	MIR4505
	7p22.1	0.010589	0.018513	chr7:4275001-7224999	hsa-mir-589	ACTB	PMS2	RAC1	FSCN1	ZNF12	AIMP2	CYTH3	KIAA0415	KDELR2	WIPI2	EIF2AK1	CCZ1	RNF216	ZNF853	ZDHHC4	RADIL	PAPOLB	RBAK	C7orf26	FBXL18	USP42	TNRC18	C7orf70	FOXK1	MMD2	DAGLB	CCZ1B	SLC29A4	RSPH10B	LOC389458	GRID2IP	ZNF815	RNF216P1	PMS2CL	ZNF890P	OCM	MIR589	RSPH10B2	LOC100131257	RBAK-LOC389458	MIR4656
	15q21.3	0.018513	0.018513	chr15:52965001-55634999	ONECUT1	RAB27A	RSL24D1	WDR72	UNC13C
	7q34	0.019855	0.020641	chr7:139850001-140706249	BRAF	NDUFB2	MKRN1	DENND2A	SLC37A3	ADCK2	RAB19	LOC100134229	LOC100134713
	8p23.3	0.019534	0.020641	chr8:1-2798584	hsa-mir-596	CLN8	MYOM2	DLGAP2	ARHGEF10	KBTBD11	FBXO25	C8orf42	ERICH1	ZNF596	LOC286083	OR4F21	RPL23AP53	MIR596
	12q13.2	0.0030592	0.020641	chr12:55885001-56074999	OR10P1	OR6C4	OR6C68
	19q13.42	0.021311	0.020641	chr19:53955001-54434999	hsa-mir-373	hsa-mir-1283-2	PRKCG	ZNF331	NLRP12	MYADM	ZNF813	LOC284379	MIR371A	MIR372	MIR373	DPRX	MIR512-1	MIR512-2	MIR498	MIR520E	MIR515-1	MIR519E	MIR520F	MIR515-2	MIR519C	MIR520A	MIR526B	MIR519B	MIR525	MIR523	MIR518F	MIR520B	MIR518B	MIR526A1	MIR520C	MIR518C	MIR524	MIR517A	MIR519D	MIR521-2	MIR520D	MIR517B	MIR520G	MIR516B2	MIR526A2	MIR518E	MIR518A1	MIR518D	MIR516B1
	1p36.33	0.021643	0.021643	chr1:550749-894999	NOC2L	OR4F3	LINC00115	OR4F16	SAMD11	FAM41C	LOC643837	OR4F29	LOC100130417	LOC100133331	LOC100288069
	11p11.2	0.018637	0.026913	chr11:46140910-49074999	hsa-mir-3161	hsa-mir-3160-2	ACP2	ARHGAP1	CHRM4	DDB2	F2	LRP4	MDK	MYBPC3	NDUFS3	PSMC3	PTPRJ	RAPSN	SPI1	DGKZ	MADD	ATG13	CKAP5	NR1H3	CELF1	NUP160	FNBP4	MTCH2	PACSIN3	AMBRA1	KBTBD4	C11orf49	ZNF408	AGBL2	ARFGAP2	CREB3L1	SLC39A13	C1QTNF4	PTPMT1	OR4X2	OR4B1	LOC120824	OR4C3	OR4S1	LOC283116	HARBI1	OR4X1	FAM180B	OR4A47
	10q21.3	5.3775e-05	0.030673	chr10:69655001-71074999	hsa-mir-1254	DNA2	HNRNPH3	SRGN	SUPV3L1	SLC25A16	DDX21	VPS26A	HERC4	KIAA1279	RUFY2	CCAR1	PBLD	DDX50	HKDC1	TET1	MYPN	STOX1	ATOH7	SNORD98
	9q33.3	0.028737	0.034119	chr9:127605358-128204999	GOLGA1	HSPA5	PPP6C	RABEPK	RPL35	GAPVD1	ARPC5L	SCAI	WDR38
	9p13.3	0.018637	0.034119	chr9:33669232-34384895	NUDT2	PRSS3	PTENP1	DCAF12	UBAP1	UBE2R2	UBAP2	KIAA1161	C9orf24	KIF24	SNORD121A	SNORD121B
	5q13.2	0.02779	0.036086	chr5:67597369-70699999	CCNB1	CDK7	GTF2H2	NAIP	PMCHL2	RAD17	SMN1	SMN2	TAF9	SERF1A	SMA4	SMA5	SLC30A5	CENPH	MRPS36	MARVELD2	CCDC125	LOC647859	GUSBP3	GTF2H2B	GTF2H2C	SERF1B	GTF2H2D	GUSBP9	LOC100170939	LOC100272216	OCLN
	16q24.1	0.019855	0.039429	chr16:85145001-85744999	KIAA0182	GINS2	LINC00311	LOC400548	LOC727710
	6p25.3	0.049231	0.048603	chr6:1-5269689	BPHL	SERPINB1	FOXF2	FOXC1	GMDS	IRF4	NQO2	SERPINB6	SERPINB9	TUBB2A	RIPK1	PRPF4B	CDYL	ECI2	RPP40	FAM50B	EXOC2	WRNIP1	DUSP22	LYRM4	SLC22A23	FOXQ1	HUS1B	C6orf195	PXDC1	MGC39372	FAM217A	LOC285768	MYLK4	TUBB2B	PSMG4	DKFZP686I15217	C6orf201	PPP1R3G	MIR3691	LOC100507194	LOC100508120	MIR4645
	6q16.1	0.0031196	0.048603	chr6:86155001-99284999	hsa-mir-2113	CGA	CNR1	EPHA7	GABRR1	GABRR2	HTR1E	NT5E	MAP3K7	RNGTT	FHL5	CASP8AP2	SYNCRIP	SLC35A1	FUT9	PNRC1	ANKRD6	ZNF292	MDN1	UFL1	ORC3	SNORD50A	NDUFAF4	UBE2J1	AKIRIN2	AKIRIN2-AS1	RARS2	C6orf162	LYRM2	SNX14	RRAGD	BACH2	C6orf164	MANEA	GPR63	SPACA1	GJA10	KLHL32	PM20D2	SRSF12	C6orf165	C6orf163	MMS22L	GJB7	SNHG5
	11q14.2	0.030855	0.0556	chr11:85555209-86514999	PICALM	EED	ME3	C11orf73	CCDC81	CCDC83
	19p13.3	0.058532	0.059798	chr19:1-6574999	hsa-mir-220b	hsa-mir-7-3	hsa-mir-637	hsa-mir-4321	hsa-mir-1909	hsa-mir-3187	hsa-mir-1302-11	AES	AMH	ATP5D	AZU1	HCN2	BSG	CAPS	CDC34	CIRBP	CNN2	CSNK1G2	DAPK3	CFD	ARID3A	EEF2	EFNA2	ELANE	FUT3	FUT5	FUT6	GAMT	GNA11	GNA15	GNG7	MKNK2	GPX4	GTF2F1	GZMM	MATK	MLLT1	GADD45B	NFIC	NRTN	OAZ1	PALM	POLR2E	POLRMT	MAP2K2
	13q31.3	0.034762	0.063057	chr13:76165400-95234374	hsa-mir-92a-1	hsa-mir-622	BTF3P11	CLN5	DCT	EDNRB	GPC5	LMO7	POU4F1	SCEL	GPC6	SPRY2	MYCBP2	SLITRK5	FBXL3	NDFIP2	RBM26	RNF219	SLITRK6	SLITRK1	KCTD12	SLAIN1	LINC00410	MIR17	MIR18A	MIR19A	MIR19B1	MIR20A	MIR92A1	MIR17HG	MIR4500HG	MIR622	MIR3665	RBM26-AS1	MIR4500
	4p16.1	0.067709	0.067093	chr4:1-13344999	hsa-mir-572	hsa-mir-3138	hsa-mir-548i-2	hsa-mir-95	hsa-mir-4274	hsa-mir-943	hsa-mir-571	ADD1	ADRA2C	ATP5I	CRMP1	CTBP1	DGKQ	DRD5	EVC	FGFR3	GAK	GRK4	HTT	HGFAC	HMX1	IDUA	LETM1	LRPAP1	MSX1	MYL5	PDE6B	PPP2R2C	RGS12	RNF4	S100P	SH3BP2	WFS1	WHSC1	WHSC2	ZNF141	SLBP	ACOX3	CPZ	NOP14	FAM193A	KIAA0232	WDR1	HS3ST1	C4orf6
	18q12.1	0.044457	0.072698	chr18:14845001-42274999	hsa-mir-924	hsa-mir-4318	hsa-mir-187	hsa-mir-302f	hsa-mir-320c-2	hsa-mir-1-2	hsa-mir-320c-1	AQP4	CDH2	DSC1	DSC2	DSC3	DSG1	DSG2	DSG3	DTNA	GALNT1	GATA6	LAMA3	MEP1B	NPC1	PIK3C3	RBBP8	RIT2	ROCK1	SNRPD1	SS18	SYT4	TAF4B	TTR	ZNF24	NOL4	RIOK3	B4GALT6	ZNF271	MAPRE2	TRAPPC8	SLC39A6	ZNF521	TPGS2	CABYR	C18orf8	RNF138	RNF125	MOCOS
	22q13.33	0.071818	0.072698	chr22:40785001-51304566	hsa-mir-3201	hsa-let-7b	hsa-mir-1249	hsa-mir-33a	hsa-mir-1281	ACR	ACO2	ARSA	BIK	TSPO	MPPED1	CHKB	CPT1B	CYP2D7P1	CYP2D6	CYB5R3	TYMP	EP300	FBLN1	XRCC6	MCHR1	NAGA	NDUFA6	NHP2L1	PMM1	PPARA	MAPK11	RANGAP1	MAPK12	SBF1	SREBF2	ST13	TCF20	TEF	UPK3A	WNT7B	CELSR1	PPP6R2	ZBED4	RBX1	SCO2	PKDREJ	SLC25A17	NUP50	TOB2
	10p15.1	0.074076	0.073597	chr10:4716097-5474999	AKR1C4	AKR1C1	AKR1C2	AKR1C3	TUBAL3	AKR1E2	UCN3	AKR1CL1	tAKR
	7p11.2	0.040354	0.093352	chr7:45955001-79764999	hsa-mir-590	hsa-mir-4284	hsa-mir-4283-2	hsa-mir-3147	hsa-mir-4283-1	ASL	CCT6A	CLDN4	CLDN3	DDC	EGFR	ELN	ERV3-1	GBAS	GRB10	GTF2I	GTF2IP1	GUSB	HIP1	HPVC1	HSPB1	HUS1	LIMK1	MDH2	PHKG1	PMS2L2	PMS2P4	PMS2P5	PMS2P3	POR	PSPH	PTPN12	RFC2	CCL24	STX1A	UPP1	EIF4H	CLIP2	LAT2	YWHAG	ZNF138	ZP3	FZD9	TPST1	FKBP6
	13q14.13	0.030426	0.11469	chr13:19325001-57824999	hsa-mir-1297	hsa-mir-759	hsa-mir-15a	hsa-mir-3168	hsa-mir-621	hsa-mir-4305	hsa-mir-2276	PARP4	ALOX5AP	ATP12A	ATP7B	BRCA2	CDK8	CDX2	RCBTB2	CPB2	ELF1	ESD	FGF9	FOXO1	FLT1	FLT3	GJA3	GJB2	GPR12	MLNR	GTF2F2	GTF3A	GUCY1B2	HMGB1	HTR2A	PDX1	KPNA3	LCP1	MAB21L1	SMAD9	MIPEP	NEK3	PABPC3	PCDH8	UBL3	RB1	RFC3	RFXAP	RNF6
	10q26.3	0.042389	0.11591	chr10:125645118-135534747	hsa-mir-202	hsa-mir-378c	hsa-mir-4297	hsa-mir-4296	ADAM8	BNIP3	CTBP2	CYP2E1	DOCK1	ECHS1	INPP5A	MGMT	MKI67	OAT	PTPRE	UROS	ADAM12	UTF1	FAM53B	GLRX3	DPYSL4	TUBGCP2	DUX4	FAM175B	C10orf137	DUX2	VENTX	CALY	CHST15	ZRANB1	TTC40	DHX32	PPP2R2D	BCCIP	LHPP	LRRC27	GPR123	NKX6-2	KNDC1	MTG1	FANK1	SYCE1	PRAP1	ZNF511	C10orf90
	11q25	0.086022	0.11591	chr11:132150001-135006516	OPCML	IGSF9B	NCAPD3	ACAD8	B3GAT1	THYN1	JAM3	GLB1L2	VPS26B	GLB1L3	SPATA19	LOC283174	LOC283177	LOC100128239	MIR4697
	5q35.2	0.079831	0.12794	chr5:159735001-180915260	hsa-mir-340	hsa-mir-1229	hsa-mir-4281	hsa-mir-1271	hsa-mir-585	hsa-mir-218-2	hsa-mir-103-1-as	hsa-mir-146a	hsa-mir-3142	BNIP1	CANX	CCNG1	CLTB	NKX2-5	DBN1	DOCK2	DRD1	DUSP1	F12	FGFR4	FOXI1	FLT4	GABRA1	GABRA6	GABRB2	GABRG2	GABRP	GRK6	GRM6	HK3	HMMR	HNRNPAB	HNRNPH1	HRH2	KCNMB1	LCP2	LTC4S	MGAT1	MSX2	NPM1	MAPK9	PROP1	RARS	SLC34A1	SLIT3
	10q21.3	3.6628e-05	0.13601	chr10:68750001-71084999	hsa-mir-1254	DNA2	HNRNPH3	SRGN	SUPV3L1	SLC25A16	DDX21	VPS26A	SIRT1	HERC4	KIAA1279	RUFY2	CCAR1	DNAJC12	PBLD	DDX50	HKDC1	TET1	MYPN	STOX1	ATOH7	SNORD98
	21q21.2	0.13468	0.13601	chr21:15250001-26824999	hsa-mir-548x	hsa-mir-125b-2	hsa-let-7c	CXADR	NCAM2	TMPRSS15	HSPA13	NRIP1	BTG3	USP25	RBM11	LINC00158	CHODL-AS1	LINC00308	C21orf91	SAMSN1	CHODL	LIPI	ABCC13	C21orf91-OT1	D21S2088E	LOC339622	LINC00317	LINC00320	LOC388813	LINC00478	ANKRD20A11P	MIRLET7C	MIR125B2	MIR99A	C21orf37
	2p25.3	0.093352	0.14202	chr2:1-1644675	ACP1	TPO	SH3YL1	SNTG2	TMEM18	FAM150B	LOC339822	FAM110C
	9q31.1	0.12462	0.14202	chr9:104245001-107599999	CYLC2	PPP3R2	SMC2	NIPSNAP3A	NIPSNAP3B	RNF20	GRIN3A	OR13C5	OR13C8	OR13C3	OR13C4	OR13F1	OR13C9	OR13D1	LOC286367	OR13C2
	16q21	0.028737	0.14202	chr16:58725001-64990508	CDH8	GOT2	LOC644649
	2p22.3	0.18228	0.21055	chr2:31725001-33099999	hsa-mir-558	SPAST	SRD5A2	MEMO1	TTC27	SLC30A6	BIRC6	NLRC4	YIPF4	DPY30	MIR558	MIR4765
	10p14	0.21055	0.21055	chr10:11905001-12774842	hsa-mir-548q	CDC123	NUDT5	UPF2	SEC61A2	DHTKD1	MIR4480
	4q35.1	0.091461	0.23618	chr4:143765001-191154276	hsa-mir-1305	hsa-mir-4276	hsa-mir-548t	hsa-mir-1979	hsa-mir-3140	hsa-mir-548g	hsa-mir-3139	AGA	SLC25A4	ANXA2P1	CASP3	LRBA	CLCN3	CPE	CTSO	DCTD	EDNRA	ETFDH	F11	ACSL1	FAT1	FGA	FGB	FGG	FRG1	GAB1	GK3P	GLRB	GPM6A	GRIA2	GUCY1A3	GUCY1B3	GYPA	GYPB	GYPE	HMGB2	HPGD	HSP90AA4P	ING2	IRF2	KLKB1	SMAD1	NR3C2	MTNR1A	NEK1
	3q11.2	0.26545	0.24933	chr3:43550001-119154999	hsa-mir-568	hsa-mir-567	hsa-mir-4273	hsa-mir-1324	hsa-mir-1284	hsa-mir-3136	hsa-mir-4272	hsa-mir-135a-1	hsa-mir-566	hsa-mir-4271	hsa-mir-191	hsa-mir-711	hsa-mir-2115	hsa-mir-1226	hsa-mir-564	hsa-mir-138-1	ACY1	ALAS1	ALCAM	AMT	APEH	ARF4	RHOA	ATP6V1A	C3orf51	CACNA1D	SLC25A20	CAMP	CBLB	CD47	CDC25A	CISH	CCR1	CCR3	CCR5	COL7A1	COL8A1	CPOX	DAG1	DNASE1L3	DOCK3	DRD3	DUSP7	CELSR3	EPHA3
	16q22.3	0.027598	0.29727	chr16:1-90354753	hsa-mir-1910	hsa-mir-3182	hsa-mir-1972-2	hsa-mir-140	hsa-mir-1538	hsa-mir-328	hsa-mir-138-2	hsa-mir-3181	hsa-mir-1826	hsa-mir-762	hsa-mir-548w	hsa-mir-3179-3	hsa-mir-3180-2	hsa-mir-484	hsa-mir-1972-1	hsa-mir-3180-1	hsa-mir-365-1	hsa-mir-548h-2	hsa-mir-3178	hsa-mir-940	hsa-mir-1225	hsa-mir-3177	hsa-mir-662	hsa-mir-3176	AARS	ABAT	ABCA3	ADCY7	ADCY9	AP1G1	AFG3L1P	AGRP	ALDOA	AMFR	AQP8	APRT	ABCC6	ARHGDIG	ZFHX3	ATP2A1	ATP6V0C	BBS2	TNFRSF17	C16orf3	CA5A
	13q14.2	0.013818	1	chr13:1-115169878	hsa-mir-1267	hsa-mir-4306	hsa-mir-623	hsa-mir-3170	hsa-mir-92a-1	hsa-mir-622	hsa-mir-3169	hsa-mir-1297	hsa-mir-759	hsa-mir-15a	hsa-mir-3168	hsa-mir-621	hsa-mir-4305	hsa-mir-2276	PARP4	ALOX5AP	ATP12A	ATP4B	ATP7B	BRCA2	KLF5	BTF3P11	CDK8	CDX2	RCBTB2	CLN5	COL4A1	COL4A2	CPB2	DACH1	DCT	GPR183	EDNRB	EFNB2	ELF1	ERCC5	ESD	F7	F10	FGF9	FGF14	GPC5	FOXO1	FLT1	FLT3
[truncated: 922 more columns]
