# Supplementary material for: Multi-omics analysis identifies osteosarcoma subtypes with distinct prognosis indicating stratified treatment
Source: Nat Commun. 2022 Nov 23;13:7207. doi: 10.1038/s41467-022-34689-5 (PMC9684515; doi:10.1038/s41467-022-34689-5)
Supplement: Supplementary file 4 — Supplementary Data 1-11 [file 41467_2022_34689_MOESM4_ESM.zip › Supplementary Data/Supplementary Data 7.xlsx]

## Sheet: Sheet1
Supplementary Data 7. Correlation between CNAs and mRNA expression
Gene	Spearman.Cor	P.value	FDR
VPS72	0.726244	3.75401e-16	6.47267e-12
LYSMD1	0.708817	3.81266e-15	3.28689e-11
TARS2	0.703435	7.54001e-15	3.77347e-11
NSMCE2	0.702241	8.75414e-15	3.77347e-11
TCEA1	0.68748	5.22117e-14	1.80047e-10
ZNF791	0.670419	3.62302e-13	1.00223e-09
TMEM68	0.66936	4.06891e-13	1.00223e-09
PI4KB	0.668081	4.67796e-13	1.00822e-09
AKAP10	0.662706	8.34575e-13	1.59886e-09
VPS45	0.655438	1.79214e-12	3.09001e-09
ELAC2	0.649652	3.24508e-12	5.08652e-09
SCNM1	0.647344	4.09773e-12	5.88775e-09
DNAJC8	0.643129	6.24196e-12	8.27876e-09
MRPL9	0.6391	9.27758e-12	1.09668e-08
STX8	0.638814	9.54077e-12	1.09668e-08
CARS2	0.638096	1.02313e-11	1.10255e-08
MMACHC	0.632166	1.81058e-11	1.83636e-08
ZCCHC17	0.626576	3.06666e-11	2.93752e-08
POLR2K	0.624412	3.75007e-11	3.2699e-08
TCEANC2	0.624289	3.79295e-11	3.2699e-08
HAX1	0.622888	4.31669e-11	3.54421e-08
ARNT	0.621985	4.69066e-11	3.67619e-08
PRUNE	0.618117	6.67408e-11	5.00324e-08
ZNF687	0.61747	7.07648e-11	5.08386e-08
ZNF136	0.616933	7.42798e-11	5.12293e-08
NDEL1	0.615105	8.75449e-11	5.80557e-08
GNL2	0.614631	9.13408e-11	5.83296e-08
PSMD4	0.613165	1.04101e-10	6.29405e-08
RPRD2	0.612976	1.05862e-10	6.29405e-08
CC2D1A	0.61245	1.10933e-10	6.37568e-08
PIGL	0.610054	1.37106e-10	7.60909e-08
SCO1	0.609718	1.4122e-10	7.60909e-08
PRPF38A	0.609337	1.4602e-10	7.62932e-08
CERS2	0.608162	1.61864e-10	8.2084e-08
ENSA	0.60775	1.67796e-10	8.2661e-08
TIMM44	0.606669	1.84365e-10	8.83004e-08
POLR3C	0.604932	2.14342e-10	9.98834e-08
STK3	0.603788	2.36588e-10	1.07349e-07
IQCC	0.602455	2.65299e-10	1.17289e-07
COPA	0.599478	3.41991e-10	1.47415e-07
GOLGA7	0.598683	3.65836e-10	1.53848e-07
NOL9	0.597695	3.97674e-10	1.62971e-07
ZNF18	0.597437	4.06436e-10	1.62971e-07
TAF12	0.597012	4.21233e-10	1.65066e-07
ZNF426	0.595344	4.84516e-10	1.81231e-07
MRPS21	0.595111	4.94019e-10	1.81231e-07
ZNF286A	0.595885	4.6303e-10	1.77412e-07
IMPA1	0.594403	5.24106e-10	1.88263e-07
PSMB4	0.59308	5.85119e-10	2.02401e-07
DPY19L4	0.593042	5.86941e-10	2.02401e-07
COIL	0.592723	6.02709e-10	2.03763e-07
CDC5L	0.591584	6.62292e-10	2.19601e-07
PROSC	0.590243	7.39679e-10	2.39762e-07
USP48	0.590059	7.50908e-10	2.39762e-07
TGS1	0.589454	7.8914e-10	2.47388e-07
LZIC	0.588256	8.70462e-10	2.68009e-07
NCOR1	0.587038	9.61293e-10	2.86938e-07
PIP5K1A	0.586987	9.65225e-10	2.86938e-07
USP33	0.586549	1.00025e-09	2.9231e-07
DAP3	0.58629	1.02149e-09	2.93541e-07
ATAD2	0.584436	1.18665e-09	3.35414e-07
NUB1	0.581616	1.48789e-09	4.13776e-07
DERL1	0.581396	1.51431e-09	4.1444e-07
LAPTM4B	0.580113	1.67713e-09	4.51828e-07
YY1AP1	0.579181	1.80586e-09	4.79026e-07
ZBTB10	0.578054	1.97404e-09	5.15702e-07
ZNF287	0.577501	2.06208e-09	5.18765e-07
TM2D2	0.577477	2.06586e-09	5.18765e-07
ZNF20	0.577415	2.07602e-09	5.18765e-07
EBAG9	0.576933	2.15616e-09	5.31092e-07
HSPB11	0.57657	2.21866e-09	5.3879e-07
APH1A	0.576174	2.28867e-09	5.48074e-07
C8orf76	0.575223	2.46542e-09	5.82313e-07
TMEM65	0.574179	2.67457e-09	6.2228e-07
CEP104	0.574011	2.70981e-09	6.2228e-07
SETDB1	0.573855	2.74291e-09	6.2228e-07
BAG4	0.573026	2.92544e-09	6.5507e-07
UBAP2L	0.572202	3.11811e-09	6.89262e-07
UBE4B	0.571947	3.18043e-09	6.9414e-07
FNTA	0.571703	3.24091e-09	6.98496e-07
TADA3	0.569804	3.75102e-09	7.98459e-07
FLAD1	0.568935	4.00941e-09	8.42133e-07
RAD21	0.56879	4.05388e-09	8.42133e-07
ZNF709	-0.00998501	0.92516	0.956184
NDUFV3	0.56747	4.48381e-09	9.20356e-07
VANGL1	0.566952	4.6638e-09	9.25095e-07
C17orf51	0.566952	4.66391e-09	9.25095e-07
ZNF490	0.566906	4.68012e-09	9.25095e-07
MRPL13	0.56679	4.72152e-09	9.25095e-07
LSM1	0.566554	4.80714e-09	9.31288e-07
PHGDH	0.564972	5.41864e-09	1.03809e-06
TMEM57	0.563609	6.00475e-09	1.13773e-06
BRD4	0.563267	6.16107e-09	1.15466e-06
GDI2	0.562373	6.58817e-09	1.22143e-06
ZMYND11	0.561729	6.91354e-09	1.26812e-06
SF3B4	0.561453	7.05757e-09	1.28091e-06
GPS2	0.561291	7.14305e-09	1.28292e-06
PRCC	0.561101	7.24502e-09	1.28782e-06
GTF2F1	0.560284	7.6993e-09	1.3546e-06
NBPF6	0.559585	8.10966e-09	1.40343e-06
TTF2	0.559536	8.1396e-09	1.40343e-06
C1orf56	0.558211	8.97799e-09	1.53266e-06
SIPA1L3	0.557062	9.77105e-09	1.62955e-06
CNTROB	0.557019	9.80266e-09	1.62955e-06
TRNAU1AP	0.556807	9.95656e-09	1.62955e-06
COPS3	0.55679	9.96891e-09	1.62955e-06
SNIP1	0.556723	1.00181e-08	1.62955e-06
DCTN6	0.556032	1.05392e-08	1.69829e-06
RRP1B	0.555674	1.08196e-08	1.72733e-06
GPR89A	0.555266	1.11469e-08	1.76326e-06
WLS	0.554585	1.17156e-08	1.83637e-06
USP22	0.553963	1.2259e-08	1.90423e-06
APITD1	0.553697	1.24985e-08	1.9241e-06
SEC61B	0.553553	1.26304e-08	1.92719e-06
RUNX2	0.553119	1.30355e-08	1.96456e-06
LACTB2	0.553016	1.31334e-08	1.96456e-06
PCID2	0.552917	1.32278e-08	1.96456e-06
CHMP7	0.55281	1.3331e-08	1.96456e-06
RAB2A	0.551992	1.41444e-08	2.06676e-06
SMARCA4	0.551252	1.4922e-08	2.16206e-06
SUPT16H	0.550801	1.54152e-08	2.2089e-06
AKAP8	0.550723	1.55015e-08	2.2089e-06
ZFAND1	0.550279	1.60061e-08	2.26211e-06
WBP11	0.549876	1.64757e-08	2.30954e-06
CARKD	0.54972	1.66617e-08	2.31678e-06
ZNF44	0.549276	1.72018e-08	2.37275e-06
NECAB1	0.548685	1.79447e-08	2.45557e-06
IMPAD1	0.547883	1.90034e-08	2.57997e-06
SCAF4	0.547641	1.93351e-08	2.6045e-06
AKIRIN2	0.547054	2.01612e-08	2.69472e-06
KRI1	0.546742	2.06127e-08	2.70037e-06
ZNF433	0.546729	2.06318e-08	2.70037e-06
TOP3A	0.546701	2.06733e-08	2.70037e-06
CRYZL1	0.546274	2.13103e-08	2.76265e-06
TNPO2	0.546006	2.17194e-08	2.79467e-06
FAM91A1	0.545847	2.19656e-08	2.80541e-06
ZNF557	0.54497	2.33729e-08	2.96321e-06
TAF2	0.544667	2.388e-08	3.00539e-06
TMEM66	0.544103	2.48489e-08	3.10467e-06
SNX27	0.543977	2.5071e-08	3.10989e-06
PTDSS1	0.543601	2.57429e-08	3.17042e-06
COPS5	0.542392	2.80248e-08	3.42451e-06
ERLIN2	0.542302	2.82033e-08	3.42451e-06
SFT2D1	0.541885	2.90377e-08	3.50118e-06
DDX47	0.541669	2.94799e-08	3.52981e-06
EXOC4	0.541082	3.0716e-08	3.65245e-06
ERC1	0.540814	3.12948e-08	3.69579e-06
EIF2S2	0.54056	3.18537e-08	3.7362e-06
OTUD7B	0.540404	3.22024e-08	3.75159e-06
COX10	0.538968	3.55821e-08	4.11749e-06
ZNF562	0.537103	4.04781e-08	4.65283e-06
ZNF564	0.536077	4.34392e-08	4.96013e-06
ZNF317	0.534876	4.71688e-08	5.35055e-06
ISCA1	0.534396	4.87413e-08	5.49279e-06
ZZZ3	0.534271	4.91593e-08	5.50062e-06
TATDN1	0.534185	4.94488e-08	5.50062e-06
ISG20L2	0.533985	5.01271e-08	5.54033e-06
NCOA2	0.533737	5.09828e-08	5.59901e-06
PABPC1	0.533394	5.21872e-08	5.69501e-06
ANKS6	0.532769	5.44553e-08	5.83007e-06
SUPT5H	0.532721	5.46344e-08	5.83007e-06
ZBTB8OS	0.532658	5.48691e-08	5.83007e-06
GMEB1	0.532524	5.53682e-08	5.83007e-06
DFFA	0.532467	5.55845e-08	5.83007e-06
DPH5	0.532443	5.56759e-08	5.83007e-06
XRCC2	0.532412	5.57918e-08	5.83007e-06
PAXIP1	0.531562	5.91026e-08	6.1255e-06
TMEM55A	0.531505	5.93295e-08	6.1255e-06
ZNF286B	0.531282	6.02323e-08	6.1817e-06
NHLH2	0.530723	6.25482e-08	6.3814e-06
DBT	0.530372	6.40472e-08	6.46261e-06
ZHX1-C8ORF76	0.530362	6.40939e-08	6.46261e-06
PHTF1	0.529523	6.78181e-08	6.79837e-06
NRD1	0.529405	6.8358e-08	6.80303e-06
EIF1B	0.529275	6.89585e-08	6.80303e-06
C1orf112	0.529174	6.94258e-08	6.80303e-06
ZNF7	0.5291	6.97726e-08	6.80303e-06
SUPT3H	0.529086	6.98374e-08	6.80303e-06
EIF4G3	0.528394	7.31582e-08	7.08648e-06
NASP	0.528032	7.4951e-08	7.21958e-06
MAP2K7	0.527679	7.67435e-08	7.35117e-06
TMEM67	0.527384	7.82682e-08	7.41911e-06
MAP2K4	0.527376	7.83133e-08	7.41911e-06
MRPS14	0.527177	7.93603e-08	7.47722e-06
CCDC130	0.526918	8.07421e-08	7.56606e-06
CHD3	0.526667	8.21047e-08	7.64321e-06
C19orf53	0.526534	8.28369e-08	7.64321e-06
PEX19	0.526523	8.28953e-08	7.64321e-06
C5orf22	0.526345	8.38871e-08	7.69352e-06
ILF2	0.525344	8.96545e-08	8.17896e-06
ST3GAL1	0.524933	9.21292e-08	8.36048e-06
ZHX1	0.524707	9.3521e-08	8.41716e-06
HLCS	0.524673	9.37302e-08	8.41716e-06
WDYHV1	0.524382	9.55542e-08	8.5365e-06
DDX27	0.523989	9.8068e-08	8.71592e-06
JAGN1	0.523854	9.89501e-08	8.74922e-06
DHDDS	0.523623	1.00466e-07	8.83796e-06
SLC35B4	0.522073	1.11256e-07	9.73747e-06
ROR2	0.52182	1.13122e-07	9.85073e-06
ZNF684	0.521622	1.14599e-07	9.92292e-06
HRSP12	0.521535	1.15254e-07	9.92292e-06
CUL1	0.521479	1.15677e-07	9.92292e-06
ARL6IP5	0.521387	1.1638e-07	9.93377e-06
NBPF1	0.521241	1.17495e-07	9.93531e-06
DUSP12	0.521234	1.1755e-07	9.93531e-06
DDX20	0.520998	1.19379e-07	1.00406e-05
WDR83	0.520649	1.22135e-07	1.01865e-05
TMEM11	0.520629	1.22295e-07	1.01865e-05
RPL7L1	0.520551	1.22918e-07	1.01892e-05
CHIC2	0.520348	1.24556e-07	1.02267e-05
LEPROTL1	0.520348	1.24557e-07	1.02267e-05
UROS	0.520023	1.27226e-07	1.03555e-05
CLCC1	0.520011	1.27326e-07	1.03555e-05
ABCF2	0.519591	1.30861e-07	1.05742e-05
ABHD13	0.519547	1.31242e-07	1.05742e-05
SLC25A32	0.519369	1.3277e-07	1.06475e-05
TRAM1	0.51903	1.35727e-07	1.08342e-05
CDC7	0.518723	1.38465e-07	1.10019e-05
ANP32E	0.51855	1.40032e-07	1.10753e-05
ZNF623	0.518477	1.40693e-07	1.10769e-05
GATAD2B	0.518272	1.42575e-07	1.1174e-05
ARFGEF1	0.518017	1.44953e-07	1.12711e-05
AKAP8L	0.517999	1.45121e-07	1.12711e-05
STIL	0.516039	1.64705e-07	1.27048e-05
C9orf78	0.516006	1.65055e-07	1.27048e-05
ZNF616	0.515923	1.65942e-07	1.27163e-05
MRPS17	0.498266	5.01094e-07	2.87995e-05
ANKRD46	0.515288	1.72864e-07	1.31882e-05
ACADM	0.51515	1.74401e-07	1.32371e-05
GTF2E2	0.515093	1.75041e-07	1.32371e-05
DECR1	0.514673	1.79826e-07	1.35396e-05
DUSP5	0.514492	1.81916e-07	1.36374e-05
METTL18	0.514363	1.83426e-07	1.36592e-05
SQLE	0.514332	1.83791e-07	1.36592e-05
ATG3	0.514122	1.86284e-07	1.3785e-05
TMEM165	0.513986	1.87913e-07	1.38461e-05
ST7L	0.512814	2.02506e-07	1.48579e-05
MLLT11	0.511467	2.20626e-07	1.61188e-05
CFDP1	0.51039	2.36197e-07	1.71836e-05
RAD23A	0.509522	2.49508e-07	1.80757e-05
SLC37A3	0.509174	2.55047e-07	1.83997e-05
FIG4	0.509061	2.56873e-07	1.84542e-05
GORAB	0.508974	2.58276e-07	1.8478e-05
WDR3	0.508591	2.64579e-07	1.88461e-05
HNRNPR	0.508529	2.65607e-07	1.88461e-05
ZNF333	0.508266	2.70034e-07	1.90661e-05
EBNA1BP2	0.508214	2.7092e-07	1.90661e-05
ZNF177	0.50794	2.75626e-07	1.93185e-05
TADA1	0.507628	2.81068e-07	1.96081e-05
MRPL15	0.507573	2.82033e-07	1.96081e-05
GART	0.507093	2.90635e-07	2.00859e-05
MAGOH	0.50706	2.91235e-07	2.00859e-05
PPAN	0.506395	3.03613e-07	2.08561e-05
U2AF1	0.505871	3.13693e-07	2.14631e-05
KIAA1429	0.505767	3.15724e-07	2.15166e-05
TOM1L2	0.505377	3.2349e-07	2.19591e-05
C9orf85	0.505069	3.29758e-07	2.22968e-05
THEM4	0.504356	3.4468e-07	2.31405e-05
RPSA	0.504342	3.44978e-07	2.31405e-05
PSMD5	0.504282	3.46262e-07	2.31405e-05
AHCYL1	0.504204	3.47951e-07	2.31636e-05
CHTOP	0.504043	3.51442e-07	2.3306e-05
ENY2	0.503621	3.60737e-07	2.36783e-05
NAA35	0.503532	3.62741e-07	2.36783e-05
PRPSAP2	0.503516	3.631e-07	2.36783e-05
UBE2G2	0.503498	3.63502e-07	2.36783e-05
SPAG7	0.503474	3.64039e-07	2.36783e-05
TERF1	0.503418	3.65296e-07	2.36783e-05
EAF1	0.503164	3.71095e-07	2.38749e-05
GPR89B	0.503163	3.71098e-07	2.38749e-05
SPECC1	0.502516	3.86221e-07	2.46648e-05
SF3A3	0.502516	3.86236e-07	2.46648e-05
SUPT6H	0.502421	3.88504e-07	2.4718e-05
OTUD6B	0.502296	3.91516e-07	2.47795e-05
PPP3CC	0.502252	3.92575e-07	2.47795e-05
VCPIP1	0.502202	3.93781e-07	2.47795e-05
KPNA6	0.502063	3.97158e-07	2.49011e-05
PAF1	0.501885	4.01532e-07	2.50841e-05
YIPF3	0.50182	4.03161e-07	2.5095e-05
NBN	0.501306	4.16096e-07	2.58069e-05
EYA3	0.500872	4.27323e-07	2.63135e-05
PPP1R3B	0.500826	4.28534e-07	2.63135e-05
NGDN	0.500792	4.29424e-07	2.63135e-05
HOXA4	0.500757	4.30368e-07	2.63135e-05
THAP1	0.500593	4.34698e-07	2.64298e-05
ZNF625	0.500569	4.35335e-07	2.64298e-05
MSTO1	0.500424	4.39225e-07	2.65723e-05
POLE3	0.500046	4.4952e-07	2.70782e-05
ST13	0.500002	4.50727e-07	2.70782e-05
YTHDF2	0.499614	4.61556e-07	2.76325e-05
MED30	0.499486	4.6516e-07	2.77519e-05
IGSF3	0.499416	4.67153e-07	2.77747e-05
TRAPPC3	0.499313	4.70114e-07	2.78547e-05
KEAP1	0.499034	4.78169e-07	2.82349e-05
AIG1	0.498977	4.79856e-07	2.82378e-05
ILF3	0.498891	4.82367e-07	2.82808e-05
UTP11L	0.498809	4.84789e-07	2.82808e-05
ABCD3	0.498785	4.85507e-07	2.82808e-05
EIF3H	0.498722	4.87368e-07	2.82936e-05
TIPRL	0.498415	4.9657e-07	2.87311e-05
TUBD1	0.498292	5.00299e-07	2.87995e-05
VPS37A	0.498025	5.08484e-07	2.91011e-05
FNTB	0.497985	5.09716e-07	2.91011e-05
WARS2	0.49786	5.1362e-07	2.92272e-05
ZNF160	0.497276	5.32133e-07	3.0181e-05
SEMA6C	0.496893	5.4465e-07	3.07897e-05
RHEB	0.4968	5.47726e-07	3.08385e-05
MESDC2	0.496759	5.49091e-07	3.08385e-05
GDAP2	0.496702	5.50993e-07	3.08449e-05
ASH1L	0.496606	5.54179e-07	3.09229e-05
TCEB1	0.496546	5.56213e-07	3.09362e-05
ADAR	0.496198	5.68032e-07	3.1492e-05
CDK11B	0.496032	5.73756e-07	3.17074e-05
BCL9	0.49565	5.87146e-07	3.23437e-05
CBX1	0.495411	5.95679e-07	3.26252e-05
DNAJC11	0.495401	5.9604e-07	3.26252e-05
ZNF568	0.495319	5.98984e-07	3.26825e-05
PYGO2	0.49481	6.17635e-07	3.35939e-05
PALM3	0.494664	6.2308e-07	3.37835e-05
RWDD2B	0.494199	6.40764e-07	3.45494e-05
DCAF13	0.494165	6.42065e-07	3.45494e-05
MRPS10	0.494135	6.43217e-07	3.45494e-05
SETD4	0.493643	6.62486e-07	3.53142e-05
POGZ	0.493636	6.62756e-07	3.53142e-05
GTPBP8	0.493601	6.64153e-07	3.53142e-05
POLR1C	0.493564	6.65648e-07	3.53142e-05
ATP5F1	0.493497	6.68322e-07	3.53473e-05
LEO1	0.49343	6.71004e-07	3.53806e-05
RPL26	0.493199	6.80332e-07	3.57109e-05
PIGM	0.493173	6.81411e-07	3.57109e-05
GLO1	0.492853	6.94584e-07	3.6291e-05
NSUN4	0.492665	7.02443e-07	3.65784e-05
RPL30	0.49262	7.04328e-07	3.65784e-05
ERP44	0.492475	7.10469e-07	3.67865e-05
TTC4	0.492394	7.13904e-07	3.68537e-05
ETV3	0.492203	7.22075e-07	3.71452e-05
ARL8B	0.492114	7.25934e-07	3.71452e-05
YARS	0.492082	7.27338e-07	3.71452e-05
CUL4A	0.492062	7.28169e-07	3.71452e-05
URI1	0.491997	7.31029e-07	3.71811e-05
TMCO1	0.491771	7.40936e-07	3.75742e-05
FAM73A	0.491571	7.49802e-07	3.79123e-05
EIF2AK1	0.491168	7.6801e-07	3.87194e-05
IPPK	0.490995	7.75951e-07	3.90057e-05
HIPK1	0.490792	7.85381e-07	3.93649e-05
RPAP2	0.490629	7.93028e-07	3.9633e-05
ZNF367	0.490498	7.99238e-07	3.98279e-05
ARMC1	0.490394	8.0416e-07	3.99577e-05
CDC16	0.490255	8.10844e-07	4.01741e-05
ZNF559	0.490074	8.19593e-07	4.04763e-05
MRPS35	0.489984	8.23978e-07	4.04763e-05
USP1	0.489983	8.23986e-07	4.04763e-05
RPL15	0.489436	8.51123e-07	4.16152e-05
VDAC3	0.489419	8.51998e-07	4.16152e-05
SNX3	0.488744	8.86677e-07	4.31867e-05
PARS2	0.488525	8.98208e-07	4.36251e-05
CREB3L4	0.48816	9.17712e-07	4.43051e-05
LRRC47	0.488149	9.18359e-07	4.43051e-05
HABP4	0.488095	9.21266e-07	4.43051e-05
UBQLN4	0.488041	9.24195e-07	4.43051e-05
ZFAND5	0.488025	9.25058e-07	4.43051e-05
SYCE2	0.487768	9.3917e-07	4.48564e-05
HOXA1	0.487712	9.42283e-07	4.48808e-05
TSPYL1	0.487424	9.58365e-07	4.5521e-05
ZNF627	0.48729	9.65922e-07	4.57539e-05
SAP30BP	0.48698	9.83715e-07	4.64417e-05
BBS9	0.486943	9.85829e-07	4.64417e-05
POGK	0.486398	1.01786e-06	4.782e-05
THOC7	0.486346	1.02095e-06	4.78346e-05
KAT6A	0.486122	1.03446e-06	4.83363e-05
GOLPH3L	0.485763	1.05642e-06	4.90436e-05
ACTR10	0.485713	1.05948e-06	4.90436e-05
KDM4A	0.48571	1.05966e-06	4.90436e-05
FAM63A	0.485689	1.06097e-06	4.90436e-05
ANKRD16	0.485603	1.06632e-06	4.91577e-05
SLC39A9	0.485558	1.06914e-06	4.91577e-05
NF1	0.485331	1.08338e-06	4.968e-05
MRPL51	0.485152	1.0948e-06	5.00703e-05
GSTM3	0.4846	1.13063e-06	5.14371e-05
LCA5L	0.48457	1.13258e-06	5.14371e-05
KIAA0907	0.484554	1.13363e-06	5.14371e-05
C8orf59	0.484505	1.13685e-06	5.14478e-05
RAD54B	0.484135	1.16163e-06	5.23784e-05
MYH10	0.484107	1.16349e-06	5.23784e-05
TRIM35	0.483965	1.17314e-06	5.26754e-05
CENPP	0.483852	1.18092e-06	5.28869e-05
TJAP1	0.483747	1.18814e-06	5.30722e-05
TOX4	0.483645	1.19519e-06	5.32492e-05
MDFI	0.483196	1.22679e-06	5.45161e-05
GNAI2	0.483101	1.23354e-06	5.46755e-05
UBR5	0.482931	1.24578e-06	5.50763e-05
PRDM2	0.482625	1.26799e-06	5.59149e-05
RAB8A	0.482323	1.29037e-06	5.67476e-05
NOTCH2NL	0.482256	1.29536e-06	5.67476e-05
PRPF4	0.482203	1.29934e-06	5.67476e-05
PCCA	0.482194	1.30004e-06	5.67476e-05
BNIP3L	0.481935	1.31966e-06	5.74584e-05
MPRIP	0.481744	1.33427e-06	5.79484e-05
HIATL1	0.481539	1.35019e-06	5.84922e-05
GGH	0.481314	1.36779e-06	5.91043e-05
INO80C	0.481271	1.37117e-06	5.91043e-05
EXOSC10	0.481158	1.3802e-06	5.91721e-05
KIAA0020	0.481128	1.38252e-06	5.91721e-05
ZNF146	0.481122	1.38304e-06	5.91721e-05
SMPD2	0.480909	1.40009e-06	5.97532e-05
FBXO43	0.480763	1.41192e-06	6.01094e-05
SLC25A44	0.480692	1.41767e-06	6.02057e-05
URB1	0.480423	1.43979e-06	6.09633e-05
MED10	0.48039	1.44258e-06	6.09633e-05
ZNF398	0.480149	1.46265e-06	6.14936e-05
TUFT1	0.48008	1.46849e-06	6.14936e-05
STRAP	0.480071	1.46924e-06	6.14936e-05
RPL21	0.480069	1.4694e-06	6.14936e-05
ANKRD10	0.479994	1.47575e-06	6.16101e-05
MPZL1	0.479867	1.48651e-06	6.19091e-05
SASS6	0.479588	1.51052e-06	6.27578e-05
DHRS7B	0.47954	1.51467e-06	6.27786e-05
MARK3	0.479351	1.53121e-06	6.33122e-05
CLSPN	0.479076	1.55555e-06	6.40913e-05
MED6	0.479054	1.55749e-06	6.40913e-05
INTS8	0.479011	1.56134e-06	6.40968e-05
ZNF878	0.478954	1.5664e-06	6.4149e-05
DNAJB12	0.478913	1.57005e-06	6.4149e-05
PHF23	0.478348	1.62166e-06	6.61008e-05
DCLRE1B	0.478305	1.62564e-06	6.61067e-05
RPF1	0.478123	1.64258e-06	6.66384e-05
APEX1	0.477882	1.66539e-06	6.74054e-05
CSDE1	0.477831	1.67022e-06	6.74423e-05
GTF2B	0.477747	1.67824e-06	6.7608e-05
INTS9	0.477615	1.6909e-06	6.79592e-05
DHX32	0.477553	1.69687e-06	6.80407e-05
NANS	0.477496	1.70243e-06	6.81052e-05
MFHAS1	0.477444	1.70748e-06	6.81489e-05
DCAF8	0.475954	1.85828e-06	7.22115e-05
ADIPOR2	0.47723	1.72839e-06	6.88244e-05
NDUFB9	0.47703	1.7482e-06	6.94319e-05
SYF2	0.476994	1.7517e-06	6.94319e-05
TCEB3	0.476835	1.76767e-06	6.97599e-05
ALKBH5	0.476831	1.76807e-06	6.97599e-05
CYB5D1	0.476785	1.77269e-06	6.97824e-05
BAG5	0.476699	1.7814e-06	6.99656e-05
NUP50	0.476315	1.82063e-06	7.13439e-05
SNRNP40	0.476269	1.82543e-06	7.13698e-05
DCAF7	0.476126	1.84032e-06	7.17893e-05
MRTO4	0.475943	1.85952e-06	7.22115e-05
UBE2Q1	0.475899	1.86415e-06	7.22284e-05
ZDHHC3	0.475788	1.87588e-06	7.25199e-05
FXR2	0.475479	1.909e-06	7.35383e-05
GLMN	0.475463	1.91075e-06	7.35383e-05
C19orf43	0.475224	1.93672e-06	7.421e-05
RASA3	0.475223	1.93681e-06	7.421e-05
YWHAZ	0.474657	1.99986e-06	7.6456e-05
ZNF839	0.474346	2.03527e-06	7.76375e-05
DENR	0.47415	2.05783e-06	7.83049e-05
DERL2	0.474115	2.06185e-06	7.83049e-05
GON4L	0.473804	2.09838e-06	7.95172e-05
FAF1	0.473649	2.11671e-06	7.9924e-05
VPS26A	0.473635	2.11839e-06	7.9924e-05
LAMP1	0.473558	2.12765e-06	8.00983e-05
MRPL32	0.47347	2.13822e-06	8.0195e-05
C1orf52	0.473459	2.13953e-06	8.0195e-05
METTL6	0.473417	2.14453e-06	8.02081e-05
ASH2L	0.473255	2.1642e-06	8.07686e-05
DCP1B	0.472728	2.2292e-06	8.30149e-05
TULP3	0.472559	2.25043e-06	8.35198e-05
SBNO1	0.472543	2.25245e-06	8.35198e-05
PPP2R5C	0.472401	2.2705e-06	8.39104e-05
PPP2R5D	0.472383	2.27271e-06	8.39104e-05
ZNF611	0.472216	2.29407e-06	8.45179e-05
CDK5RAP2	0.471965	2.3266e-06	8.55336e-05
CDC37	0.47188	2.33773e-06	8.56894e-05
C21orf59	0.471792	2.34928e-06	8.56894e-05
DNAL1	0.471749	2.35485e-06	8.56894e-05
VAPB	0.471711	2.35989e-06	8.56894e-05
PEX2	0.471682	2.36367e-06	8.56894e-05
PRKAB2	0.471666	2.3659e-06	8.56894e-05
C9orf64	0.471642	2.36897e-06	8.56894e-05
BCAS2	0.47163	2.3706e-06	8.56894e-05
C5orf15	0.471489	2.38933e-06	8.6148e-05
MRPL24	0.47146	2.39328e-06	8.6148e-05
PPP2CB	0.471342	2.40913e-06	8.63874e-05
DSCC1	0.471336	2.40995e-06	8.63874e-05
CACNG8	0.471281	2.41733e-06	8.63919e-05
KLHDC3	0.47126	2.42009e-06	8.63919e-05
TPT1	0.471196	2.42878e-06	8.65229e-05
BRWD1	0.471158	2.43393e-06	8.65276e-05
ERH	0.470923	2.46609e-06	8.74905e-05
GOLPH3	0.470816	2.48086e-06	8.78337e-05
LRP12	0.47045	2.53202e-06	8.94612e-05
MED9	0.470199	2.56764e-06	9.05343e-05
GPX7	0.470091	2.58308e-06	9.08929e-05
PIGC	0.470027	2.59232e-06	9.1032e-05
SIKE1	0.469986	2.5983e-06	9.10566e-05
HPS1	0.469767	2.6302e-06	9.19532e-05
KIAA1279	0.469737	2.63455e-06	9.19532e-05
DLC1	0.469672	2.64413e-06	9.20882e-05
ITCH	0.469623	2.6512e-06	9.20882e-05
TTLL1	0.469601	2.65444e-06	9.20882e-05
RAP1B	0.469521	2.66627e-06	9.23128e-05
ZNF829	0.469439	2.6785e-06	9.25505e-05
RAB18	0.469292	2.70053e-06	9.3125e-05
TTI2	0.469213	2.71238e-06	9.3347e-05
C9orf40	0.469144	2.72276e-06	9.35176e-05
MRPS28	0.469085	2.73172e-06	9.36389e-05
ZNF790	0.468934	2.75466e-06	9.41708e-05
STAM	0.468911	2.75816e-06	9.41708e-05
ZFYVE9	0.468617	2.80349e-06	9.55294e-05
ATP8B2	0.468435	2.83192e-06	9.63075e-05
MARCH6	0.467961	2.90716e-06	9.82667e-05
CHCHD4	0.46793	2.91205e-06	9.82667e-05
AGL	0.467929	2.91232e-06	9.82667e-05
BTF3L4	0.467872	2.92145e-06	9.8382e-05
WHSC1L1	0.467362	3.00486e-06	0.000100925
NUDC	0.467288	3.0171e-06	0.000100925
SSBP1	0.467269	3.02037e-06	0.000100925
RUFY1	0.467165	3.03763e-06	0.000101305
APOPT1	0.467079	3.05212e-06	0.000101592
PSMD12	0.466918	3.07934e-06	0.000102301
SORBS3	0.466807	3.09832e-06	0.000102733
RPP38	0.466765	3.10548e-06	0.000102773
ATPAF2	0.466592	3.13512e-06	0.000103555
HP1BP3	0.466502	3.15078e-06	0.000103873
PTK2	0.466417	3.16549e-06	0.000104159
METTL21A	0.466317	3.18294e-06	0.000104534
TMBIM4	0.463188	3.77746e-06	0.000117835
GLUD1	0.465954	3.24705e-06	0.000106436
PPP2R2A	0.465813	3.27232e-06	0.000106876
HACL1	0.46581	3.27285e-06	0.000106876
DYNC1LI2	0.465761	3.28158e-06	0.000106959
HERC2	0.46571	3.29088e-06	0.000107059
SLC10A5	0.465487	3.33143e-06	0.000108174
ASAP1	0.464974	3.42644e-06	0.000110723
IARS	0.464959	3.42919e-06	0.000110723
FAM76A	0.464863	3.4473e-06	0.0001111
RAI1	0.464531	3.51044e-06	0.000112923
PARN	0.464415	3.53283e-06	0.000113432
C9orf170	0.464317	3.55172e-06	0.000113756
SH3GLB1	0.464295	3.55613e-06	0.000113756
PHF20L1	0.464235	3.56774e-06	0.000113877
ZNF443	0.464208	3.57309e-06	0.000113877
FAM174A	0.464025	3.60897e-06	0.000114677
MEX3A	0.464012	3.61152e-06	0.000114677
CHCHD7	0.463977	3.61827e-06	0.000114681
HDGF	0.463892	3.63515e-06	0.000115004
BTBD7	0.463765	3.66047e-06	0.000115401
ZNF212	0.463762	3.66108e-06	0.000115401
HIST2H2BF	0.463707	3.67198e-06	0.000115534
MAST1	0.463641	3.68531e-06	0.000115742
ZNF850	0.463527	3.70826e-06	0.00011625
RNF139	0.46337	3.74007e-06	0.000117035
BRF1	0.463163	3.78261e-06	0.000117835
HIGD1A	0.463146	3.78613e-06	0.000117835
RCOR1	0.462956	3.82548e-06	0.000118845
TTC19	0.462685	3.88232e-06	0.000120394
FOXP4	0.462238	3.97766e-06	0.000123129
GTF2IRD1	0.462129	4.00124e-06	0.000123637
ABHD5	0.461951	4.04008e-06	0.000124407
UBE3C	0.461949	4.04061e-06	0.000124407
USP21	0.46184	4.06449e-06	0.00012492
EIF2AK4	0.46172	4.09093e-06	0.000125509
NOTCH2	0.461658	4.10478e-06	0.00012571
TXLNA	0.461274	4.19111e-06	0.000127898
NFIX	0.461265	4.19318e-06	0.000127898
NCSTN	0.461241	4.19848e-06	0.000127898
ACTR3B	0.46112	4.22613e-06	0.000128163
RNF170	0.461113	4.22765e-06	0.000128163
BYSL	0.461105	4.22947e-06	0.000128163
RGS3	0.461001	4.25336e-06	0.000128661
FAM72B	0.460771	4.30658e-06	0.000130042
IVD	0.460703	4.32252e-06	0.000130295
ANKRD34A	0.460462	4.37916e-06	0.000131274
CHCHD3	0.460448	4.38246e-06	0.000131274
C19orf57	0.460435	4.38561e-06	0.000131274
ZNF846	0.460422	4.3885e-06	0.000131274
DAND5	0.460403	4.39306e-06	0.000131274
TOMM6	0.460142	4.45544e-06	0.000132908
PRPF3	0.460055	4.4764e-06	0.000133302
HS2ST1	0.459767	4.54628e-06	0.000134917
MCM3AP	0.459662	4.57227e-06	0.000135455
HNRNPC	0.459592	4.5895e-06	0.000135733
ZNF491	0.459309	4.65994e-06	0.00013758
IPP	0.459225	4.68085e-06	0.000137961
CNOT4	0.459171	4.69457e-06	0.000138129
PIK3R4	0.459136	4.70346e-06	0.000138155
BEST2	0.458819	4.78432e-06	0.000140291
CPNE3	0.458782	4.79385e-06	0.000140332
PPP1R8	0.458622	4.8352e-06	0.000141302
SAYSD1	0.458366	4.90197e-06	0.000143012
THRAP3	0.458305	4.91803e-06	0.000143111
APITD1-CORT	0.45829	4.92198e-06	0.000143111
AATF	0.45778	5.05833e-06	0.000146828
NUP205	0.457734	5.07091e-06	0.000146946
MAK16	0.457541	5.12333e-06	0.000148215
TRAPPC1	0.457287	5.19343e-06	0.000149835
POLR3F	0.457276	5.19668e-06	0.000149835
BIN3	0.457182	5.22262e-06	0.000150331
METTL13	0.45706	5.25682e-06	0.000151064
TFDP1	0.456952	5.28745e-06	0.000151691
SKP2	0.456788	5.33388e-06	0.000152769
ZNF569	0.45659	5.39043e-06	0.000154132
HIST2H4A	0.456517	5.41136e-06	0.000154475
MLH1	0.456472	5.42448e-06	0.000154593
RANBP3	0.456371	5.45379e-06	0.000154993
C8orf44-SGK3	0.456362	5.45649e-06	0.000154993
TMEM43	0.456254	5.48796e-06	0.000155631
SUV420H1	0.456171	5.51211e-06	0.000156059
PPARA	0.45614	5.52131e-06	0.000156063
UAP1	0.456045	5.54931e-06	0.000156598
CARM1	0.456001	5.56233e-06	0.000156709
ZNF121	0.455549	5.69773e-06	0.000160261
ZFP37	0.455505	5.711e-06	0.000160373
SNAPC3	0.455429	5.73424e-06	0.000160764
JTB	0.455346	5.75935e-06	0.000161206
SDHC	0.455234	5.79378e-06	0.000161907
CEP78	0.455007	5.8641e-06	0.000163607
TMEM64	0.454913	5.89346e-06	0.00016416
RER1	0.454723	5.953e-06	0.000165551
FAM92A1	0.454633	5.98167e-06	0.000165957
DSCR3	0.454616	5.98684e-06	0.000165957
POLR2J	0.454551	6.00766e-06	0.000166045
PEX7	0.454546	6.00928e-06	0.000166045
MLF2	0.454466	6.03481e-06	0.000166483
SNRPB2	0.454407	6.05358e-06	0.000166564
USP5	0.454396	6.05706e-06	0.000166564
RPS24	0.45433	6.07824e-06	0.000166881
BLOC1S2	0.454145	6.13806e-06	0.000168255
PTP4A2	0.454083	6.15823e-06	0.00016854
MRPS18A	0.453875	6.2266e-06	0.000170141
SMEK1	0.453776	6.25922e-06	0.000170762
CRYL1	0.45363	6.30767e-06	0.000171758
FBXO42	0.453606	6.31565e-06	0.000171758
ZNF484	0.453442	6.37059e-06	0.00017271
CDC26	0.453442	6.3707e-06	0.00017271
YARS2	0.453006	6.51907e-06	0.000176455
GNPAT	0.452867	6.56675e-06	0.000177467
CCT6A	0.452775	6.59871e-06	0.000178052
TUBGCP3	0.452739	6.61124e-06	0.000178111
APP	0.45271	6.62158e-06	0.000178111
FOXK2	0.452645	6.64424e-06	0.000178442
CRK	0.452554	6.67597e-06	0.000179016
GPSM2	0.452508	6.69222e-06	0.000179173
OSCP1	0.452402	6.7296e-06	0.000179894
CCDC28A	0.452266	6.77812e-06	0.000180911
ZYG11A	0.451844	6.93018e-06	0.000184683
TMCO3	0.451802	6.94552e-06	0.000184807
CUL2	0.451476	7.06515e-06	0.0001877
ZNF700	0.45132	7.12329e-06	0.000188953
PSMB1	0.451276	7.13982e-06	0.000189101
DCUN1D2	0.45123	7.1572e-06	0.00018914
NDUFAF1	0.451214	7.16324e-06	0.00018914
PCBD2	0.451166	7.18106e-06	0.000189321
DNAJC25	0.451112	7.20134e-06	0.000189566
RBM8A	0.450821	7.31206e-06	0.000192059
UBE2V2	0.450805	7.31835e-06	0.000192059
COX6C	0.450765	7.33378e-06	0.000192172
ZNF250	0.450733	7.34587e-06	0.000192197
MAP4	0.450469	7.44798e-06	0.000194573
FXN	0.450352	7.49389e-06	0.000195476
UBR7	0.450304	7.51279e-06	0.000195673
C1orf43	0.450083	7.60014e-06	0.000197365
TBCE	0.450057	7.61035e-06	0.000197365
TMEM79	0.450053	7.61209e-06	0.000197365
CYB561D1	0.449992	7.63609e-06	0.00019769
SLC35E3	0.449738	7.73804e-06	0.000199729
GSPT1	0.449565	7.80836e-06	0.000201243
ZNF410	0.449432	7.86279e-06	0.000201903
MED21	0.449416	7.86909e-06	0.000201903
LMO4	0.449269	7.93002e-06	0.000203164
CERS5	0.449169	7.97136e-06	0.00020392
NOL11	0.448871	8.09601e-06	0.000206471
PRDX6	0.448869	8.09666e-06	0.000206471
DCTD	0.448845	8.10701e-06	0.000206471
YTHDF3	0.448635	8.196e-06	0.00020843
ZNF766	0.448377	8.30656e-06	0.00021093
CTDNEP1	0.448189	8.3882e-06	0.00021269
UBAC2	0.447974	8.48255e-06	0.000214767
PSPH	0.447928	8.50242e-06	0.000214861
DUSP28	0.447909	8.51121e-06	0.000214861
NDUFC1	0.447779	8.56845e-06	0.00021599
HUNK	0.447323	8.77346e-06	0.000220835
RPL14	0.447226	8.81757e-06	0.000221622
ZNF563	0.446953	8.94328e-06	0.000224454
GPATCH1	0.44653	9.14097e-06	0.00022875
PFAS	0.446314	9.24357e-06	0.000230982
CACNG7	0.446022	9.38406e-06	0.000234153
PEX3	0.445866	9.46e-06	0.000235707
SNUPN	0.445588	9.59622e-06	0.000238505
POLH	0.445581	9.59996e-06	0.000238505
PXK	0.445499	9.64026e-06	0.000238847
CMAS	0.445457	9.66139e-06	0.000238847
SLC30A7	0.445452	9.66376e-06	0.000238847
DNAJB6	0.445424	9.67762e-06	0.000238847
SLC30A4	0.445413	9.68297e-06	0.000238847
CCNE2	0.445323	9.72831e-06	0.000239622
DCAF15	0.44526	9.75961e-06	0.000239741
ZNF69	0.445258	9.76094e-06	0.000239741
TNPO3	0.445009	9.88652e-06	0.00024248
FOXJ3	0.444551	1.01221e-05	0.000247906
RAB2B	0.444393	1.02044e-05	0.000249566
BRAP	0.444336	1.02343e-05	0.00024963
ABI1	0.444333	1.0236e-05	0.00024963
TTF1	0.444254	1.02776e-05	0.000250292
WTAP	0.444123	1.03467e-05	0.000251618
ALKBH1	0.443929	1.045e-05	0.000253772
PRPF18	0.443878	1.04775e-05	0.000254083
DROSHA	0.443704	1.05715e-05	0.000256003
CACNB3	0.443534	1.06639e-05	0.000257877
TTC3	0.443382	1.07472e-05	0.000259528
SKA2	0.443324	1.07789e-05	0.000259929
CCNY	0.443212	1.0841e-05	0.000261063
MAN1A2	0.443182	1.08576e-05	0.000261096
EFNA4	0.443119	1.08923e-05	0.000261281
SCFD2	0.443114	1.08956e-05	0.000261281
AKIRIN1	0.442769	1.10893e-05	0.000265558
BANK1	0.442737	1.11075e-05	0.000265624
ATP5J	0.442668	1.11466e-05	0.000266191
ASPH	0.442551	1.12132e-05	0.000267412
ASPDH	0.442449	1.12718e-05	0.000268373
PMPCB	0.442418	1.12897e-05	0.000268373
CSGALNACT2	0.442399	1.13003e-05	0.000268373
RPS20	0.442266	1.13774e-05	0.000269833
ZNF441	0.442211	1.14093e-05	0.000270218
ALG2	0.441945	1.15651e-05	0.000273534
SLC35A5	0.441808	1.16462e-05	0.000275075
HDGFRP3	0.441677	1.17236e-05	0.000276408
CERK	0.441633	1.17499e-05	0.000276408
ZNF439	0.441632	1.17508e-05	0.000276408
ADORA2B	0.44152	1.18181e-05	0.000277613
SFT2D2	0.441396	1.18927e-05	0.000278984
HGSNAT	0.441195	1.20145e-05	0.00028146
TECR	0.441127	1.20562e-05	0.000281988
JMJD1C	0.441105	1.20698e-05	0.000281988
MRPL36	0.440876	1.22108e-05	0.000284645
PITPNB	0.440867	1.22165e-05	0.000284645
B4GALT3	0.440514	1.24371e-05	0.000289392
KDM4C	0.440418	1.24983e-05	0.000290425
PHACTR4	0.440266	1.25948e-05	0.000292274
HSP90AB1	0.439786	1.29045e-05	0.000299059
DYNLT1	0.43967	1.29804e-05	0.000300414
KIAA0196	0.439502	1.30913e-05	0.000302573
RNF146	0.439312	1.32176e-05	0.000305085
MATN2	0.439274	1.32431e-05	0.000305139
AURKB	0.439243	1.32637e-05	0.000305139
KLHL9	0.439229	1.3273e-05	0.000305139
PTPRE	0.439165	1.33157e-05	0.000305712
HERC4	0.438986	1.3437e-05	0.000307724
AGPAT6	0.438964	1.34517e-05	0.000307724
GTF3A	0.438945	1.34645e-05	0.000307724
C8orf58	0.438912	1.3487e-05	0.000307724
DHPS	0.438904	1.34926e-05	0.000307724
ULK2	0.438736	1.36075e-05	0.000309936
VPS4B	0.438675	1.36495e-05	0.000310481
ALG14	0.438322	1.38941e-05	0.00031563
ANO10	0.438188	1.39879e-05	0.00031734
UTP23	0.438002	1.41195e-05	0.000319906
SEC24C	0.43795	1.41565e-05	0.00031998
PSMG1	0.437945	1.41599e-05	0.00031998
ZC2HC1A	0.437818	1.42512e-05	0.000321356
PEX11B	0.437808	1.42581e-05	0.000321356
ATP6V1E2	0.43778	1.42784e-05	0.000321394
C21orf119	0.437614	1.43978e-05	0.000323659
XPNPEP3	0.437546	1.4447e-05	0.000324343
FAM103A1	0.437488	1.44895e-05	0.000324874
RPS6KB1	0.437411	1.4545e-05	0.000324908
EMG1	0.437376	1.4571e-05	0.000324908
PTBP2	0.437368	1.45766e-05	0.000324908
CXXC1	0.437362	1.4581e-05	0.000324908
PPP2R2D	0.437356	1.45852e-05	0.000324908
MAPK1IP1L	0.437292	1.46323e-05	0.000325536
EIF5	0.437246	1.46663e-05	0.000325873
GLOD4	0.437173	1.47201e-05	0.000326646
USMG5	0.437112	1.4765e-05	0.000327222
WIZ	0.436974	1.48678e-05	0.000329077
XRCC3	0.436759	1.50291e-05	0.000332221
BMI1	0.436701	1.50723e-05	0.000332748
DIP2C	0.436584	1.51614e-05	0.000333981
RSL1D1	0.436576	1.51669e-05	0.000333981
ZNF823	0.436548	1.51886e-05	0.000334033
OXNAD1	0.436461	1.5255e-05	0.000335067
METTL2A	0.435957	1.56446e-05	0.000343187
RPL17	0.435809	1.57604e-05	0.000345287
CCZ1B	0.435404	1.60821e-05	0.000351887
SRSF4	0.435377	1.61041e-05	0.000351924
DCAF4	0.4351	1.63282e-05	0.000356368
TATDN2	0.434977	1.64288e-05	0.000358101
CCT3	0.434952	1.64491e-05	0.000358101
FUT10	0.434909	1.64844e-05	0.000358417
DEDD	0.434458	1.68585e-05	0.000366034
SEP15	0.434436	1.68772e-05	0.000366034
NFYA	0.434406	1.69018e-05	0.000366107
CCDC137	0.434322	1.69726e-05	0.000367178
FAM149B1	0.434282	1.7007e-05	0.000367224
TG	0.434254	1.70304e-05	0.000367224
ZNF561	0.434244	1.70386e-05	0.000367224
ZNF844	0.434084	1.71749e-05	0.000369523
UBIAD1	0.434068	1.71881e-05	0.000369523
XPO5	0.433932	1.7305e-05	0.000371573
MRI1	0.433896	1.73363e-05	0.000371782
FKBP4	0.433493	1.76861e-05	0.000378387
RCL1	0.433491	1.76882e-05	0.000378387
DGCR14	0.43342	1.77503e-05	0.000379246
GPBP1L1	0.433292	1.78633e-05	0.000381188
ZNF624	0.433257	1.7894e-05	0.000381195
SEMA4C	0.433242	1.79079e-05	0.000381195
VIM	0.433078	1.80533e-05	0.000383816
TMEM14A	0.432935	1.81821e-05	0.000386079
NDUFS6	0.43257	1.85137e-05	0.000392153
ZFP41	0.431211	1.9797e-05	0.000411253
DYM	0.432352	1.8714e-05	0.00039591
B9D1	0.432285	1.87763e-05	0.000396741
TRAF3IP2	0.432256	1.88031e-05	0.000396822
ZNF461	0.432211	1.88447e-05	0.000397213
ADAM9	0.432021	1.90225e-05	0.000400472
ZNF528	0.431976	1.90641e-05	0.000400858
ARHGEF7	0.431927	1.91109e-05	0.000401351
ANKRD13C	0.431762	1.92665e-05	0.000404129
EFNA3	0.43279	1.83132e-05	0.000388384
ZNF260	0.431638	1.93855e-05	0.000406131
ELOF1	0.431595	1.9426e-05	0.000406485
CCDC43	0.431429	1.95861e-05	0.000409338
PCNX	0.431348	1.96643e-05	0.000410204
MYOF	0.431337	1.96752e-05	0.000410204
ZNF282	0.431251	1.97583e-05	0.000411021
MRPS30	0.431247	1.9762e-05	0.000411021
AZIN1	0.431161	1.98464e-05	0.000411783
MRPL2	0.431124	1.98826e-05	0.000412038
SPATA21	0.431098	1.99081e-05	0.000412071
USF1	0.430937	2.00656e-05	0.000414669
NDUFA6	0.430921	2.00817e-05	0.000414669
BAG3	0.430833	2.01694e-05	0.000415981
C3orf17	0.430732	2.02695e-05	0.000417547
UHRF2	0.430443	2.05589e-05	0.000423003
GABPA	0.430298	2.07058e-05	0.000425519
HNF4G	0.430217	2.07892e-05	0.000426723
MKRN1	0.430175	2.08319e-05	0.000427068
UBE2B	0.430152	2.08555e-05	0.000427068
KDM4B	0.430102	2.09068e-05	0.00042761
EEF1D	0.430025	2.09858e-05	0.000428716
PSMG2	0.429817	2.12009e-05	0.000432599
KIRREL	0.429764	2.12557e-05	0.000432915
KIAA1467	0.429754	2.12666e-05	0.000432915
CRTC2	0.429717	2.13043e-05	0.000433171
ZC3HC1	0.429506	2.15265e-05	0.000437174
SNAPIN	0.42943	2.16063e-05	0.000438278
KDM1A	0.429374	2.16658e-05	0.000438968
LPHN2	0.429285	2.17604e-05	0.000440366
WNK1	0.429155	2.18991e-05	0.000442655
MFAP1	0.429088	2.19711e-05	0.000443591
HOOK2	0.429037	2.20256e-05	0.00044417
NDFIP1	0.428998	2.20678e-05	0.00044443
EIF4ENIF1	0.428978	2.209e-05	0.00044443
POP1	0.42891	2.21632e-05	0.000445383
CTSB	0.428459	2.26564e-05	0.000454763
AAGAB	0.428344	2.27838e-05	0.00045659
PDCD2	0.428313	2.28186e-05	0.00045659
PRKAG1	0.428306	2.28268e-05	0.00045659
SEPT9	0.428195	2.29507e-05	0.000458534
BOLA1	0.4281	2.30568e-05	0.000460121
CANX	0.42791	2.32718e-05	0.000463875
NUP155	0.427676	2.35378e-05	0.000468636
ZNF16	0.427623	2.35989e-05	0.000469311
BLZF1	0.427595	2.36313e-05	0.000469414
MNAT1	0.427501	2.37399e-05	0.000470349
GOSR1	0.427483	2.37602e-05	0.000470349
UBR1	0.42736	2.39028e-05	0.000472628
YBX1	0.427212	2.40761e-05	0.000475511
DERA	0.427107	2.41994e-05	0.000477398
PLD6	0.427011	2.43127e-05	0.000478577
ECI2	0.427009	2.43147e-05	0.000478577
DNAJA3	0.42698	2.4349e-05	0.000478706
PPP2R5E	0.426837	2.45191e-05	0.000480672
ZNF862	0.426829	2.45276e-05	0.000480672
ZNF266	0.426825	2.45326e-05	0.000480672
SCYL3	0.426661	2.47293e-05	0.000483439
NFKB1	0.42666	2.47299e-05	0.000483439
NEIL2	0.426337	2.51212e-05	0.000490533
SON	0.426082	2.54334e-05	0.000496067
ZNF440	0.425909	2.56467e-05	0.000499661
SLC25A17	0.425812	2.57676e-05	0.000501451
WDR77	0.425707	2.58994e-05	0.000503447
UBR2	0.425589	2.60472e-05	0.000505254
RBM34	0.425586	2.6051e-05	0.000505254
C1orf109	0.425543	2.6105e-05	0.000505733
STMN1	0.425263	2.64615e-05	0.000512063
DDHD2	0.425078	2.66983e-05	0.000516067
LMCD1	0.425001	2.67983e-05	0.00051742
CCNK	0.424938	2.68801e-05	0.000518158
C11orf63	0.424925	2.68966e-05	0.000518158
GPATCH8	0.424889	2.69429e-05	0.000518471
MICU1	0.424835	2.70142e-05	0.000519263
CEP89	0.424783	2.7081e-05	0.000519967
HIVEP2	0.424711	2.71761e-05	0.000520919
MIS18A	0.424699	2.7191e-05	0.000520919
MATN1	0.424369	2.7627e-05	0.000528685
MFF	0.424318	2.76958e-05	0.000529413
DPH3	0.424264	2.77682e-05	0.00053021
USP6NL	0.424172	2.78905e-05	0.000531956
ZNF841	0.424103	2.79843e-05	0.000533155
ZNF558	0.423954	2.81848e-05	0.000536382
CNOT7	0.42389	2.82721e-05	0.000537451
CLK2	0.423788	2.84108e-05	0.000539492
RPL24	0.423746	2.84688e-05	0.000539537
PSRC1	0.423741	2.84757e-05	0.000539537
HNRNPM	0.423712	2.8516e-05	0.000539707
ZNF799	0.423531	2.87652e-05	0.000543539
FLCN	0.423519	2.87815e-05	0.000543539
TYK2	0.423495	2.88146e-05	0.000543568
PRKRIP1	0.42335	2.9016e-05	0.000546769
KCTD20	0.423192	2.92364e-05	0.000550322
CINP	0.423035	2.94578e-05	0.000553883
CRISPLD1	0.422804	2.97865e-05	0.000559455
HECA	0.422766	2.9841e-05	0.000559869
RAB5A	0.422671	2.99768e-05	0.000561803
UBE2I	0.422624	3.00444e-05	0.000562459
PTPRG	0.422474	3.02612e-05	0.000565905
INSR	0.422305	3.05063e-05	0.000569869
AKT1	0.422279	3.05454e-05	0.000569983
ZNF83	0.422239	3.06031e-05	0.000570441
XPNPEP1	0.422206	3.06516e-05	0.000570728
KRBA2	0.421829	3.1209e-05	0.000580482
WWP1	0.42145	3.17797e-05	0.000590459
FBXO18	0.421375	3.18937e-05	0.000591939
EIF4A2	0.42132	3.19774e-05	0.000592502
ASAH1	0.42131	3.19928e-05	0.000592502
PEX14	0.421195	3.2169e-05	0.000595127
ZNF583	0.421117	3.22894e-05	0.000596224
BPHL	0.421111	3.22975e-05	0.000596224
TAF10	0.420979	3.25021e-05	0.000599359
NDUFV2	0.420928	3.25811e-05	0.000600007
DNAJC1	0.420911	3.26068e-05	0.000600007
ARHGEF11	0.4207	3.29361e-05	0.000604363
MORF4L1	0.420686	3.29584e-05	0.000604363
HPS4	0.420679	3.29702e-05	0.000604363
SNRPN	0.42067	3.29837e-05	0.000604363
SP100	0.420636	3.30368e-05	0.000604692
BPGM	0.420578	3.3129e-05	0.000605737
CTH	0.420463	3.33103e-05	0.000608406
DONSON	0.420417	3.33829e-05	0.000609088
MDM2	0.420334	3.35162e-05	0.000610565
ARFGAP3	0.420322	3.35347e-05	0.000610565
DYRK1A	0.420232	3.36788e-05	0.000612542
ARID1A	0.420141	3.38251e-05	0.000613653
MARCH9	0.420139	3.38277e-05	0.000613653
C19orf52	0.420127	3.38467e-05	0.000613653
CRELD1	0.420091	3.39058e-05	0.000614079
FAM45A	0.419816	3.43507e-05	0.000621485
NSUN2	0.419444	3.49639e-05	0.000631255
PDCL3	0.419275	3.52439e-05	0.000635644
TACC1	0.41923	3.53202e-05	0.000636354
NUDCD1	0.419143	3.54665e-05	0.000638323
ABHD6	0.419089	3.55567e-05	0.000639279
TRPS1	0.418956	3.57819e-05	0.000642658
SGK223	0.418524	3.65211e-05	0.000655252
TRAPPC10	0.418429	3.66854e-05	0.000657211
HSF2BP	0.418417	3.67065e-05	0.000657211
AP4E1	0.418202	3.70804e-05	0.000663216
RRP36	0.418165	3.71458e-05	0.000663697
PRR11	0.418136	3.7197e-05	0.000663925
NCAPG2	0.418042	3.73625e-05	0.000666189
ATF6	0.41798	3.74724e-05	0.000667457
MED7	0.417836	3.77278e-05	0.000671313
DFFB	0.417732	3.79126e-05	0.000673128
SRSF10	0.417718	3.79388e-05	0.000673128
SLC46A3	0.417692	3.79843e-05	0.000673128
SPTLC1	0.41768	3.80058e-05	0.000673128
VPS53	0.417654	3.80528e-05	0.000673128
L2HGDH	0.417648	3.8064e-05	0.000673128
PWP2	0.417621	3.8113e-05	0.000673304
CASP2	0.417586	3.81748e-05	0.000673705
R3HCC1	0.417443	3.84334e-05	0.000677575
SAT2	0.417276	3.87381e-05	0.00068225
TMEM167B	0.417206	3.88657e-05	0.000683798
WAC	0.417121	3.90219e-05	0.000685846
SRRM1	0.417055	3.9143e-05	0.000687274
PMF1	0.416947	3.93424e-05	0.000690074
TMEM242	0.416637	3.99199e-05	0.00069878
FOXK1	0.416637	3.99199e-05	0.00069878
MBD1	0.416519	4.01428e-05	0.00070197
LTN1	0.416438	4.02958e-05	0.000703264
USP34	0.416405	4.03576e-05	0.000703585
SLC35B2	0.416302	4.05529e-05	0.000706277
PCNP	0.416117	4.09078e-05	0.000711737
PPIP5K1	0.416088	4.09626e-05	0.000711973
TOMM20	0.416028	4.10791e-05	0.000713279
CPSF2	0.415836	4.14501e-05	0.000718997
ERCC6	0.415786	4.15478e-05	0.000719829
SCMH1	0.415769	4.15816e-05	0.000719829
EZH2	0.415514	4.20813e-05	0.00072775
VPS13B	0.415491	4.21255e-05	0.000727783
ZNF320	0.415467	4.2174e-05	0.000727892
EVI5	0.415407	4.2292e-05	0.000729199
NMNAT1	0.415365	4.23755e-05	0.000729909
SMG5	0.415021	4.30641e-05	0.000740236
NOP56	0.415004	4.3098e-05	0.000740236
KIF5B	0.414993	4.31207e-05	0.000740236
TRIP4	0.41498	4.31468e-05	0.000740236
BUD31	0.414842	4.34261e-05	0.000744287
AGK	0.414731	4.36517e-05	0.000747163
CNN3	0.414717	4.36806e-05	0.000747163
MKKS	0.414679	4.37577e-05	0.00074774
GDPD1	0.414585	4.39495e-05	0.000749471
ZNF780B	0.414582	4.39569e-05	0.000749471
CHAF1B	0.414566	4.39894e-05	0.000749471
MRPL37	0.414487	4.41513e-05	0.000751488
ATXN10	0.414182	4.47841e-05	0.000761506
RNF2	0.414024	4.51172e-05	0.000766415
ARIH1	0.413991	4.51868e-05	0.000766842
HMGN2	0.413772	4.56489e-05	0.000773401
CCDC109B	0.413766	4.56631e-05	0.000773401
PARD3	0.413734	4.57297e-05	0.00077377
LYPLA1	0.413656	4.58979e-05	0.000775855
TM9SF2	0.413568	4.60856e-05	0.000778264
ZNF331	0.413372	4.6507e-05	0.000784612
PELP1	0.412937	4.74579e-05	0.000799873
ZNF225	0.412652	4.80919e-05	0.000809767
WDR37	0.412589	4.82317e-05	0.000811328
ZNF644	0.412538	4.83465e-05	0.000812467
ZNF653	0.412499	4.84326e-05	0.000813121
EXTL2	0.412472	4.8495e-05	0.000813376
FKTN	0.412437	4.85723e-05	0.000813881
RBFA	0.412404	4.86482e-05	0.000814239
EP300	0.412386	4.86881e-05	0.000814239
MRPL18	0.412236	4.90273e-05	0.000819116
METTL2B	0.412207	4.90952e-05	0.000819458
SMG7	0.412183	4.91479e-05	0.000819543
ZNF70	0.412132	4.92648e-05	0.000820698
EFR3A	0.412047	4.94598e-05	0.000823153
CCZ1	0.411977	4.96195e-05	0.000824505
CHD8	0.41197	4.96367e-05	0.000824505
AARS2	0.411874	4.98575e-05	0.000826664
HEBP2	0.411872	4.98629e-05	0.000826664
FAM192A	0.411851	4.99106e-05	0.000826664
NRAS	0.411731	5.0189e-05	0.000830479
NCOA6	0.411706	5.02462e-05	0.000830628
SEH1L	0.411659	5.03564e-05	0.000831652
CHAMP1	0.411479	5.07767e-05	0.00083756
ADSS	0.411464	5.08132e-05	0.00083756
RPL27A	0.411431	5.08908e-05	0.00083756
NSMAF	0.411423	5.09084e-05	0.00083756
UBE2J2	0.411395	5.09755e-05	0.000837864
FAM69A	0.411275	5.12587e-05	0.000841716
UBE2Q2	0.411243	5.13347e-05	0.000842163
KIFAP3	0.411212	5.14096e-05	0.00084259
PTMS	0.411114	5.16419e-05	0.000845593
ZNF783	0.411026	5.18532e-05	0.000848248
NAA20	0.410949	5.20379e-05	0.000850462
C1orf131	0.410922	5.21019e-05	0.000850702
FBXO9	0.410585	5.29194e-05	0.000863232
BAZ1B	0.410467	5.32084e-05	0.000866693
GGPS1	0.410457	5.32321e-05	0.000866693
RHOQ	0.410436	5.32844e-05	0.000866725
ZNF251	0.410403	5.3366e-05	0.000867235
ODF2L	0.410299	5.36218e-05	0.000870571
LRRC1	0.410263	5.37099e-05	0.000871182
LENEP	0.41	5.4365e-05	0.000880978
MYC	0.409929	5.45419e-05	0.000883016
LHX8	0.409856	5.47275e-05	0.000885189
C22orf46	0.409772	5.49373e-05	0.000887749
FOXP1	0.409727	5.50526e-05	0.000888779
DNTTIP2	0.409609	5.53511e-05	0.00089234
RDH11	0.409599	5.53766e-05	0.00089234
RBFOX2	0.409548	5.55077e-05	0.000893618
FBXW8	0.409332	5.60617e-05	0.000901387
LRRC28	0.409319	5.60949e-05	0.000901387
PSMB2	0.409226	5.63344e-05	0.000903901
TYW3	0.4092	5.64034e-05	0.000903901
UBE2D2	0.409198	5.64086e-05	0.000903901
KRTCAP2	0.409139	5.65612e-05	0.000905504
OTUD1	0.408655	5.78305e-05	0.000924966
COX16	0.408497	5.82508e-05	0.000930825
UFC1	0.408399	5.85138e-05	0.000933555
C17orf85	0.408384	5.8554e-05	0.000933555
MEA1	0.408373	5.8584e-05	0.000933555
USP7	0.408237	5.8948e-05	0.000938486
GTF3C6	0.408183	5.90946e-05	0.000939954
ING1	0.408095	5.93336e-05	0.000942885
FARSA	0.407911	5.98358e-05	0.000949801
KIF13B	0.407895	5.9879e-05	0.000949801
MRPL14	0.407845	6.00149e-05	0.000950277
LOH12CR1	0.407844	6.00192e-05	0.000950277
LRRC3	0.407809	6.01149e-05	0.000950919
ZNF691	0.407433	6.11558e-05	0.000966497
RB1CC1	0.407257	6.16502e-05	0.000973418
PEX6	0.407163	6.19151e-05	0.000976706
NOC2L	0.407088	6.21282e-05	0.000979172
UBE2V1	0.40705	6.22363e-05	0.000979981
DR1	0.406977	6.24436e-05	0.000982347
ARHGAP12	0.406937	6.25582e-05	0.000983254
ORC1	0.406811	6.29172e-05	0.000987833
ZBTB8A	0.406794	6.29646e-05	0.000987833
KDSR	0.406775	6.30215e-05	0.000987833
SGCB	0.406671	6.33201e-05	0.000991613
CYP2F1	0.40663	6.34378e-05	0.000992554
RPA2	0.406489	6.38463e-05	0.00099804
MAX	0.406411	6.40752e-05	0.00100071
UNK	0.406333	6.43032e-05	0.00100336
FAM188A	0.406242	6.45688e-05	0.0010066
WDR20	0.406208	6.46702e-05	0.00100727
IGSF8	0.40611	6.49578e-05	0.00101083
ZNF830	0.406086	6.50299e-05	0.00101104
ZNF816	0.406033	6.51846e-05	0.00101253
ZNF609	0.405966	6.53833e-05	0.00101471
OPTN	0.405881	6.56368e-05	0.00101642
MORC3	0.405874	6.5659e-05	0.00101642
PCBP2	0.405859	6.57041e-05	0.00101642
MRPS15	0.405831	6.57884e-05	0.00101642
PSMA4	0.405804	6.5868e-05	0.00101674
BRK1	0.405764	6.59873e-05	0.00101718
C9orf91	0.40575	6.60305e-05	0.00101718
SNW1	0.405735	6.60738e-05	0.00101718
ACP6	0.405545	6.66482e-05	0.00102511
LRIG2	0.405517	6.6733e-05	0.0010255
LDHB	0.405224	6.76245e-05	0.00103827
PPOX	0.405119	6.79475e-05	0.00104138
RAB12	0.404966	6.84214e-05	0.00104771
COMMD3	0.404918	6.85683e-05	0.00104857
ZNF585B	0.404872	6.87116e-05	0.00104857
HIAT1	0.404852	6.87739e-05	0.00104857
RANBP9	0.40485	6.87819e-05	0.00104857
NOM1	0.404766	6.90431e-05	0.00105163
C1orf50	0.404742	6.91197e-05	0.00105186
JRKL	0.404667	6.93536e-05	0.00105449
SLC31A1	0.404594	6.95828e-05	0.00105705
UBE2E1	0.40457	6.96602e-05	0.00105729
TNRC6B	0.404532	6.9779e-05	0.0010577
HUS1	0.404522	6.98096e-05	0.0010577
CEP350	0.404491	6.99095e-05	0.00105828
TXNL1	0.404307	7.04941e-05	0.00106619
DENND4A	0.403858	7.19387e-05	0.00108466
VAMP4	0.403857	7.19398e-05	0.00108466
LMBRD1	0.403854	7.19496e-05	0.00108466
ZNF565	0.403849	7.19668e-05	0.00108466
PTK7	0.403754	7.22764e-05	0.00108838
NACC1	0.403677	7.25262e-05	0.00109087
S100PBP	0.403664	7.25687e-05	0.00109087
PDLIM2	0.403635	7.26669e-05	0.0010914
HMGXB4	0.403536	7.29917e-05	0.00109532
CUL7	0.403469	7.32121e-05	0.00109767
SAFB	0.403413	7.33964e-05	0.00109948
TTLL5	0.403326	7.36867e-05	0.00110218
LMAN2L	0.40332	7.37044e-05	0.00110218
RBM22	0.403288	7.38112e-05	0.00110282
NUDT5	0.403229	7.40097e-05	0.00110483
TOE1	0.403101	7.44368e-05	0.00111024
PARP2	0.402905	7.50957e-05	0.0011191
AHSA1	0.402779	7.55224e-05	0.00112376
PRPF6	0.402775	7.55384e-05	0.00112376
PHB2	0.402744	7.56413e-05	0.00112432
DUS3L	0.402712	7.57502e-05	0.00112496
SMCR8	0.402672	7.5886e-05	0.00112537
RAD1	0.402666	7.59081e-05	0.00112537
C18orf32	0.402498	7.64847e-05	0.00113295
QTRT1	0.4024	7.68211e-05	0.00113613
ARPC4	0.402397	7.68317e-05	0.00113613
SEC13	0.402157	7.76665e-05	0.00114749
CEP41	0.402105	7.78459e-05	0.00114916
FDPS	0.402	7.82161e-05	0.00115364
SZT2	0.401886	7.86145e-05	0.00115789
USP14	0.40188	7.86385e-05	0.00115789
EFHC1	0.401713	7.92285e-05	0.00116558
METTL4	0.40129	8.0744e-05	0.00118686
NNT	0.401203	8.10606e-05	0.0011905
PI4KA	0.401136	8.1305e-05	0.00119307
ARHGEF3	0.401085	8.14874e-05	0.00119436
RAB22A	0.401065	8.1563e-05	0.00119436
UBE2W	0.40101	8.17641e-05	0.00119436
POLR3GL	0.400993	8.18271e-05	0.00119436
RCC1	0.400983	8.18618e-05	0.00119436
TTC26	0.400983	8.18623e-05	0.00119436
WDR82	0.400979	8.18775e-05	0.00119436
SFPQ	0.400932	8.20481e-05	0.00119584
HDLBP	0.400913	8.21174e-05	0.00119584
ARL5B	0.400796	8.25482e-05	0.00120109
COPG2	0.40068	8.29781e-05	0.00120633
LARP4B	0.400587	8.33248e-05	0.00121035
DAP	0.400565	8.34047e-05	0.00121049
NOA1	0.400513	8.36011e-05	0.00121062
CDRT15	0.400509	8.36141e-05	0.00121062
NIT1	0.400507	8.36242e-05	0.00121062
FBXL18	0.400412	8.39796e-05	0.00121362
TNRC18	0.400398	8.40305e-05	0.00121362
YAE1D1	0.400393	8.40483e-05	0.00121362
LLPH	0.400373	8.4126e-05	0.00121362
KDM6B	0.400358	8.41831e-05	0.00121362
C12orf61	0.400253	8.45758e-05	0.0012166
HHLA3	0.400238	8.46323e-05	0.0012166
KCTD9	0.400228	8.46724e-05	0.0012166
NIPA2	0.400135	8.50222e-05	0.00122028
MGST3	0.400123	8.50703e-05	0.00122028
ZSWIM1	0.400072	8.52642e-05	0.00122103
BRPF3	0.399961	8.56863e-05	0.00122544
ELP3	0.399954	8.57137e-05	0.00122544
UTP6	0.399825	8.62082e-05	0.00123148
MPP2	0.399737	8.65456e-05	0.00123438
TRIM21	0.399717	8.66223e-05	0.00123438
RNASEH2A	0.399717	8.66254e-05	0.00123438
C22orf23	0.399597	8.70877e-05	0.00123994
MAD2L1BP	0.399555	8.72516e-05	0.0012404
ITPRIP	0.399552	8.72641e-05	0.0012404
TSEN15	0.39953	8.73481e-05	0.00124057
SUCLG2	0.399358	8.80193e-05	0.00124908
DDX24	0.399339	8.80941e-05	0.00124911
RNF167	0.399194	8.86641e-05	0.00125616
PPIH	0.399162	8.87917e-05	0.00125693
FCF1	0.399095	8.90577e-05	0.00125948
AP2M1	0.399079	8.91177e-05	0.00125948
SIPA1L1	0.398965	8.95733e-05	0.00126488
CEP85	0.39893	8.97116e-05	0.00126541
CRBN	0.398919	8.97575e-05	0.00126541
SARS	0.398847	9.00415e-05	0.00126838
CCDC163P	0.398798	9.02416e-05	0.00126971
DNAJC17	0.398629	9.09211e-05	0.00127764
ZNF808	0.398516	9.13789e-05	0.00128236
KRBA1	0.398509	9.14056e-05	0.00128236
DYNC1LI1	0.398463	9.15923e-05	0.00128393
CKS1B	0.397389	9.6058e-05	0.00133549
IFNAR1	0.398172	9.27842e-05	0.00129958
NFKB2	0.397944	9.37266e-05	0.00131172
ZNF384	0.397894	9.39313e-05	0.00131351
ZNF786	0.397701	9.47415e-05	0.00132305
RNF216	0.397694	9.4767e-05	0.00132305
FAM177A1	0.397619	9.50847e-05	0.00132442
ZNF227	0.397617	9.50914e-05	0.00132442
THNSL1	0.397616	9.50954e-05	0.00132442
IKBKAP	0.397524	9.54841e-05	0.00132876
EIF2B2	0.39737	9.61357e-05	0.00133549
TIMM22	0.397355	9.62e-05	0.00133549
PRR22	0.39731	9.63938e-05	0.0013371
TLK2	0.39724	9.66925e-05	0.00134017
SUMO2	0.397127	9.71773e-05	0.00134581
ELAVL1	0.397058	9.74715e-05	0.0013488
ZC3H3	0.396972	9.78427e-05	0.00135285
C14orf166	0.396924	9.805e-05	0.00135412
ATN1	0.396915	9.80913e-05	0.00135412
LCP1	0.39677	9.87208e-05	0.00136172
RSRC2	0.396712	9.89724e-05	0.00136409
C8orf44	0.396674	9.91415e-05	0.00136533
ANAPC16	0.396547	9.96981e-05	0.0013719
CCT5	0.396414	0.000100282	0.00137884
ZNF350	0.396353	0.000100552	0.00138118
FHAD1	0.39634	0.000100613	0.00138118
CCL28	0.396307	0.000100757	0.00138179
C4orf3	0.396294	0.000100817	0.00138179
ZNF566	0.396193	0.000101265	0.00138654
RBAK	0.39618	0.000101325	0.00138654
WDR59	0.396107	0.000101648	0.00138986
TRIM24	0.396071	0.000101813	0.00139101
C5orf24	0.396046	0.000101925	0.00139106
PRKCD	0.396034	0.000101978	0.00139106
STX18	0.395972	0.000102256	0.00139375
CCDC30	0.395916	0.000102509	0.0013961
RP9	0.395891	0.000102621	0.00139651
CHRAC1	0.395646	0.000103733	0.00141053
LSM3	0.395544	0.0001042	0.00141546
CHD1L	0.395531	0.000104259	0.00141546
PKN2	0.395466	0.00010456	0.00141843
RRS1	0.395424	0.000104751	0.0014199
EIF3G	0.395384	0.000104934	0.00142042
TMEM62	0.39538	0.000104954	0.00142042
PIGK	0.39522	0.000105698	0.00142937
U2AF1L4	0.395177	0.000105895	0.00143091
FRS3	0.395099	0.000106261	0.00143473
COL24A1	0.394967	0.000106878	0.00144193
RIPK2	0.394925	0.000107074	0.00144276
C12orf60	0.394911	0.00010714	0.00144276
EIF3E	0.3949	0.00010719	0.00144276
PDGFRA	0.394848	0.000107438	0.00144476
DNM3	0.394833	0.000107507	0.00144476
KIAA0100	0.394796	0.000107682	0.00144568
TBC1D9	0.394783	0.000107743	0.00144568
SPATA12	0.394714	0.000108069	0.00144893
TLE4	0.394692	0.000108176	0.00144924
C8orf37	0.394655	0.00010835	0.00145045
SYNJ2BP	0.394523	0.000108981	0.00145776
STAU1	0.394346	0.000109829	0.00146796
TIMM9	0.394288	0.000110104	0.0014705
OSGIN2	0.394139	0.000110829	0.00147903
PITRM1	0.393941	0.000111792	0.0014906
KIAA1432	0.393925	0.000111869	0.0014906
PUS7	0.39371	0.000112927	0.00150326
NAA50	0.393697	0.000112993	0.00150326
DDX55	0.393614	0.000113401	0.00150752
TMEM209	0.393485	0.000114046	0.00151493
PDIA4	0.393386	0.000114537	0.00151834
RIT1	0.393383	0.000114555	0.00151834
GRK4	0.393375	0.000114592	0.00151834
RBBP4	0.393363	0.000114655	0.00151834
PTGES3	0.393295	0.000114994	0.00152166
FLII	0.393249	0.000115226	0.00152357
ASCC2	0.393204	0.00011545	0.00152536
PPA1	0.393172	0.000115614	0.00152636
TBC1D26	0.392986	0.000116553	0.00153757
TOR1AIP2	0.392906	0.000116962	0.00154179
PAPOLA	0.392873	0.000117133	0.00154206
HIST2H2AA3	0.392867	0.000117162	0.00154206
HIST2H2BE	0.392645	0.000118302	0.00155588
HIST2H3A	0.392622	0.000118421	0.00155626
CLK3	0.392527	0.000118911	0.00156151
RRP1	0.392465	0.000119232	0.00156453
AZI2	0.392392	0.000119614	0.00156836
ICK	0.392323	0.00011997	0.00157183
ELAC1	0.392252	0.000120344	0.00157553
ZNF510	0.392106	0.000121111	0.00158436
ZC3H14	0.391941	0.000121983	0.00159456
FAM107A	0.391896	0.000122223	0.00159649
NCBP2	0.391844	0.000122499	0.0015978
BRD9	0.391842	0.000122508	0.0015978
SDC2	0.391756	0.000122965	0.00160254
PTK2B	0.391693	0.000123302	0.00160572
ZDHHC6	0.391672	0.000123415	0.00160598
PLAG1	0.391458	0.000124567	0.00161975
APOA1BP	0.39137	0.000125047	0.00162475
PTPDC1	0.391352	0.000125141	0.00162475
ZNF559-ZNF177	0.39133	0.00012526	0.00162508
TSG101	0.391292	0.000125468	0.00162656
YLPM1	0.391241	0.000125747	0.00162802
CRTAP	0.391237	0.00012577	0.00162802
PPP3CB	0.391189	0.000126033	0.0016302
C7orf49	0.391116	0.000126432	0.00163414
WASF2	0.39086	0.000127842	0.00165112
CSNK2A1	0.390689	0.00012879	0.00166212
RANBP6	0.390661	0.000128948	0.00166233
ZNF25	0.390652	0.000128999	0.00166233
PDSS2	0.390618	0.000129187	0.00166351
PIGP	0.390513	0.000129777	0.00166986
PPP4R1L	0.390403	0.000130397	0.00167639
FAM210A	0.390388	0.000130479	0.00167639
PHF2	0.390231	0.000131369	0.00168657
OSBPL2	0.390183	0.000131642	0.00168882
ANXA11	0.390156	0.000131794	0.00168951
DEPDC1	0.390096	0.00013214	0.00169097
CBWD1	0.390092	0.000132163	0.00169097
BIRC2	0.390085	0.000132202	0.00169097
FRRS1	0.390058	0.000132356	0.00169168
CRNKL1	0.389915	0.000133175	0.00170076
LUC7L2	0.389884	0.000133353	0.00170076
MSRB2	0.389883	0.000133362	0.00170076
RWDD3	0.389729	0.000134248	0.00171079
NUPL2	0.389674	0.000134568	0.00171149
WDR89	0.389674	0.000134568	0.00171149
SS18L2	0.389653	0.000134689	0.00171149
ZNF438	0.389652	0.000134699	0.00171149
RFPL1	0.389592	0.000135047	0.00171465
CYFIP1	0.389488	0.000135653	0.00172107
CEPT1	0.389457	0.000135833	0.00172208
ECD	0.38943	0.000135993	0.00172284
PCP4	0.389377	0.000136305	0.00172553
PTAR1	0.389159	0.000137595	0.0017393
TSTD2	0.389034	0.000138332	0.00174735
DPF1	0.388957	0.000138793	0.00175188
FNBP1L	0.388763	0.000139961	0.00176456
SLIRP	0.388756	0.000140003	0.00176456
MGST2	0.388708	0.000140292	0.00176692
NBPF4	0.388673	0.000140501	0.00176826
NSRP1	0.388647	0.000140657	0.00176893
CCDC47	0.388536	0.000141333	0.00177614
GOLM1	0.38842	0.000142041	0.00178373
EXOSC1	0.388308	0.000142725	0.00178948
RUSC1	0.388298	0.000142787	0.00178948
ADSL	0.388294	0.00014281	0.00178948
IGF1R	0.388255	0.000143049	0.00179118
SRBD1	0.388104	0.00014398	0.00180152
FBXO25	0.388042	0.000144362	0.00180336
CLK4	0.38803	0.00014444	0.00180336
PAIP1	0.38803	0.000144441	0.00180336
PTPN9	0.387921	0.000145119	0.00181052
AKNAD1	0.38789	0.000145307	0.00181155
TBP	0.387778	0.000146007	0.00181775
ASB13	0.387777	0.000146015	0.00181775
ACTL6A	0.387742	0.000146237	0.00181921
CABIN1	0.387635	0.00014691	0.00182626
SNRPG	0.387522	0.000147624	0.00183382
SLC16A1	0.387319	0.00014891	0.00184666
CTIF	0.387313	0.00014895	0.00184666
FAM20B	0.387308	0.00014898	0.00184666
YAP1	0.387277	0.000149177	0.00184778
FARS2	0.38709	0.000150378	0.00186131
ANKHD1-EIF4EBP3	0.387068	0.00015052	0.00186174
RMI1	0.386978	0.000151101	0.00186759
SPOCK2	0.386911	0.000151536	0.00187162
GPHN	0.386851	0.000151923	0.00187426
RNF31	0.386845	0.000151967	0.00187426
CHURC1	0.386789	0.000152332	0.00187741
EWSR1	0.386756	0.000152546	0.00187826
ITPR1	0.386733	0.000152697	0.00187826
TRIT1	0.386728	0.000152727	0.00187826
CAMK1D	0.386665	0.000153137	0.00188082
MRS2	0.386663	0.000153154	0.00188082
PPA2	0.38657	0.000153759	0.00188691
MYBL1	0.386512	0.00015414	0.00189024
ZNF362	0.386474	0.000154395	0.00189203
PMP22	0.386437	0.000154637	0.00189364
BICD2	0.386416	0.000154776	0.001894
SEC61G	0.386397	0.000154902	0.0018942
AUTS2	0.386337	0.000155299	0.00189771
ATP5C1	0.386293	0.000155594	0.00189996
UBR4	0.386261	0.000155802	0.00190046
ACOT13	0.386253	0.000155855	0.00190046
SUMF2	0.386218	0.000156088	0.00190196
BTD	0.386196	0.000156234	0.00190239
EIF2S1	0.386123	0.000156727	0.00190705
YME1L1	0.386062	0.000157135	0.00191066
SNX16	0.386039	0.000157285	0.00191115
ZNF572	0.386007	0.000157503	0.00191244
LTA4H	0.385959	0.000157827	0.001915
IFT57	0.385943	0.000157936	0.001915
KLC4	0.385852	0.000158544	0.00192102
ZNF707	0.385805	0.000158867	0.00192359
C14orf2	0.38578	0.000159031	0.00192422
SET	0.385706	0.000159539	0.00192766
PTPN2	0.385648	0.00015993	0.00193103
RDH10	0.385464	0.000161192	0.00194365
RBMXL1	0.385463	0.0001612	0.00194365
BICD1	0.385348	0.000161986	0.00195176
POFUT2	0.385293	0.000162367	0.00195498
ALG3	0.385218	0.000162888	0.00195909
YY1	0.385199	0.000163018	0.00195909
GGCT	0.385195	0.00016305	0.00195909
AGAP3	0.385051	0.000164048	0.00196972
CTHRC1	0.38497	0.000164614	0.00197514
ANP32B	0.384882	0.000165228	0.00198113
SRP54	0.384837	0.000165545	0.00198355
GRHL3	0.384816	0.000165697	0.00198399
SERBP1	0.38475	0.000166163	0.00198819
MSRA	0.384733	0.000166279	0.0019882
ZNF511	0.384712	0.000166426	0.00198858
DNAJC16	0.384667	0.000166747	0.00199103
UBE2O	0.384623	0.00016706	0.00199339
RAP1GAP	0.384556	0.000167536	0.00199769
C6orf89	0.384514	0.000167837	0.0019999
HKR1	0.384369	0.000168868	0.00201079
LIX1L	0.384306	0.000169326	0.00201452
FOXE3	0.384293	0.000169415	0.00201452
CENPV	0.384216	0.000169971	0.00201974
C9orf3	0.384166	0.000170334	0.00202265
POLB	0.384139	0.000170528	0.00202357
ZNF318	0.383964	0.000171795	0.00203669
RBM15	0.383954	0.00017187	0.00203669
KIAA1549	0.383863	0.000172534	0.00204175
RWDD1	0.38383	0.000172777	0.00204312
TFG	0.383815	0.000172887	0.00204312
FAM204A	0.383622	0.000174306	0.00205848
SLC25A33	0.383594	0.000174512	0.00205951
IRF2	0.383453	0.000175557	0.00207042
FBXO39	0.38336	0.000176247	0.00207714
SNURF	0.136725	0.196246	0.351446
DCAF6	0.38325	0.000177066	0.00208536
TBCB	0.383137	0.000177913	0.00209284
PDCD7	0.383134	0.000177943	0.00209284
SUB1	0.383096	0.000178223	0.0020947
PAK1IP1	0.382861	0.000180004	0.0021114
TRIP11	0.38286	0.000180011	0.0021114
PGBD3	0.382843	0.000180144	0.00211152
PCNT	0.382729	0.00018101	0.0021194
CNBP	0.382722	0.000181062	0.0021194
ZFP82	0.382589	0.000182086	0.00212994
SMAGP	0.382485	0.000182887	0.00213785
ZNF396	0.38236	0.000183847	0.00214762
SSR2	0.38228	0.000184468	0.00215342
PI4K2A	0.383889	0.000172341	0.00204086
PSAT1	0.382169	0.000185336	0.00216208
NUP88	0.382124	0.000185687	0.00216472
HS3ST3A1	0.381947	0.000187075	0.00217942
PPAPDC2	0.381717	0.000188902	0.00219762
EFCAB2	0.381703	0.000189006	0.00219762
HK1	0.381702	0.000189019	0.00219762
C14orf132	0.381675	0.000189232	0.00219861
FBXO38	0.381572	0.000190051	0.00220664
TMEM131	0.381544	0.000190275	0.00220775
ABCB8	0.381505	0.000190591	0.00220993
PLAU	0.381296	0.000192272	0.00222793
RBBP6	0.381068	0.00019412	0.00224632
ZNF34	0.381013	0.000194567	0.00224999
GLIS3	0.380966	0.000194958	0.00225299
TTC23	0.380879	0.000195667	0.00225893
SSBP3	0.380871	0.000195733	0.00225893
RFWD2	0.38084	0.000195991	0.00225902
BTF3	0.380838	0.000196003	0.00225902
EXOC7	0.380792	0.000196384	0.00226089
C16orf87	0.380787	0.000196428	0.00226089
HEATR6	0.380658	0.000197495	0.00227165
GTPBP2	0.380539	0.000198475	0.00228141
MKLN1	0.380517	0.000198664	0.00228205
ACBD6	0.380496	0.000198839	0.00228255
PIK3C3	0.380439	0.000199314	0.00228647
CSPP1	0.380304	0.000200447	0.00229794
HES7	0.380222	0.000201133	0.00230427
MAP2K5	0.380172	0.000201555	0.00230757
NAPG	0.380123	0.000201972	0.00230952
PSMA5	0.38012	0.000201993	0.00230952
CHERP	0.379857	0.00020423	0.00233356
TMEM97	0.379754	0.00020511	0.00234205
CDC123	0.379713	0.000205462	0.00234452
CCDC144A	0.379645	0.000206043	0.0023496
PMS2	0.37962	0.000206263	0.00235055
BRIX1	0.379458	0.000207667	0.0023633
WRNIP1	0.379453	0.000207711	0.0023633
PIAS3	0.379431	0.000207894	0.0023633
INTS3	0.379422	0.000207975	0.0023633
IL17RD	0.379412	0.000208067	0.0023633
CAPZA1	0.379363	0.000208492	0.00236657
GNAS	0.37915	0.000210355	0.00238615
SOX7	0.373531	0.000265387	0.00285097
PINX1	0.379104	0.000210758	0.00238915
CIZ1	0.37908	0.000210965	0.00238992
SSR1	0.378989	0.000211768	0.00239744
AKR1C3	0.378871	0.000212813	0.00240769
PAPD7	0.378844	0.000213055	0.00240885
PRIM2	0.378776	0.000213658	0.00241291
ZNF610	0.37876	0.000213797	0.00241291
DDI2	0.37875	0.000213888	0.00241291
BCL11B	0.378741	0.000213974	0.00241291
MAML2	0.378644	0.000214836	0.00242105
FPGT	0.378606	0.000215178	0.00242332
ZNF793	0.378581	0.0002154	0.00242423
MAPK9	0.378563	0.000215559	0.00242444
ADNP	0.378536	0.000215802	0.00242559
CDKAL1	0.37852	0.000215946	0.00242563
CKS2	0.37847	0.000216399	0.00242914
GYG1	0.37831	0.000217843	0.00244375
PIGH	0.378271	0.000218204	0.00244579
RSBN1	0.378259	0.000218309	0.00244579
DTX3	0.37819	0.000218938	0.00245126
ZNF701	0.377995	0.000220716	0.00246854
LRP5L	0.37799	0.000220768	0.00246854
ANKMY1	0.377882	0.000221757	0.00247799
ZNF585A	0.377571	0.000224645	0.00250863
MRPS27	0.377534	0.00022499	0.00251086
TAF15	0.377379	0.00022644	0.0025254
NCBP1	0.377333	0.000226875	0.00252862
LRIG1	0.377284	0.000227334	0.0025321
DIDO1	0.37725	0.000227658	0.00253408
PRDM15	0.377139	0.000228708	0.00254293
GPR161	0.377134	0.000228749	0.00254293
GSTM2	0.377075	0.000229317	0.00254761
SGMS1	0.377024	0.000229795	0.00255127
BRF2	0.376997	0.000230058	0.00255195
COX19	0.376987	0.000230152	0.00255195
MED4	0.376914	0.000230851	0.00255806
SRGN	0.376863	0.000231336	0.00256179
TBC1D22B	0.376801	0.00023193	0.00256671
GTF2I	0.376738	0.00023254	0.00257181
CCDC42	0.376485	0.000234986	0.00259719
PDIK1L	0.376436	0.000235466	0.00260084
CLYBL	0.376393	0.000235881	0.00260332
RC3H2	0.376382	0.000235993	0.00260332
ITM2B	0.376089	0.000238866	0.00263165
PHF11	0.376089	0.000238866	0.00263165
LSM5	0.375731	0.000242427	0.00266747
ANAPC5	0.37568	0.00024293	0.0026713
CCBL2	0.375544	0.000244306	0.00268471
TIAM1	0.375498	0.000244764	0.00268635
AGMAT	0.375498	0.000244766	0.00268635
PRF1	0.37546	0.000245145	0.0026888
RPL7	0.37543	0.000245453	0.00269047
AGPAT1	0.375323	0.000246538	0.00269915
CACNA1A	0.375321	0.000246559	0.00269915
ZFP14	0.375274	0.000247034	0.00270264
HINT3	0.375129	0.000248513	0.00271416
LYSMD4	0.375125	0.000248559	0.00271416
TRIM45	0.37506	0.00024923	0.00271868
LIN28A	0.375042	0.000249409	0.00271868
FAAH	0.375038	0.000249446	0.00271868
ELOVL5	0.374979	0.000250062	0.00272367
ZNF721	0.374952	0.000250334	0.00272414
DDX19A	0.374944	0.000250421	0.00272414
TRIM16L	0.374873	0.000251156	0.00273041
XRCC6	0.37482	0.000251697	0.0027329
HMGN1	0.37482	0.000251702	0.0027329
DPM1	0.374801	0.000251893	0.00273325
ZFHX4	0.374757	0.000252352	0.00273547
FAM216A	0.374751	0.000252414	0.00273547
ACSL1	0.374648	0.000253492	0.00274542
RAB10	0.3746	0.000253987	0.00274905
ZNF507	0.374572	0.000254276	0.00275046
MSI2	0.374466	0.000255387	0.00276074
KIAA1468	0.374447	0.000255592	0.00276122
MAPK8	0.374333	0.000256797	0.00277251
RPL37	0.373971	0.000260638	0.00281222
HRH1	0.373758	0.000262924	0.00283511
HNRNPUL1	0.373703	0.000263521	0.00283708
VEGFA	0.373699	0.000263563	0.00283708
DAXX	0.373696	0.000263601	0.00283708
SMYD4	0.37368	0.000263768	0.00283711
BRAF	0.373605	0.000264585	0.00284413
ARHGAP21	0.373433	0.000266457	0.00286067
MAPRE2	0.373373	0.000267105	0.0028644
PPAPDC1B	0.37337	0.000267136	0.0028644
FBXO17	0.373218	0.000268808	0.0028799
STX11	0.373206	0.000268945	0.0028799
C1orf123	0.373193	0.000269083	0.0028799
DDX39A	0.373097	0.000270147	0.00288766
LRRCC1	0.373068	0.000270466	0.00288766
CLN5	0.373067	0.000270477	0.00288766
ATG2B	0.372996	0.000271261	0.00289424
LANCL2	0.372946	0.000271822	0.00289544
C18orf21	0.372941	0.000271877	0.00289544
RHOA	0.37289	0.000272446	0.0028997
NECAP1	0.372854	0.00027284	0.0029021
FUT8	0.372741	0.000274109	0.00291263
TRPA1	0.37272	0.000274337	0.00291263
KDM1B	0.372703	0.000274538	0.00291298
NUDT17	0.372664	0.000274974	0.00291581
TCF20	0.372646	0.00027517	0.00291609
MORN1	0.37261	0.000275575	0.00291859
MCM3	0.372578	0.000275943	0.00292069
MARCH8	0.372544	0.000276328	0.00292297
NCAPD2	0.372446	0.000277435	0.00293289
SS18L1	0.372415	0.000277785	0.00293445
RPS23	0.372403	0.000277923	0.00293445
PAQR7	0.372313	0.000278942	0.00293929
PNRC1	0.372311	0.000278961	0.00293929
GOLGA2	0.372303	0.000279051	0.00293929
C17orf80	0.372302	0.000279064	0.00293929
ZFAND3	0.372243	0.000279738	0.00294417
ZNF570	0.372202	0.000280214	0.002946
ZKSCAN3	0.37217	0.000280571	0.00294796
EIF2B3	0.372125	0.000281086	0.00295158
SCARB2	0.371993	0.00028261	0.00296577
EIF4EBP3	0.371937	0.00028325	0.00296895
TXNL4A	0.371937	0.000283258	0.00296895
LLGL1	0.371804	0.000284797	0.00298328
RAP2A	0.371679	0.000286245	0.00299648
MAPK6	0.371653	0.000286549	0.00299648
SPAG1	0.371636	0.000286752	0.00299648
SERP2	0.371522	0.000288081	0.00300854
CDC27	0.37147	0.0002887	0.00301318
ABR	0.371442	0.000289027	0.00301476
SPRY2	0.371385	0.000289695	0.00301991
RRNAD1	0.371203	0.000291854	0.00304057
DALRD3	0.371176	0.000292172	0.00304167
ABT1	0.371164	0.000292313	0.00304167
CASP3	0.371128	0.000292744	0.00304433
ZNF3	0.371079	0.000293328	0.00304856
ANKRD49	0.371062	0.000293531	0.00304883
AQR	0.370996	0.000294314	0.00305513
LONRF1	0.370912	0.000295327	0.00306379
NMD3	0.370834	0.000296266	0.00307169
VPS33A	0.370752	0.000297249	0.00308003
ZMYM4	0.370667	0.000298275	0.00308874
HOOK3	0.370631	0.000298719	0.00308874
CDC42SE1	0.37063	0.000298725	0.00308874
SKAP2	0.370623	0.000298806	0.00308874
ARMC10	0.370498	0.000300334	0.00310267
LEMD3	0.370399	0.000301535	0.00311322
ZNF223	0.366648	0.000350782	0.00345216
GNG5	0.370274	0.000303077	0.00312585
CDK4	0.37027	0.000303122	0.00312585
TMEM63B	0.370243	0.000303455	0.00312702
RPL22	0.370222	0.000303717	0.00312702
COPS7A	0.370197	0.000304022	0.00312702
TYW1	0.370192	0.000304088	0.00312702
SENP3	0.370187	0.000304142	0.00312702
ENTPD5	0.369855	0.000308271	0.00316491
TBC1D5	0.369847	0.000308365	0.00316491
CHD6	0.369833	0.00030854	0.00316491
CTCF	0.369831	0.000308562	0.00316491
ZNF23	0.36981	0.000308831	0.00316579
KANK2	0.369719	0.000309969	0.00317557
PUM1	0.369606	0.000311389	0.00318822
CLN8	0.369577	0.000311754	0.00319006
ING5	0.369502	0.000312698	0.00319722
STK24	0.369492	0.000312823	0.00319722
ZBTB25	0.369437	0.000313526	0.0032025
TXNDC5	0.369401	0.000313979	0.00320523
WDR73	0.369327	0.000314925	0.00321298
NPTN	0.369305	0.000315202	0.00321391
CDK11A	0.369205	0.000316476	0.00322337
POM121	0.369203	0.000316504	0.00322337
ZBTB47	0.36914	0.000317311	0.00322777
TAF8	0.369117	0.000317607	0.00322888
GPR124	0.369072	0.000318188	0.00323288
AEBP2	0.368801	0.000321692	0.00326474
EEF2	0.368773	0.000322054	0.00326474
COPS6	0.368772	0.000322069	0.00326474
USP49	0.368771	0.000322081	0.00326474
COG1	0.368708	0.000322899	0.00327008
SAFB2	0.368701	0.000322987	0.00327008
PSMG4	0.368661	0.000323503	0.00327322
PTGFRN	0.368648	0.000323677	0.00327322
FTSJ3	0.36861	0.000324177	0.00327635
RNF8	0.368572	0.000324671	0.0032774
PARP3	0.368558	0.00032486	0.0032774
FBXW2	0.368554	0.000324907	0.0032774
B3GNT4	0.368544	0.000325041	0.0032774
BBIP1	0.368478	0.000325911	0.00328425
TMEM50A	0.368452	0.000326249	0.00328574
EDEM1	0.368218	0.000329334	0.00331294
ZNF763	0.360752	0.000443319	0.00407237
RNF214	0.368125	0.000330579	0.00332353
SUGP1	0.368104	0.00033085	0.00332431
TBRG4	0.367978	0.000332535	0.0033393
PARP6	0.367927	0.000333217	0.0033442
TRIM37	0.367831	0.000334507	0.00335423
CUEDC2	0.367817	0.000334694	0.00335423
PDLIM1	0.36781	0.000334801	0.00335423
MCM7	0.367726	0.000335933	0.00336362
POLE2	0.367602	0.000337604	0.00337516
RNF14	0.3676	0.000337637	0.00337516
TRIM41	0.367597	0.000337673	0.00337516
ACBD5	0.367505	0.000338926	0.00338511
PAN3	0.367495	0.00033906	0.00338511
FKBP9	0.367464	0.000339484	0.00338737
PFDN5	0.367438	0.000339845	0.00338902
C5orf51	0.367388	0.000340523	0.00339381
NBPF24	0.367367	0.000340811	0.00339446
CREB3	0.367355	0.000340981	0.00339446
RABEPK	0.367289	0.000341875	0.00340139
C6orf120	0.367271	0.000342134	0.00340201
NEURL4	0.367233	0.000342653	0.00340466
TMOD3	0.367217	0.000342864	0.00340466
ZNF720	0.367208	0.000342994	0.00340466
SPC24	0.36714	0.00034393	0.00341199
WDR70	0.367047	0.000345224	0.00342097
COMMD6	0.367046	0.000345231	0.00342097
ZNF527	0.366986	0.000346071	0.00342442
OTUD3	0.366984	0.00034609	0.00342442
ZC3H7B	0.366978	0.000346176	0.00342442
ZNF473	0.366917	0.000347029	0.00343089
JMJD4	0.366887	0.000347438	0.00343297
ZSCAN30	0.366828	0.000348261	0.00343894
CTBP2	0.366815	0.000348441	0.00343894
POM121C	0.366791	0.000348781	0.00344032
C15orf38-AP3S2	0.36677	0.000349071	0.00344121
RFX5	0.36671	0.000349914	0.00344755
PFDN2	0.366674	0.000350418	0.00345054
RIOK1	0.3666	0.000351471	0.00345515
SYNJ1	0.366598	0.000351486	0.00345515
XAB2	0.366487	0.000353056	0.00346591
PA2G4	0.366476	0.000353216	0.00346591
JAK2	0.366465	0.000353378	0.00346591
PPP1R2	0.366462	0.000353413	0.00346591
TOP1	0.36645	0.000353586	0.00346591
ORC5	0.366434	0.000353811	0.00346614
SLC22A23	0.366333	0.000355242	0.00347674
FAM185A	0.366329	0.000355296	0.00347674
PPFIA1	0.36629	0.000355863	0.00347964
MED20	0.36628	0.000355996	0.00347964
SYDE2	0.366244	0.000356517	0.00348275
TAF4	0.3662	0.000357147	0.00348693
SLC35E2B	0.36614	0.000357995	0.00349323
ALPL	0.36605	0.000359294	0.00350195
PPM1M	0.366001	0.000359992	0.00350677
TOMM40L	0.365968	0.000360467	0.00350941
PLD2	0.365891	0.000361577	0.00351824
USP42	0.365773	0.000363295	0.00353097
RPUSD3	0.365726	0.00036398	0.00353563
SMNDC1	0.365682	0.000364612	0.00353978
C10orf32	0.365554	0.000366493	0.00355603
IRX2	0.365309	0.000370084	0.00358684
GPR32	0.365291	0.000370351	0.0035872
PREP	0.365275	0.000370597	0.0035872
ZCCHC11	0.365265	0.000370745	0.0035872
CLIP1	0.365196	0.000371769	0.00359508
MEF2D	0.365167	0.000372193	0.00359549
WRB	0.365165	0.000372228	0.00359549
NSMCE4A	0.365115	0.000372963	0.00360058
TTC33	0.365081	0.000373477	0.00360352
LMBR1	0.365037	0.000374132	0.00360724
NBPF11	0.365027	0.000374281	0.00360724
SEC11A	0.365009	0.000374545	0.00360777
TMEM30A	0.364979	0.000375	0.00361013
RTBDN	0.364938	0.000375604	0.00361393
SEPT5	0.364919	0.000375889	0.00361466
MYBBP1A	0.364893	0.00037628	0.00361639
MED31	0.364869	0.000376638	0.00361782
RPL8	0.36478	0.000377977	0.00362866
PPIL1	0.364722	0.000378855	0.00363507
MAP3K12	0.364703	0.000379137	0.00363575
HIC2	0.364643	0.000380042	0.0036424
GSTO1	0.364533	0.00038171	0.00365636
NDNL2	0.364514	0.000382008	0.00365718
PRRX1	0.364396	0.000383803	0.00367032
BRPF1	0.364396	0.000383807	0.00367032
TINF2	0.364247	0.00038608	0.00369002
BFAR	0.364192	0.000386931	0.00369481
NDUFS5	0.364187	0.00038701	0.00369481
FOXM1	0.36417	0.000387271	0.00369525
ADAM11	0.363994	0.000389993	0.00371917
PRR14L	0.363862	0.000392042	0.00373514
NAP1L5	0.363833	0.000392493	0.00373514
PF4V1	0.36383	0.000392534	0.00373514
RPL32	0.363762	0.000393595	0.00374317
REV3L	0.363728	0.000394127	0.00374616
VTI1B	0.36364	0.000395512	0.00375725
NUDT18	0.363588	0.000396331	0.00376296
C8orf34	0.363528	0.000397266	0.00376976
ZNF567	0.363439	0.000398678	0.00377906
ZNF800	0.363439	0.000398684	0.00377906
EPC1	0.363424	0.000398924	0.00377926
PSPN	0.363275	0.000401279	0.00379948
FIGNL1	0.363166	0.000403011	0.00381169
VNN3	0.363075	0.000404474	0.00382175
CRCP	0.363056	0.000404785	0.00382175
GOLGA1	0.363051	0.000404864	0.00382175
CDC42	0.363045	0.000404961	0.00382175
EIF2B1	0.362995	0.00040576	0.0038272
ZNF577	0.362979	0.000406016	0.00382751
FKBP14	0.362921	0.000406948	0.00383421
YKT6	0.362888	0.000407486	0.00383718
ZNF75A	0.362683	0.000410809	0.00386636
MUTYH	0.362595	0.00041224	0.00387771
PES1	0.362554	0.000412903	0.00388183
RBPMS	0.362375	0.000415845	0.00390736
XRN2	0.362359	0.000416097	0.00390759
TMED10	0.36232	0.000416739	0.00391149
CCDC82	0.362252	0.000417863	0.00391991
CCDC18	0.362218	0.000418431	0.0039231
DARS2	0.362149	0.000419576	0.00393171
MRPL50	0.362113	0.000420168	0.00393367
ARPC5	0.362108	0.000420243	0.00393367
CRLF3	0.36203	0.000421547	0.00394374
PARVA	0.361962	0.000422671	0.00395211
GOLGA5	0.361925	0.000423298	0.00395482
CCDC77	0.361918	0.000423419	0.00395482
ZNF669	0.361822	0.000425014	0.00396557
ATG5	0.361821	0.000425031	0.00396557
ITPRIPL2	0.361783	0.000425675	0.00396944
POP4	0.361662	0.00042771	0.00398111
SPPL3	0.361662	0.000427713	0.00398111
AP4B1	0.361656	0.000427817	0.00398111
C9orf156	0.361654	0.00042785	0.00398111
ERCC4	0.361555	0.000429516	0.00399445
SMARCE1	0.361482	0.000430767	0.00400393
SLC9A1	0.361458	0.000431166	0.00400447
IPO4	0.361451	0.00043129	0.00400447
LETM2	0.361378	0.000432534	0.00401279
OCIAD1	0.361371	0.000432651	0.00401279
GPATCH3	0.361303	0.000433808	0.00402135
UPF3A	0.36127	0.000434365	0.00402354
IDE	0.361262	0.00043451	0.00402354
ZNF273	0.361236	0.000434949	0.00402372
ZNF33B	0.361195	0.000435653	0.00402607
ZNF347	0.361178	0.000435942	0.00402607
UBE2L3	0.361178	0.000435951	0.00402607
COPS2	0.361144	0.000436533	0.00402928
RMND1	0.361126	0.000436848	0.00403
RHCE	0.361112	0.000437078	0.00403
SMG8	0.361056	0.000438047	0.00403677
HECW1	0.360913	0.000440518	0.00405558
CDKN2AIP	0.360851	0.000441592	0.0040626
PRKDC	0.36084	0.000441792	0.0040626
IFT43	0.360742	0.000443494	0.00407237
ZNF746	0.360729	0.000443725	0.00407237
VPS39	0.360725	0.000443799	0.00407237
SLC35E1	0.360696	0.000444292	0.00407472
ZNHIT6	0.360645	0.000445182	0.00408071
ATP1A1	0.360605	0.000445892	0.00408202
MOV10	0.360597	0.000446032	0.00408202
PHF20	0.360594	0.000446081	0.00408202
C10orf54	0.360583	0.000446271	0.00408202
CDK20	0.360548	0.000446884	0.00408538
TNN	0.360535	0.000447112	0.00408538
TRUB2	0.360518	0.000447424	0.00408606
CCT8	0.360463	0.00044838	0.00409262
TPGS2	0.360393	0.000449626	0.00410183
CCDC117	0.360351	0.000450359	0.00410634
SND1	0.360224	0.000452606	0.00412332
PHYH	0.360219	0.0004527	0.00412332
HIATL2	0.360199	0.000453057	0.0041244
FASTKD3	0.360151	0.00045391	0.00412998
ADPGK	0.360134	0.00045422	0.00413062
C8orf33	0.360099	0.000454836	0.00413405
ANLN	0.360062	0.000455502	0.0041375
DNAJC28	0.360051	0.000455696	0.0041375
UBTD1	0.360013	0.000456382	0.00414155
SRRM5	0.35986	0.00045912	0.00416364
DDX6	0.35985	0.0004593	0.00416364
MYO1C	0.359777	0.000460621	0.00417342
IMPDH2	0.359757	0.000460978	0.00417447
IK	0.359728	0.000461514	0.00417713
RNF111	0.359628	0.000463318	0.00418832
SPDYE3	0.359628	0.000463325	0.00418832
PTGR1	0.359619	0.000463479	0.00418832
UBE2H	0.359517	0.000465338	0.00420291
PITPNA	0.359471	0.000466182	0.00420697
CNOT3	0.359464	0.000466311	0.00420697
RHOBTB2	0.359452	0.00046652	0.00420697
ANKLE1	0.359342	0.000468535	0.00422293
FAM21A	0.359318	0.000468974	0.0042237
FAM105B	0.359311	0.000469109	0.0042237
MRFAP1L1	0.359173	0.000471649	0.00424435
ZNF704	0.359023	0.000474422	0.00426708
SRP14	0.358995	0.000474943	0.00426954
DNM1L	0.358877	0.00047714	0.00428705
CBLL1	0.358849	0.000477655	0.00428944
STYXL1	0.358777	0.000479006	0.00429934
C21orf58	0.358727	0.000479943	0.0043055
HDAC1	0.358702	0.000480419	0.00430726
NXPH4	0.35869	0.000480639	0.00430726
COMMD8	0.358513	0.000483965	0.00433348
DCK	0.358508	0.000484067	0.00433348
PRICKLE2	0.358392	0.000486268	0.00435093
KDELR2	0.358238	0.000489186	0.00437477
PAFAH1B1	0.358213	0.000489681	0.00437692
ZBTB12	0.358195	0.000490023	0.00437771
ZNF529	0.358157	0.000490751	0.00438194
PBX1	0.358143	0.000491017	0.00438205
KLHDC10	0.358057	0.000492662	0.00439219
SNX14	0.358028	0.000493218	0.00439487
UBA3	0.357963	0.000494477	0.00440154
MED11	0.357963	0.000494478	0.00440154
TP53	0.357908	0.000495525	0.00440859
PHF5A	0.357835	0.000496944	0.00441893
AP3M2	0.357789	0.000497837	0.00442459
LRRC57	0.35768	0.000499958	0.00444115
TACC2	0.357529	0.000502889	0.00446489
WDR47	0.357454	0.000504372	0.00447575
EIF3I	0.357325	0.000506905	0.00449591
ZNF12	0.357195	0.000509469	0.00451451
MKRN2	0.357192	0.000509525	0.00451451
ATG7	0.357138	0.000510603	0.00451945
LUZP1	0.357134	0.000510675	0.00451945
NANOS3	0.357123	0.000510896	0.00451945
LONP1	0.357098	0.000511388	0.00451945
NOP2	0.357098	0.000511393	0.00451945
TTYH1	0.357034	0.000512673	0.00452843
UBE2R2	0.356998	0.000513392	0.00453247
BEST4	0.356969	0.000513957	0.00453513
PTEN	0.356921	0.000514921	0.00454131
UQCRB	0.356829	0.000516766	0.00455526
ZNF284	0.356787	0.000517618	0.00455946
TRIM27	0.356779	0.000517772	0.00455946
NKIRAS1	0.356755	0.000518252	0.00456136
PCDHGA6	0.356716	0.000519033	0.0045659
TAX1BP1	0.356663	0.000520109	0.00457077
ONECUT3	0.356663	0.000520117	0.00457077
IL15	0.356645	0.000520483	0.00457166
RWDD4	0.356618	0.000521011	0.00457397
TM7SF3	0.3565	0.000523409	0.00459268
CMPK1	0.356468	0.000524057	0.00459602
EPS15L1	0.356408	0.000525288	0.00460448
RNF141	0.35634	0.000526669	0.00461424
MARVELD1	0.356327	0.000526936	0.00461424
TWIST1	0.356203	0.00052948	0.00463171
CAB39L	0.3562	0.000529539	0.00463171
RNF115	0.356182	0.000529903	0.00463171
STK35	0.356177	0.000530007	0.00463171
RDX	0.356084	0.000531921	0.00464609
COQ7	0.356045	0.000532716	0.00465057
FDFT1	0.356033	0.000532974	0.00465057
STEAP1B	0.355996	0.000533744	0.00465494
ATP9B	0.355955	0.000534587	0.00465848
CAMKK1	0.35595	0.000534691	0.00465848
ATXN7L2	0.35593	0.000535109	0.00465978
CENPL	0.355899	0.000535742	0.00466293
PIAS4	0.355883	0.000536076	0.00466346
SLC22A15	0.35587	0.000536344	0.00466346
TRIM8	0.355848	0.00053681	0.00466516
POLI	0.355814	0.00053751	0.00466889
ZNF554	0.355768	0.00053846	0.00467386
SALL4	0.35575	0.000538841	0.00467386
SNAP29	0.35573	0.000539265	0.00467386
ANP32A	0.355727	0.00053932	0.00467386
TRAPPC8	0.355715	0.000539572	0.00467386
SRD5A1	0.355708	0.000539709	0.00467386
CNNM4	0.355664	0.000540629	0.00467948
ARHGEF19	0.355605	0.000541874	0.0046879
CCNC	0.35558	0.000542389	0.00469001
UBE2D1	0.355555	0.000542913	0.00469218
TSC22D1	0.355519	0.000543667	0.00469635
TMEM2	0.355475	0.000544594	0.004702
PPP1R7	0.355399	0.000546195	0.00471346
SLC25A38	0.355357	0.000547092	0.00471884
CD3EAP	0.355255	0.000549255	0.00473513
ELMO2	0.355049	0.000553629	0.00477045
FAM106A	0.354979	0.000555142	0.00477922
CDC45	0.354976	0.000555201	0.00477922
BET1	0.354947	0.000555815	0.00478138
JMJD7	0.354928	0.000556223	0.00478138
EDC3	0.354926	0.000556284	0.00478138
HS3ST3B1	0.354882	0.000557222	0.00478706
CENPQ	0.354797	0.000559047	0.00480035
EXD2	0.354734	0.000560406	0.00480832
BMP2K	0.354728	0.000560534	0.00480832
LRRC42	0.354698	0.000561195	0.0048116
ZNF155	0.354671	0.000561773	0.00481318
LRRC37B	0.354663	0.000561937	0.00481318
C17orf49	0.354524	0.000564975	0.00483679
NDUFB8	0.35047	0.000659811	0.00546682
RCHY1	0.354456	0.000566445	0.00484697
ATF1	0.354439	0.000566808	0.00484767
RPRD1A	0.354403	0.000567597	0.00485201
RERE	0.354388	0.000567928	0.00485244
SLC25A26	0.354363	0.000568476	0.00485471
SLC2A11	0.354257	0.000570811	0.00487224
MIPEP	0.35423	0.000571402	0.00487487
CCDC167	0.354157	0.000573003	0.00488611
ZNF77	0.354086	0.000574569	0.00489705
CAST	0.354053	0.000575302	0.00490087
SHBG	0.353965	0.000577261	0.00491513
IRX1	0.353915	0.000578361	0.00492152
ZNF268	0.353905	0.000578583	0.00492152
C1orf174	0.353831	0.000580245	0.00493323
OSTM1	0.353639	0.000584545	0.00496734
ZNF571	0.353624	0.000584885	0.00496778
STX16	0.353548	0.000586589	0.0049798
C15orf57	0.353419	0.000589499	0.0050001
[truncated: 15,244 more rows]
[truncated: 5 more columns]
