# Supplementary material for: Multi-omics analysis identifies osteosarcoma subtypes with distinct prognosis indicating stratified treatment
Source: Nat Commun. 2022 Nov 23;13:7207. doi: 10.1038/s41467-022-34689-5 (PMC9684515; doi:10.1038/s41467-022-34689-5)
Supplement: Supplementary file 4 — Supplementary Data 1-11 [file 41467_2022_34689_MOESM4_ESM.zip › Supplementary Data/Supplementary Data 8.xlsx]

## Sheet: Sheet1
Supplementary Data 8. Correlation between TSS methylation and mRNA expression
Gene	Spearman.Cor	P.value	FDR
MAB21L2	-0.701121	1.00627e-14	6.75207e-11
OTX1	-0.632493	1.75501e-11	7.85074e-08
FGFR2	-0.611642	0	0
GSTT1	-0.607692	1.68651e-10	5.65823e-07
ME3	-0.589722	7.71988e-10	2.07201e-06
IRX1	-0.586158	1.03246e-09	2.30927e-06
CTF1	-0.583334	1.29674e-09	2.46407e-06
SERP2	-0.579647	1.74039e-09	2.46407e-06
CCDC8	-0.579609	1.74561e-09	2.46407e-06
NME3	-0.579185	2.80639e-09	3.13847e-06
DYRK1B	-0.578971	1.83612e-09	2.46407e-06
SLC16A5	-0.576295	2.26696e-09	2.76569e-06
PTPN6	-0.57076	5.98954e-09	5.7414e-06
TMEM200B	-0.567857	4.35357e-09	4.49422e-06
DMRTA2	-0.561334	7.12046e-09	6.37044e-06
C17orf107	-0.559141	8.38103e-09	7.02959e-06
OCIAD2	-0.556349	1.02972e-08	8.1287e-06
CES4A	-0.553573	1.26122e-08	9.40307e-06
ZSCAN1	-0.551113	1.50726e-08	1.0646e-05
HS3ST3A1	-0.539539	3.42006e-08	2.29486e-05
HOXA4	-0.536666	4.17149e-08	2.66578e-05
PLEKHG4	-0.533317	8.66181e-08	5.05398e-05
AKR1E2	-0.523209	1.03248e-07	5.54237e-05
TSTD1	-0.520911	1.20058e-07	6.19684e-05
RPL10L	-0.515915	1.6603e-07	8.25228e-05
PTH1R	-0.51502	1.75858e-07	8.4286e-05
MZB1	-0.513249	1.9697e-07	8.92416e-05
C3orf55	-0.513049	1.99497e-07	8.92416e-05
PMEPA1	-0.511212	3.39662e-07	0.000126773
RNF212	-0.510725	2.31251e-07	0.000100109
SLC22A17	-0.510187	2.39255e-07	0.000100337
MFAP2	-0.509396	3.78384e-07	0.000128372
LPIN3	-0.509243	2.53933e-07	0.000103266
CPE	-0.508791	3.92196e-07	0.000128372
TMEM160	-0.508294	2.69567e-07	0.0001064
SETD9	-0.504573	3.40077e-07	0.000126773
SALL1	-0.503675	3.5954e-07	0.000128074
HOXA11	-0.503536	3.62652e-07	0.000128074
EVC2	-0.502401	3.88981e-07	0.000128372
MESDC1	-0.49791	5.12062e-07	0.000163616
FGFR1	-0.497675	7.49127e-07	0.000224533
ZNF577	-0.496767	7.89045e-07	0.000224533
MAMDC2	-0.493166	6.81711e-07	0.000212757
HAGH	-0.491241	1.07913e-06	0.00029555
HOXD11	-0.490865	7.81966e-07	0.000224533
NKAPL	-0.490744	7.87617e-07	0.000224533
B3GALNT1	-0.490416	8.031e-07	0.000224533
LRP4	-0.48831	1.27143e-06	0.000321937
GSTM1	-0.484764	1.11984e-06	0.000297697
ALS2CR11	-0.484589	1.13134e-06	0.000297697
ZNF418	-0.481953	1.31829e-06	0.000327618
DLK2	-0.481044	1.38925e-06	0.000338976
UCHL1	-0.480666	1.93762e-06	0.000448325
DDX56	-0.478661	1.59289e-06	0.000381726
TAF10	-0.477942	2.24639e-06	0.000510958
FADD	-0.475294	1.92905e-06	0.000448325
EN2	-0.471035	2.45074e-06	0.000548149
NHLRC1	-0.470491	2.52621e-06	0.000552958
TMEM33	-0.470441	3.35566e-06	0.000652652
HOXD1	-0.47029	2.55465e-06	0.000552958
BVES	-0.469489	2.6711e-06	0.000554905
VANGL2	-0.469377	2.68769e-06	0.000554905
KIF7	-0.466511	3.14912e-06	0.000640322
CD37	-0.466332	4.16549e-06	0.000737731
BMPR1B	-0.46619	3.20516e-06	0.000641988
ABHD8	-0.465882	3.25994e-06	0.000643358
ZNF428	-0.464978	4.47049e-06	0.000774567
PPIE	-0.464771	4.51896e-06	0.000774567
FXYD1	-0.464533	4.5755e-06	0.000774567
QPCT	-0.462386	3.94577e-06	0.000737731
ZNF154	-0.462326	3.95878e-06	0.000737731
SETD1A	-0.46169	4.09759e-06	0.000737731
SLC10A4	-0.461483	4.1438e-06	0.000737731
GPER1	-0.461332	4.17791e-06	0.000737731
ISL2	-0.459479	4.61739e-06	0.000774567
PARP15	-0.459132	4.70451e-06	0.000779439
SYCP2	-0.457307	5.188e-06	0.00084906
NSUN7	-0.456761	5.34161e-06	0.000853386
MMP23B	-0.452882	6.56171e-06	0.00101855
IDUA	-0.452701	6.62446e-06	0.00101855
PRDX1	-0.452572	8.43523e-06	0.00120426
TBC1D22B	-0.452546	6.679e-06	0.00101855
STAT5A	-0.452098	6.83824e-06	0.00103111
CCDC68	-0.451215	7.16274e-06	0.00106804
PTPRCAP	-0.450203	7.55263e-06	0.00111381
FAM195A	-0.449785	9.69821e-06	0.00132806
EFCAB4B	-0.449517	7.82792e-06	0.00114186
FAM89B	-0.448925	1.01226e-05	0.00135845
TICAM1	-0.448514	8.24784e-06	0.00119017
ZNF695	-0.44784	8.54175e-06	0.00120663
POU4F1	-0.447594	8.6514e-06	0.00120939
ENG	-0.447508	1.08604e-05	0.00141501
ZNF781	-0.447283	8.79181e-06	0.00121635
BOK	-0.446584	1.13681e-05	0.00145196
CYB561A3	-0.444931	9.92626e-06	0.00134556
PPP2R1A	-0.444197	1.03078e-05	0.0013696
CTU1	-0.443826	1.05055e-05	0.0013822
CTSZ	-0.442586	1.38341e-05	0.00171901
PCDHGA12	-0.442109	1.14686e-05	0.00145196
NAPRT1	-0.441806	1.43708e-05	0.00173744
GRHL3	-0.441727	1.16941e-05	0.00146668
CA9	-0.438115	1.40398e-05	0.00172857
ZNF677	-0.437755	1.42964e-05	0.00173744
EPSTI1	-0.436688	1.50828e-05	0.00179125
SPON2	-0.43655	1.8528e-05	0.00210717
ZNF835	-0.434858	1.65257e-05	0.00194539
ALDH16A1	-0.434735	2.02096e-05	0.00218128
FAM210A	-0.434623	2.03174e-05	0.00218128
TPBG	-0.434468	1.68504e-05	0.00196282
C3orf70	-0.43433	1.69663e-05	0.00196282
EPHX3	-0.432279	1.87817e-05	0.00211807
KIAA1522	-0.431439	1.95764e-05	0.0021712
FAM131A	-0.430935	2.00677e-05	0.00218128
TSPYL5	-0.430795	2.02068e-05	0.00218128
LRRC61	-0.430456	2.05463e-05	0.00218834
IRF6	-0.430089	2.09201e-05	0.00221061
ATP5G3	-0.428603	2.70089e-05	0.00270492
MED9	-0.427884	2.33014e-05	0.002443
ARTN	-0.427644	2.35748e-05	0.00244817
THOC6	-0.427522	2.37155e-05	0.00244817
CDCA7	-0.427004	2.432e-05	0.00249141
CABYR	-0.426621	2.4777e-05	0.00251899
DHRS13	-0.426395	2.50499e-05	0.0025276
SDC2	-0.425896	3.06482e-05	0.00296179
PSMD13	-0.424526	3.26596e-05	0.00306498
BANK1	-0.424039	2.80703e-05	0.00277477
CBR3	-0.424002	2.81199e-05	0.00277477
PITX1	-0.422934	3.51538e-05	0.00314509
MRGPRF	-0.422348	3.04445e-05	0.00296179
HAUS4	-0.422107	3.07971e-05	0.00296179
HPS6	-0.422039	3.08979e-05	0.00296179
RPF1	-0.421486	3.17251e-05	0.00301951
PON3	-0.420981	3.24982e-05	0.00306498
SH3BGRL3	-0.420449	3.94033e-05	0.00335235
SLC6A2	-0.42022	3.36976e-05	0.00307934
SMAD9	-0.4202	3.37305e-05	0.00307934
PCDHGB1	-0.419443	3.49648e-05	0.00314509
PPP1R37	-0.419427	3.49917e-05	0.00314509
TMEM53	-0.419083	3.55672e-05	0.00316101
PLBD1	-0.418747	3.6138e-05	0.00318977
POLE4	-0.418618	4.28388e-05	0.0035931
ZBTB8B	-0.418539	3.64953e-05	0.00318977
BMP7	-0.417664	3.80356e-05	0.00329315
TRIM36	-0.417121	3.90213e-05	0.00335235
RFX8	-0.416879	3.94688e-05	0.00335235
HIST3H2A	-0.415633	4.18466e-05	0.00353196
ZNF212	-0.41485	4.34098e-05	0.00361839
EPHA2	-0.414684	5.11862e-05	0.00411328
BMP4	-0.414222	5.22603e-05	0.0041746
ZEB2	-0.412741	5.58484e-05	0.00443483
THOP1	-0.412671	4.80488e-05	0.00398034
MRI1	-0.412349	4.87712e-05	0.0040154
PODXL2	-0.41201	4.95447e-05	0.00403349
PNMAL1	-0.411989	4.95921e-05	0.00403349
TTC36	-0.411676	5.03178e-05	0.00406786
IDH2	-0.410957	6.04749e-05	0.00469118
CCL28	-0.409209	5.63802e-05	0.00444773
ZNF502	-0.407979	5.96488e-05	0.004654
GLIS1	-0.406982	6.24283e-05	0.00481487
VANGL1	-0.40569	6.62084e-05	0.00503689
MPP2	-0.405616	6.64329e-05	0.00503689
ALKBH2	-0.405393	6.71098e-05	0.00504043
FBXL18	-0.405353	6.72308e-05	0.00504043
NKD2	-0.405224	6.76254e-05	0.00504114
HIST1H4E	-0.405105	6.79915e-05	0.00504114
ZNF518B	-0.403969	7.15783e-05	0.00527792
ZNF662	-0.40279	7.54846e-05	0.00553554
DMGDH	-0.402539	7.63434e-05	0.00556809
FOXG1	-0.400646	8.31066e-05	0.0060286
SERPINH1	-0.400207	9.68411e-05	0.00669901
RUNX1T1	-0.400116	8.50948e-05	0.00613963
TPGS1	-0.399586	9.94663e-05	0.00684532
AGBL4	-0.399128	8.89252e-05	0.00635337
ANKRD63	-0.398944	8.96549e-05	0.00636597
OXT	-0.398429	9.17322e-05	0.00646051
ZNF667	-0.397785	9.43892e-05	0.00659741
TMEM240	-0.397229	9.67399e-05	0.00669901
NUDT5	-0.396178	0.000115089	0.00735474
SCARF1	-0.396141	0.000101498	0.0069495
PRF1	-0.395633	0.000103795	0.00707068
FBN2	-0.395467	0.000104553	0.00707354
C10orf35	-0.395394	0.000104891	0.00707354
TMC8	-0.395213	0.00010573	0.00709451
CXADR	-0.395077	0.000106362	0.0071014
RBM28	-0.394961	0.000106905	0.0071023
ZNF483	-0.394704	0.000108118	0.00711622
C2orf43	-0.394451	0.000109322	0.00715656
GALNT3	-0.394168	0.000110688	0.00721083
ZNF560	-0.393701	0.000112973	0.00728892
IGF2BP1	-0.393369	0.000114623	0.00735474
RIPK4	-0.392765	0.000117685	0.00748499
VGLL4	-0.392563	0.000134134	0.00814517
MATN4	-0.392154	0.000120859	0.00761279
HPDL	-0.392003	0.000121653	0.00761279
STXBP6	-0.391945	0.000121963	0.00761279
UBB	-0.391448	0.000140574	0.00842187
GMPR	-0.391002	0.000143229	0.008505
PCDHGA10	-0.390657	0.00012897	0.00794955
USP44	-0.390627	0.000129136	0.00794955
TCF23	-0.390334	0.000130785	0.00801431
RRP1	-0.390317	0.000147397	0.00865602
NRP2	-0.390175	0.000131688	0.00803295
TNFRSF10A	-0.389619	0.000134888	0.00815403
U2AF2	-0.389075	0.000155247	0.0089752
NIPSNAP1	-0.387891	0.000145302	0.00859008
GLO1	-0.387705	0.000164351	0.00926717
CDC42BPG	-0.387443	0.00014812	0.00865602
CADM1	-0.387371	0.000166648	0.00928095
FILIP1L	-0.387211	0.000167752	0.00928095
PRRX1	-0.387195	0.000167863	0.00928095
RCOR2	-0.387149	0.000149998	0.0087142
COL16A1	-0.386257	0.000155829	0.0089752
TSPAN15	-0.38624	0.000174636	0.00951342
GLRB	-0.385996	0.000157576	0.00903705
LDLRAP1	-0.385867	0.000158445	0.00904381
MIPOL1	-0.385779	0.000159042	0.00904381
PSMB9	-0.385606	0.000160219	0.00907232
HEATR5A	-0.385475	0.000180236	0.00967509
COMMD6	-0.383781	0.000173136	0.0094836
KAZN	-0.383515	0.000175098	0.00951342
YIF1B	-0.383373	0.000196507	0.0102479
PCDHGA9	-0.383264	0.000176966	0.00957617
C11orf49	-0.382626	0.000181798	0.00972002
SIPA1	-0.382402	0.000204477	0.0104736
SOHLH1	-0.382368	0.000183787	0.00978738
MACROD2	-0.382269	0.00018456	0.0097897
IGF2BP2	-0.382064	0.00018616	0.00983568
HIST1H2AE	-0.381044	0.000194317	0.0101864
FARSA	-0.380952	0.000216924	0.0107959
RPL39L	-0.380921	0.000217205	0.0107959
FGFBP3	-0.380715	0.000197016	0.0102479
COMMD4	-0.380666	0.000219467	0.0108681
HTRA4	-0.38031	0.000200392	0.0103563
ZC3HC1	-0.380142	0.00020181	0.0103766
HAAO	-0.379471	0.000230366	0.0112829
NRTN	-0.379457	0.000207674	0.010538
ZNF135	-0.379318	0.000208881	0.010538
FBLN2	-0.378659	0.000238061	0.0114803
SKIV2L	-0.378595	0.000238674	0.0114803
CA3	-0.378421	0.00021684	0.0107959
COX8A	-0.377608	0.000248372	0.0117365
PSMB10	-0.37678	0.000256785	0.0120072
MPV17L	-0.37661	0.000233772	0.0114081
S100A6	-0.376541	0.000259261	0.0120575
ZYG11A	-0.376353	0.000236278	0.0114803
DEDD2	-0.376264	0.000237148	0.0114803
COCH	-0.375895	0.000240789	0.0115407
DBNDD2	-0.375746	0.000242274	0.0115477
PHLDA3	-0.375362	0.000271799	0.0123306
C1QTNF1	-0.375346	0.000271972	0.0123306
SNCAIP	-0.375238	0.000247405	0.0117321
FADS2	-0.374768	0.000252238	0.0118773
CTU2	-0.373994	0.00026039	0.0120575
ENDOG	-0.373827	0.000262183	0.0120575
ITGA11	-0.373817	0.000289083	0.0127615
NABP2	-0.373811	0.000262355	0.0120575
ZDHHC4	-0.373508	0.00026563	0.0121664
COX14	-0.373292	0.00029519	0.0129459
COL1A1	-0.372432	0.000305443	0.013138
KIF26A	-0.372231	0.000279879	0.0125693
HIST1H3G	-0.3722	0.000280229	0.0125693
PDLIM4	-0.372075	0.000281664	0.0125693
MRPL17	-0.371972	0.000282856	0.0125693
LY6K	-0.371579	0.000287414	0.0127297
LTK	-0.371084	0.000293265	0.0129036
NTN3	-0.370666	0.00029829	0.0130132
MLPH	-0.370635	0.000298663	0.0130132
NFATC4	-0.370569	0.000328794	0.0137182
RGS22	-0.370464	0.000300744	0.0130193
HIST1H2BG	-0.370139	0.000304739	0.013138
BTBD19	-0.369676	0.000310506	0.0132707
EHHADH	-0.368923	0.000320112	0.0135517
PIH1D1	-0.368579	0.000324578	0.0136976
IRX3	-0.368469	0.000326021	0.0137154
CPA1	-0.368389	0.000327082	0.013717
ZNF512B	-0.368232	0.000329156	0.0137182
LRRC8E	-0.368057	0.000331487	0.0137301
SCAND1	-0.367488	0.000339154	0.0139574
FAS	-0.367297	0.000341768	0.0139574
DERL3	-0.367281	0.000341987	0.0139574
COX5B	-0.36724	0.000374649	0.0149403
CEBPA	-0.367189	0.000343255	0.013959
FAM155A	-0.36648	0.000353158	0.0143184
DMC1	-0.365875	0.000361816	0.0145813
FAM180B	-0.365353	0.000369434	0.0148437
GPR161	-0.364905	0.000376106	0.0149403
MFSD3	-0.364892	0.000376291	0.0149403
SURF1	-0.364781	0.000377966	0.0149626
APEH	-0.364548	0.000415962	0.0161971
CHCHD2	-0.362813	0.000444792	0.0165809
KLHDC9	-0.362658	0.000411204	0.0161829
OSR1	-0.362531	0.000413282	0.0161971
SLC25A15	-0.362459	0.000414466	0.0161971
ZNF229	-0.362341	0.000416393	0.0161971
PRAME	-0.362054	0.000421141	0.0163204
MIA	-0.361983	0.00042233	0.0163204
CERS5	-0.36193	0.000423211	0.0163204
NBL1	-0.361793	0.000462565	0.0170072
NPR2	-0.361486	0.000430698	0.0164304
CHGA	-0.361407	0.000432027	0.0164304
ZNF300	-0.361337	0.000433225	0.0164304
FAM50B	-0.361326	0.00043341	0.0164304
HSD17B8	-0.360929	0.000440247	0.0165809
DNALI1	-0.360841	0.000441778	0.0165809
PCDHGB6	-0.360738	0.000443569	0.0165809
POLD4	-0.360726	0.00048187	0.0173012
NOC2L	-0.36071	0.000482163	0.0173012
RAVER1	-0.360229	0.000452528	0.0168225
SPIRE2	-0.360039	0.000455909	0.0168548
ZNF671	-0.359961	0.00045731	0.0168602
CLEC11A	-0.359643	0.000502217	0.0176897
ZNF574	-0.359427	0.000466974	0.0171224
FAM222A	-0.359085	0.000473277	0.0172401
ADAT3	-0.359044	0.000474038	0.0172401
PLD6	-0.358954	0.000475706	0.017254
LRFN4	-0.358657	0.000481254	0.0173012
ZFHX4	-0.358379	0.000486519	0.0174109
HOXB2	-0.358305	0.000528443	0.0182776
STEAP2	-0.358051	0.00049277	0.0175742
PFN1	-0.357955	0.000535516	0.0183406
HR	-0.357932	0.00049507	0.0175763
RPS19BP1	-0.35786	0.000537461	0.0183406
NDUFAF4	-0.357749	0.000498599	0.0176467
PPP1R35	-0.357694	0.000499682	0.0176467
GCHFR	-0.357217	0.00050903	0.017836
ERP29	-0.357127	0.000552583	0.0187264
PTPRZ1	-0.356922	0.000514898	0.0179946
MCM5	-0.356794	0.000517474	0.0180377
BNC2	-0.356556	0.000522265	0.0181575
DPYSL4	-0.356088	0.000531842	0.0183008
DDX60L	-0.355736	0.000539128	0.0183406
SUSD1	-0.355728	0.000539294	0.0183406
CTHRC1	-0.355646	0.000584357	0.0193154
SHARPIN	-0.354986	0.000554981	0.0187603
TRIM67	-0.354812	0.000558732	0.0188397
COA3	-0.35477	0.000603928	0.0198159
IL17RB	-0.354731	0.000560484	0.0188514
LYPLA2	-0.354308	0.000614488	0.0199614
INSM1	-0.354263	0.000570681	0.0191463
FTSJ2	-0.353874	0.000579275	0.019282
EED	-0.353856	0.000579692	0.019282
TSSC1	-0.353771	0.000581585	0.019282
ADRA1D	-0.353756	0.000581909	0.019282
PSMB8	-0.353464	0.000634227	0.0204108
TMEM147	-0.353322	0.000591698	0.01951
GABRA4	-0.353084	0.00059713	0.0196409
UBTD1	-0.352795	0.00065028	0.0207286
MRPL52	-0.352588	0.000655323	0.0208399
CCK	-0.352436	0.000612141	0.0199614
C5orf34	-0.352407	0.000612826	0.0199614
ZNF668	-0.352329	0.000614641	0.0199614
XXYLT1	-0.35228	0.000615799	0.0199614
PMVK	-0.35211	0.0006671	0.0211643
TBX3	-0.351849	0.000626039	0.0202444
MAP6D1	-0.35156	0.000632987	0.0204108
COX6B1	-0.351441	0.000683914	0.0215449
FCHSD1	-0.35118	0.000642226	0.0205621
PRELID1	-0.350884	0.000698221	0.021791
SMOC2	-0.350215	0.000715751	0.0220006
SEC61G	-0.350199	0.000716173	0.0220006
TLX1	-0.349747	0.000678198	0.0214656
EEFSEC	-0.349619	0.000681492	0.0215191
TMEM63C	-0.34929	0.000690057	0.0216875
XKR8	-0.349139	0.000694007	0.02171
ETV4	-0.348745	0.000704432	0.0219338
PHF2	-0.348611	0.00070802	0.0219492
CD58	-0.348154	0.000720339	0.0220707
PSMC5	-0.348065	0.000774866	0.0232114
VSNL1	-0.34804	0.000723432	0.0220837
PIP4K2C	-0.348018	0.000724056	0.0220837
ZFP3	-0.347593	0.000735737	0.0223891
TMIE	-0.347386	0.000741487	0.0224806
DYNC1I1	-0.347358	0.000742289	0.0224806
ZNF274	-0.347305	0.000743771	0.0224806
ISLR	-0.346807	0.000811499	0.0239163
ATP5E	-0.346456	0.000821979	0.0240851
LBX2	-0.346389	0.000769819	0.0231232
FAIM2	-0.346376	0.000770199	0.0231232
ZNF784	-0.345915	0.00078361	0.0233748
NT5C	-0.3458	0.000787011	0.0234184
LY75	-0.345673	0.000790766	0.0234612
TYSND1	-0.345633	0.000791946	0.0234612
HOXB13	-0.345197	0.00080496	0.0237942
MARCKS	-0.345071	0.000864648	0.0249539
NCSTN	-0.344832	0.000872206	0.0250008
GET4	-0.344784	0.000873725	0.0250008
ACSF3	-0.344727	0.000819204	0.0240563
PIGC	-0.344531	0.000825235	0.0241278
RRAGD	-0.344374	0.000830066	0.0242163
CCDC50	-0.344198	0.000835546	0.0243233
PLEKHJ1	-0.344134	0.000837531	0.0243283
SELT	-0.343829	0.000904615	0.0254506
DOK2	-0.343504	0.000857412	0.024852
COL24A1	-0.343371	0.000861649	0.024921
NR1H3	-0.343162	0.000868345	0.0250008
DCTPP1	-0.342985	0.000932727	0.0259793
DUSP2	-0.342617	0.000886092	0.0251403
C1QTNF2	-0.342344	0.000895115	0.0253427
TRIAP1	-0.342268	0.000957221	0.0263236
CSF1	-0.342206	0.000899703	0.025419
FGF21	-0.342111	0.000902855	0.0254506
AUNIP	-0.341833	0.000912193	0.0256101
SPATC1L	-0.341481	0.000924132	0.0258911
CYP24A1	-0.34122	0.000933088	0.0259793
SLC39A3	-0.341124	0.000936387	0.0260172
PLA2G16	-0.341019	0.000940015	0.0260638
ORMDL2	-0.340963	0.000941949	0.0260638
RGS12	-0.340438	0.00096036	0.0263559
C9orf64	-0.340278	0.000966003	0.0264567
ZNF215	-0.340154	0.000970437	0.026524
PEX2	-0.340087	0.000972815	0.0265301
BDH1	-0.340037	0.000974616	0.0265301
SP5	-0.33997	0.000977019	0.0265417
SPG21	-0.339546	0.000992354	0.0268783
CDK20	-0.339517	0.000993416	0.0268783
DCTN3	-0.339258	0.00106664	0.0284014
C5orf58	-0.339008	0.00101211	0.027329
HIST1H3E	-0.338622	0.00102653	0.0276628
TRIM17	-0.33798	0.00105088	0.0282057
C14orf119	-0.337921	0.00105313	0.0282096
CHST10	-0.337848	0.00105594	0.0282284
MXD3	-0.3373	0.00107725	0.0286272
ARNTL2	-0.337056	0.00108687	0.0288045
EID3	-0.336958	0.00109076	0.0288149
COPE	-0.336853	0.00116213	0.0304012
FGF2	-0.33652	0.00110826	0.0292198
WNK2	-0.336298	0.00111725	0.029399
TBL3	-0.33582	0.00113675	0.0298536
RADIL	-0.335433	0.00115282	0.0302164
PRPF19	-0.335213	0.00123167	0.0317867
EIF6	-0.335144	0.00116495	0.0304105
CDK2AP1	-0.335095	0.00116702	0.0304105
ZNF569	-0.334468	0.00119372	0.0310461
OSBPL9	-0.334386	0.00119727	0.0310782
C16orf45	-0.334161	0.0012782	0.0326495
ZBTB17	-0.33394	0.00121667	0.0315208
FTL	-0.333875	0.00129117	0.0328172
CHAF1B	-0.333863	0.00122005	0.0315474
ZDHHC12	-0.333604	0.00130352	0.0328821
PTGFRN	-0.333503	0.00123594	0.0318356
RAB34	-0.333238	0.00132041	0.0330415
IRF7	-0.332944	0.00126101	0.032419
NDUFAB1	-0.332744	0.00134348	0.0333881
TGFBI	-0.332658	0.00127405	0.0326495
EVA1B	-0.332554	0.00127878	0.0326495
TMEM45A	-0.332346	0.00136236	0.0336535
HOXC13	-0.332287	0.00129109	0.0328172
COX5A	-0.332282	0.0013654	0.0336535
PSMB1	-0.332234	0.00136769	0.0336535
ZSCAN18	-0.332203	0.00136921	0.0336535
KIF6	-0.332123	0.0012987	0.0328755
BARX1	-0.332078	0.00130081	0.0328755
INA	-0.331955	0.00130652	0.0328959
INPP5D	-0.331869	0.00131053	0.0329351
SPAG6	-0.33178	0.00131474	0.0329792
CAND2	-0.331623	0.00132215	0.0330415
C2orf68	-0.331422	0.00140708	0.0342705
ZNF721	-0.331337	0.0013357	0.0332766
MANF	-0.331215	0.00141729	0.0343321
C1orf115	-0.33081	0.00136104	0.0336535
RSPH9	-0.330167	0.00139256	0.0341642
AMPD2	-0.330132	0.00147177	0.03527
UBALD1	-0.33011	0.00139542	0.0341642
BLMH	-0.330014	0.00140017	0.0341642
ENO2	-0.329696	0.00141611	0.0343321
NET1	-0.32952	0.00142495	0.0344554
C11orf83	-0.3294	0.00150971	0.0357324
BLOC1S4	-0.329054	0.00144868	0.0349479
SLFN11	-0.329019	0.00145052	0.0349479
TPRA1	-0.328966	0.00145325	0.034951
CSTB	-0.328778	0.00154256	0.0363178
TCTEX1D4	-0.328713	0.00146631	0.0352019
ROMO1	-0.328699	0.00154682	0.0363508
SHKBP1	-0.328651	0.00154938	0.0363508
NRN1	-0.328246	0.00149072	0.0355968
ZNF471	-0.328131	0.00149682	0.0356791
HIST1H2BH	-0.328026	0.00150234	0.0357324
SOD2	-0.327998	0.00158476	0.0367948
MRPS17	-0.327937	0.00150709	0.0357324
CD248	-0.327664	0.00160316	0.0370938
MAMSTR	-0.327547	0.001528	0.0361016
NDST3	-0.327324	0.00154003	0.0363178
CNN3	-0.32717	0.00163068	0.037498
IQGAP3	-0.326958	0.00156003	0.0365368
WDR6	-0.326869	0.00156491	0.0365874
C7orf13	-0.326815	0.00156786	0.0365925
TMEM66	-0.326708	0.00165681	0.0378136
THEGL	-0.326597	0.00157994	0.0367948
HUNK	-0.326515	0.00158447	0.0367948
ZNF492	-0.326182	0.00160311	0.0370938
DDB1	-0.325705	0.0017149	0.0382927
KRT18	-0.325644	0.00163368	0.037498
LRFN5	-0.325544	0.00163938	0.0375435
ARPC4	-0.325147	0.00174796	0.0388371
NSMCE1	-0.325109	0.00166456	0.0379259
MESP2	-0.324809	0.00168209	0.0380668
XKR6	-0.324752	0.00168544	0.0380785
FBXL22	-0.324668	0.00169041	0.0381265
LHX2	-0.324613	0.00169365	0.0381355
PRDX5	-0.324553	0.00169722	0.0381518
CHST14	-0.324383	0.00179424	0.0395382
EIF2B3	-0.324352	0.00170913	0.0382913
ONECUT2	-0.324264	0.00171437	0.0382927
STK33	-0.323854	0.0017391	0.0387686
HHIPL1	-0.323735	0.00174629	0.0388371
PSAT1	-0.323574	0.00175607	0.0388766
APCDD1L	-0.323556	0.00175722	0.0388766
NUAK1	-0.323446	0.00176395	0.0389346
MAGEF1	-0.323284	0.00186272	0.0404481
SNCA	-0.322756	0.00180676	0.0397487
TRIM59	-0.322643	0.00181384	0.0398392
KHK	-0.322491	0.0018234	0.0399836
NUAK2	-0.322241	0.00183926	0.0401872
CDO1	-0.322204	0.00184166	0.0401872
TUBG1	-0.32201	0.00194508	0.0414086
CLIP3	-0.321829	0.00186568	0.0404481
MEF2BNB	-0.321645	0.00187761	0.0406413
NDUFAF3	-0.321612	0.00197148	0.0417307
MYO1E	-0.321207	0.00190624	0.0411281
MXRA8	-0.321038	0.00201007	0.0419527
ENTPD3	-0.320997	0.00192011	0.0412247
HEMK1	-0.320944	0.0019236	0.0412247
METTL16	-0.320916	0.00192546	0.0412247
MXD1	-0.320915	0.00192554	0.0412247
WDR83	-0.320907	0.00192607	0.0412247
WNT5A	-0.320651	0.00194315	0.0414086
PSMA8	-0.320564	0.00194896	0.0414086
CORO6	-0.320547	0.00195009	0.0414086
MARVELD2	-0.320445	0.001957	0.0414896
ATP6V1D	-0.320115	0.00207369	0.0427944
DVL3	-0.320108	0.00197979	0.0418407
IGSF9	-0.320038	0.00198454	0.0418751
RAB32	-0.319965	0.00198958	0.0419154
GPN2	-0.319902	0.00199385	0.0419396
B3GAT3	-0.31986	0.00209156	0.0430072
PKM	-0.319844	0.00209268	0.0430072
ACSS3	-0.319779	0.00200233	0.0419527
RALY	-0.319702	0.00200762	0.0419527
SCAP	-0.319678	0.00200927	0.0419527
POGLUT1	-0.319666	0.0020101	0.0419527
BRK1	-0.319621	0.00210843	0.0432625
CCDC155	-0.319252	0.00203889	0.0424314
NSUN5	-0.319192	0.00204304	0.0424421
TMEM219	-0.319032	0.00215059	0.0438616
GINS4	-0.318803	0.00207045	0.0427944
C3orf14	-0.318793	0.0021679	0.0440806
TCTEX1D2	-0.318771	0.0020727	0.0427944
MRPS34	-0.31873	0.00207562	0.0427944
L3MBTL4	-0.318726	0.00207594	0.0427944
CHID1	-0.318229	0.00211154	0.0432625
POT1	-0.318038	0.00212538	0.0434133
DCHS1	-0.317949	0.00223006	0.0451394
TUSC2	-0.317726	0.00224675	0.0453404
HSPA2	-0.317464	0.00216736	0.0440806
NAPG	-0.317338	0.0021767	0.0441926
COMMD3	-0.3172	0.00228653	0.0458476
AKR1A1	-0.317168	0.00228896	0.0458476
ATP2A2	-0.316882	0.00231095	0.0461159
TMEM206	-0.316343	0.00225166	0.0453466
MEIOB	-0.316315	0.00225381	0.0453466
PIGO	-0.316222	0.00226091	0.0454212
HSPA12B	-0.31573	0.00229898	0.0459797
HSPE1-MOB4	-0.315554	0.00231267	0.0461159
TBX2	-0.315448	0.00242378	0.0477417
EDC4	-0.315338	0.00232966	0.0463171
CHN2	-0.315156	0.00234404	0.0465341
TACSTD2	-0.315068	0.00235103	0.0466039
HSD17B14	-0.314859	0.00247159	0.0484214
MPND	-0.314677	0.0023823	0.0471541
CKAP4	-0.314604	0.00249252	0.0486895
TES	-0.314525	0.0024991	0.0487469
CCDC71	-0.31451	0.00239579	0.0472815
TOMM40	-0.314136	0.00242622	0.0477417
TMEM25	-0.314024	0.00243535	0.0478513
TBC1D10B	-0.313888	0.00255227	0.0492826
ASZ1	-0.313658	0.0024656	0.0483748
RNF181	-0.313569	0.00257923	0.0496604
TTC33	-0.31342	0.00248536	0.0486204
MAP1LC3A	-0.313346	0.00259826	0.0498505
DIABLO	-0.312877	0.00253109	0.0491776
COPZ2	-0.312862	0.00253244	0.0491776
SFXN4	-0.312774	0.0025399	0.0491776
DOHH	-0.312743	0.00254251	0.0491776
PSMC2	-0.312534	0.00266866	0.0506554
MAP2K3	-0.312231	0.00269532	0.0509956
ETV1	-0.312191	0.00259002	0.0497967
C1orf52	-0.312152	0.00270238	0.0510069
GPR25	-0.311899	0.00261548	0.0499997
AADAT	-0.311757	0.00262788	0.0501653
RNF182	-0.311606	0.00264124	0.0502771
TCP11	-0.311326	0.00266603	0.0506554
MED16	-0.311176	0.00267941	0.0507876
PPP1R14B	-0.3111	0.00279709	0.0517037
TSPAN11	-0.310969	0.00269798	0.0509956
RAB42	-0.310811	0.00271223	0.0511209
TIMM10B	-0.310782	0.00282637	0.051895
DDAH2	-0.310766	0.00282785	0.051895
EPHA6	-0.310645	0.00272726	0.0513033
POLR3K	-0.31062	0.00272955	0.0513033
SDF2L1	-0.310498	0.00274066	0.0513156
TTK	-0.310489	0.0027415	0.0513156
SOST	-0.310415	0.00274823	0.0513156
HIST2H2AC	-0.310388	0.00275067	0.0513156
SCRN1	-0.310361	0.00275315	0.0513156
IGF2BP3	-0.310285	0.00276011	0.0513156
KDM2A	-0.310195	0.00276839	0.0513156
HMGN2	-0.309938	0.00290532	0.0526173
GBE1	-0.309902	0.00279552	0.0517037
VASN	-0.309779	0.00292044	0.0527756
DDX54	-0.309724	0.00281207	0.051895
CHST13	-0.309567	0.00282674	0.051895
SLFN13	-0.309558	0.00282761	0.051895
NCAPH2	-0.30954	0.00294324	0.0529897
KCTD17	-0.309492	0.00294783	0.0529897
C16orf93	-0.309415	0.00284108	0.051895
TUFT1	-0.309403	0.00284224	0.051895
EHBP1L1	-0.309396	0.00295701	0.0530522
RPA1	-0.309248	0.00285688	0.0520915
POP5	-0.308928	0.00288731	0.0525037
SLC25A38	-0.308887	0.00300641	0.0536515
IGSF3	-0.308808	0.00289875	0.0526108
EPCAM	-0.308568	0.00292193	0.0527756
PLAU	-0.308441	0.00305024	0.0537877
SNX32	-0.308371	0.00294099	0.0529897
SLC39A8	-0.308361	0.00305812	0.0537877
PPAN	-0.308283	0.00294958	0.0529897
PARP1	-0.30817	0.00307713	0.0540512
ZBTB7C	-0.308133	0.00296423	0.0531109
TBX15	-0.307995	0.00309464	0.0542021
CPSF3L	-0.307963	0.00309784	0.0542021
SERPINB1	-0.307836	0.00311064	0.0542835
PPL	-0.307787	0.00299829	0.0535779
FAM96B	-0.307756	0.00311867	0.0542835
POLG	-0.307756	0.00311867	0.0542835
EFCAB1	-0.307615	0.00301536	0.0537043
IGDCC3	-0.307594	0.00301737	0.0537043
KLHL21	-0.307512	0.0030256	0.0537796
POLR2G	-0.307469	0.00314773	0.0545223
RPLP2	-0.307453	0.00314935	0.0545223
GPR125	-0.307375	0.00303925	0.0537877
TAX1BP3	-0.307352	0.00304152	0.0537877
TMEM151A	-0.307311	0.00304565	0.0537877
ARF3	-0.307233	0.00305351	0.0537877
TUBA1A	-0.306976	0.00319834	0.054887
PRUNE	-0.306416	0.00313659	0.0545047
MRM1	-0.306388	0.0031395	0.0545047
TRIM71	-0.306254	0.00315331	0.0545223
C12orf56	-0.306221	0.00315677	0.0545223
TUBB4B	-0.306141	0.00316509	0.054539
RAB36	-0.306133	0.00316586	0.054539
ADCK5	-0.305968	0.00318307	0.0546951
TMEM42	-0.305671	0.00321421	0.0550281
CCDC42	-0.305651	0.00321628	0.0550281
WDHD1	-0.305627	0.00321886	0.0550281
DCPS	-0.305553	0.00322668	0.0550916
MPST	-0.305463	0.00335802	0.0566138
MLLT1	-0.305425	0.00324016	0.0551955
DLX3	-0.305395	0.00324341	0.0551955
ZNF528	-0.305379	0.0032451	0.0551955
XRCC1	-0.305307	0.00325272	0.055255
FKBP11	-0.30524	0.00338214	0.0567355
HAPLN1	-0.305115	0.00327324	0.0555333
TUBA1B	-0.30508	0.00339947	0.0567521
ZNF783	-0.304954	0.00329045	0.0557548
ARHGAP10	-0.304875	0.00329902	0.0558295
RFXANK	-0.304666	0.0034449	0.0570748
FBLL1	-0.304654	0.00332287	0.0561624
SMC1B	-0.304452	0.00334483	0.0564624
TCEA3	-0.304348	0.00348022	0.0574472
CDKN2A	-0.304134	0.00337968	0.0567355
GLRX5	-0.303982	0.00352123	0.0578592
ACY1	-0.303976	0.00339712	0.0567521
CNOT11	-0.303858	0.00341022	0.0567521
MUM1	-0.303855	0.00341049	0.0567521
AGAP2-AS1	-0.303841	0.00341212	0.0567521
ICAM4	-0.303835	0.00341274	0.0567521
ECE2	-0.303741	0.00342323	0.0568562
ARF5	-0.30368	0.00342999	0.0568979
GAPDH	-0.303663	0.00355725	0.0582885
MDFI	-0.303583	0.00356631	0.0582946
CUL7	-0.303322	0.00347017	0.0573519
INSC	-0.303178	0.00348637	0.0574779
ANPEP	-0.303026	0.00363028	0.0590437
HIST1H2BJ	-0.302927	0.00351491	0.0578592
RIMS3	-0.302861	0.00352243	0.0578592
HOXA10	-0.30276	0.00353402	0.0579787
DUSP15	-0.302492	0.00356489	0.0582946
MAP7D1	-0.302421	0.0037009	0.0597187
AVEN	-0.302309	0.00371404	0.0597187
ARL9	-0.302252	0.00359266	0.058654
RCSD1	-0.302192	0.00359963	0.0586962
SYNM	-0.302111	0.00360905	0.0587785
KLF14	-0.301897	0.00363413	0.0590437
CDH11	-0.3018	0.00377466	0.0602451
RXFP3	-0.301709	0.0036563	0.059332
RECQL4	-0.30161	0.00366806	0.0593792
GALNT14	-0.301316	0.00370297	0.0597187
KIF21A	-0.301271	0.00370839	0.0597187
NIPSNAP3B	-0.301086	0.0037306	0.0598859
C16orf13	-0.300987	0.0038731	0.0611494
SNIP1	-0.300827	0.00376179	0.0602109
OXLD1	-0.300807	0.00376431	0.0602109
EIF3G	-0.300764	0.00390052	0.0612939
CDCP1	-0.300715	0.00377542	0.0602451
PPP6R1	-0.300701	0.00390839	0.0613457
ATAD3B	-0.30059	0.0037906	0.0604155
DNAH9	-0.300321	0.0038236	0.0608691
GBX2	-0.300279	0.00382877	0.0608793
AGAP3	-0.300082	0.00385308	0.0611494
DBNDD1	-0.300059	0.00385589	0.0611494
PLAGL1	-0.300009	0.00386211	0.0611494
DLGAP5	-0.299993	0.00386409	0.0611494
FAM136A	-0.299932	0.00387171	0.0611494
CASP3	-0.299825	0.004018	0.0625541
DUSP11	-0.299811	0.00388673	0.0612843
FAM19A3	-0.299742	0.00389534	0.0612843
SMYD2	-0.299436	0.00393382	0.0616008
EXOSC4	-0.299348	0.00394488	0.061702
CNDP2	-0.29922	0.00409534	0.0629547
SLC17A9	-0.299198	0.0039639	0.0619273
GSPT1	-0.299076	0.00411385	0.0631186
ZNF549	-0.298932	0.0039978	0.0623843
SYT6	-0.298648	0.00403429	0.062591
ADAM19	-0.298647	0.00403437	0.062591
UBE2M	-0.298647	0.00403437	0.062591
FAM221A	-0.298493	0.00405434	0.0627963
FAM24B	-0.298425	0.00406322	0.0627963
FANCE	-0.298402	0.00406617	0.0627963
TRAM1L1	-0.298228	0.00408882	0.062929
RRP8	-0.298227	0.00408898	0.062929
FAAH	-0.298014	0.00411682	0.0631186
PHLDB2	-0.297989	0.00412011	0.0631186
PCOLCE	-0.297707	0.00429454	0.0649862
MST1R	-0.297702	0.00415799	0.0636262
NPNT	-0.297547	0.00431601	0.0652016
SLAIN1	-0.29754	0.00417947	0.0638822
ART5	-0.297406	0.00419742	0.0640834
GPR27	-0.297222	0.00422207	0.06427
HIST1H2BF	-0.297205	0.00422434	0.06427
NKX6-1	-0.297171	0.0042288	0.06427
JUND	-0.296815	0.00441599	0.066057
CLIC1	-0.296703	0.00443138	0.0661504
B3GNT5	-0.296681	0.00429529	0.0649862
WDR34	-0.296505	0.00431924	0.0652016
TMEM67	-0.296198	0.00436151	0.0656821
GIPC2	-0.29619	0.00436269	0.0656821
LPCAT2	-0.296151	0.00436812	0.0656821
MRPS24	-0.296132	0.00437065	0.0656821
MAPKAP1	-0.296083	0.00437744	0.0657105
IRAK3	-0.295918	0.00440036	0.0659808
CIDEB	-0.295776	0.00442021	0.066057
C7orf26	-0.295748	0.00456532	0.0671565
UNC80	-0.295574	0.00444866	0.0661523
ITPA	-0.295526	0.00445537	0.0661523
FEZ1	-0.29547	0.00446323	0.066184
ZWINT	-0.295366	0.0046199	0.0674636
BTBD6	-0.295343	0.00448124	0.0663778
MRC2	-0.295174	0.0046474	0.0677179
IGFLR1	-0.29509	0.00451713	0.0666885
LPAR3	-0.294922	0.00454119	0.0669701
PCDHGB4	-0.294752	0.00456567	0.0671565
MLX	-0.29473	0.00456884	0.0671565
NMI	-0.294524	0.0045986	0.0674029
CCDC74A	-0.294476	0.00460553	0.0674029
SLC35D2	-0.294475	0.0046057	0.0674029
LSM6	-0.294458	0.00475186	0.0684314
TMEM201	-0.294436	0.00461131	0.0674115
RTBDN	-0.294328	0.00462707	0.0674949
SNRPB	-0.294123	0.00480132	0.068766
ZIC2	-0.293902	0.00468954	0.0681904
ZP3	-0.293864	0.00469508	0.0681904
KIAA1875	-0.293743	0.00471299	0.0682155
TBX18	-0.293719	0.00471649	0.0682155
PTPN20B	-0.2937	0.00471945	0.0682155
CHCHD7	-0.293689	0.00472104	0.0682155
TMEM98	-0.293598	0.00487998	0.0696695
HLA-B	-0.293535	0.00474389	0.0684314
PSMD3	-0.293486	0.00489681	0.0698355
SPC25	-0.29344	0.00475814	0.0684397
RPA2	-0.293247	0.00493305	0.0701288
RABGAP1L	-0.293185	0.00479635	0.068766
ACOX3	-0.293166	0.00479924	0.068766
NMRAL1	-0.293088	0.00495734	0.070196
RABEPK	-0.293043	0.00481779	0.0689282
SMKR1	-0.292888	0.00484116	0.0691889
QSOX2	-0.292448	0.00490841	0.0699266
TXNDC17	-0.292371	0.00506799	0.0708463
CCDC88B	-0.292126	0.00495809	0.070196
LAYN	-0.292086	0.00496426	0.070196
LDLR	-0.292086	0.00496426	0.070196
EFS	-0.292038	0.00497168	0.070196
ECHDC3	-0.291987	0.00497962	0.070196
MSMO1	-0.29191	0.00514046	0.0713362
ANO8	-0.29189	0.00499469	0.0703208
PRKD2	-0.291863	0.00499896	0.0703208
DDIT4L	-0.291822	0.00500534	0.0703248
RAB4A	-0.291792	0.00500998	0.0703248
MPV17L2	-0.291761	0.00501497	0.0703248
GUSB	-0.291584	0.00504264	0.0705654
LGR4	-0.291302	0.00508719	0.0710406
TMCO3	-0.291225	0.00524962	0.0722563
C1orf53	-0.291109	0.00511794	0.0712792
C10orf11	-0.291028	0.00513083	0.0712792
LRWD1	-0.290922	0.0052985	0.072557
SPN	-0.290713	0.00518136	0.0716844
WDR83OS	-0.290635	0.00534519	0.0727453
RNF187	-0.290588	0.005353	0.0727453
EGLN2	-0.290572	0.00535561	0.0727453
SHCBP1	-0.290334	0.00524277	0.0722563
FAM200A	-0.290333	0.00524294	0.0722563
ZNF48	-0.290303	0.00524775	0.0722563
PHOX2A	-0.290242	0.00525776	0.0722942
LRRC59	-0.290237	0.00541064	0.0731963
ATP5B	-0.290119	0.00527789	0.0724226
WDR18	-0.290082	0.00528404	0.0724329
RSPH3	-0.289872	0.00531845	0.0727453
PELO	-0.2898	0.0053303	0.0727453
CD40	-0.289713	0.00534479	0.0727453
ZNF728	-0.289691	0.00534849	0.0727453
RHOG	-0.289689	0.00534875	0.0727453
KRI1	-0.289584	0.00551952	0.073998
TFPI2	-0.289551	0.0053716	0.0728794
MAP3K7CL	-0.289523	0.00537635	0.0728794
PPP4C	-0.289441	0.00554368	0.0741737
LEF1	-0.289243	0.00542313	0.0732539
CHPT1	-0.289227	0.00542581	0.0732539
SLC35B2	-0.289138	0.005595	0.0745629
NYNRIN	-0.289124	0.00544321	0.0733012
CIAPIN1	-0.289109	0.0054457	0.0733012
PSMB2	-0.289075	0.00560586	0.0746335
FAM129B	-0.288836	0.00564674	0.0750289
CFLAR	-0.288719	0.00551178	0.0739681
INTS5	-0.288614	0.00552962	0.0740594
MYEF2	-0.288467	0.00555472	0.0741937
IL12A	-0.288458	0.00555623	0.0741937
RELL2	-0.28835	0.00557483	0.074368
TIMM9	-0.288215	0.00575427	0.0760452
NRM	-0.288151	0.00576541	0.0760452
HIST1H3H	-0.287947	0.00564449	0.0750289
AURKC	-0.287889	0.00565456	0.0750586
DRAXIN	-0.287792	0.00567156	0.0752098
HIST1H2AD	-0.287295	0.00575898	0.0760452
GEMIN4	-0.287276	0.00576227	0.0760452
HIST1H2BO	-0.287186	0.00577829	0.0760988
SERP1	-0.287116	0.005949	0.0774346
NDUFA9	-0.287084	0.00595473	0.0774346
ABCB8	-0.287021	0.00580756	0.0764092
ITGA5	-0.286982	0.00581466	0.0764277
C6orf47	-0.286848	0.00583846	0.0764656
SNX11	-0.286838	0.0058403	0.0764656
FOXJ1	-0.286838	0.00584033	0.0764656
ZACN	-0.2868	0.00584723	0.0764813
DBI	-0.286781	0.00600942	0.0776192
DNAJC8	-0.286781	0.00600942	0.0776192
LGALS1	-0.286749	0.0060152	0.0776192
NAT14	-0.286606	0.00604128	0.0778061
SOX11	-0.286515	0.00589844	0.077001
SH3BP1	-0.286403	0.00591885	0.0771923
DARS2	-0.28621	0.0059538	0.0774346
CARD14	-0.286103	0.00597332	0.077549
PDCD2	-0.286051	0.0059829	0.077549
UNCX	-0.286031	0.00598665	0.077549
RNLS	-0.285789	0.00603098	0.077748
RALGPS2	-0.285622	0.00606188	0.0779354
ABHD10	-0.285619	0.0062237	0.0796206
HOXC11	-0.285616	0.00606294	0.0779354
HTRA2	-0.285405	0.00610225	0.0782908
IRX6	-0.28525	0.00613114	0.0785413
PPFIBP2	-0.285109	0.00631975	0.0803896
TSG101	-0.285061	0.00632882	0.0804288
COPS7A	-0.284743	0.0063896	0.0808947
ADAM32	-0.284696	0.00623558	0.0796967
MDK	-0.284617	0.00625071	0.0797381
MINA	-0.284577	0.00625829	0.079759
PTK7	-0.284345	0.0064663	0.0816347
GNL2	-0.284322	0.00630701	0.0803036
GTF2B	-0.284249	0.00648483	0.0816853
STOML1	-0.284171	0.00633609	0.0804343
FAM83F	-0.284144	0.00634124	0.0804343
NXNL2	-0.284101	0.00634958	0.0804639
PFN3	-0.283837	0.00640073	0.0809592
ANAPC11	-0.283819	0.00656879	0.082086
HOXB8	-0.283668	0.00643363	0.0812987
RHEBL1	-0.283361	0.00649384	0.0816853
CRABP2	-0.283325	0.00666638	0.0828318
TMEM259	-0.283295	0.00650682	0.0816853
C1orf106	-0.283239	0.00651789	0.0817478
SNX7	-0.283198	0.00669178	0.0828841
H3F3A	-0.283182	0.00669496	0.0828841
EIF5A2	-0.283164	0.00653268	0.0818567
SSR2	-0.283119	0.00654145	0.0818902
RNF8	-0.282952	0.00657466	0.082086
GPR37	-0.282948	0.00657544	0.082086
OGDHL	-0.28287	0.00659114	0.0821291
HGS	-0.282672	0.00679743	0.083668
SMIM12	-0.282629	0.00663925	0.0826519
ETFA	-0.282609	0.00681034	0.0836948
GRIN2D	-0.282455	0.00667429	0.0828318
NOSIP	-0.282435	0.00667839	0.0828318
TMEM214	-0.282354	0.00686218	0.0839476
NELL1	-0.282175	0.00673102	0.0832537
UTS2B	-0.282118	0.0067425	0.0833189
GSDMD	-0.282036	0.00675917	0.0833973
MIXL1	-0.281827	0.00680192	0.083668
CRMP1	-0.281625	0.00684363	0.083797
PDLIM7	-0.281446	0.00704973	0.0853088
DBX1	-0.281416	0.00688669	0.084137
CHST11	-0.281399	0.00689021	0.084137
MRPL13	-0.281271	0.00708644	0.0855659
SLC35E4	-0.281266	0.00691787	0.0843243
ZNF524	-0.281265	0.00691811	0.0843243
MELK	-0.281223	0.00709649	0.0855659
ZNF578	-0.28108	0.00695683	0.0846134
H2AFZ	-0.281	0.00714351	0.0859014
DHRS11	-0.280997	0.00697421	0.0847003
NR2C2AP	-0.280932	0.00698781	0.0847888
CASC1	-0.280789	0.00701785	0.0850764
PSENEN	-0.280731	0.00703021	0.0851493
HCST	-0.280556	0.00706705	0.0854413
C19orf52	-0.280215	0.00713978	0.0859014
RHNO1	-0.279966	0.00719328	0.086345
C1orf51	-0.279899	0.00720777	0.0864417
PGP	-0.279736	0.00724295	0.086786
C1orf159	-0.279535	0.00745948	0.0881993
CA2	-0.27948	0.00729862	0.0872972
CEP55	-0.279251	0.00734893	0.0877301
RBM47	-0.279233	0.00735267	0.0877301
MLF2	-0.279226	0.00735442	0.0877301
PREP	-0.279155	0.00736994	0.0878371
CCNB1	-0.279089	0.00755807	0.0888661
FAM172A	-0.279066	0.00738949	0.0879882
ZFP28	-0.278996	0.00740511	0.0879882
GLIS3	-0.27898	0.00740859	0.0879882
SLC27A3	-0.278979	0.00740884	0.0879882
XPO5	-0.278902	0.00742573	0.088033
PAK1	-0.278789	0.00745097	0.0881993
SLC25A21-AS1	-0.278751	0.00745931	0.0881993
RIN3	-0.278685	0.00747401	0.0882823
CENPH	-0.27862	0.00748847	0.0883086
IRF2BP1	-0.27851	0.00751314	0.0885218
CSPG5	-0.278472	0.00752159	0.0885436
DPF1	-0.27827	0.0075671	0.0888661
MRPL28	-0.278133	0.00777322	0.090789
SUCLG2	-0.277926	0.00782054	0.0910413
RUNX2	-0.277879	0.0078315	0.0910734
IFITM5	-0.27761	0.00771702	0.0904475
RHOF	-0.277454	0.00775284	0.0907089
POP7	-0.27737	0.00777221	0.090789
MORN1	-0.277333	0.00778089	0.0907996
CCNE1	-0.277212	0.00780877	0.0910413
PMPCA	-0.277162	0.00799749	0.0924429
ARSB	-0.277155	0.00782195	0.0910413
CLPTM1L	-0.27705	0.00802358	0.0926648
PPM1E	-0.27695	0.0078697	0.0913593
CD320	-0.276812	0.00807976	0.0929963
MARCH11	-0.276809	0.00790253	0.091582
ENC1	-0.276252	0.00803402	0.0927055
BGLAP	-0.276209	0.00804427	0.092744
ZNF35	-0.275923	0.00811243	0.0932451
C12orf57	-0.275872	0.00830411	0.0945591
BUB1	-0.275772	0.00814874	0.0935467
TAP1	-0.275697	0.00834654	0.094829
ERC1	-0.27566	0.00817559	0.0937748
C11orf70	-0.275479	0.00821941	0.0940476
NMB	-0.275475	0.00822041	0.0940476
SPNS1	-0.275283	0.00844759	0.0955874
POPDC3	-0.275255	0.0082738	0.0944974
DPY30	-0.275165	0.00829571	0.0945591
BBS7	-0.275118	0.00830739	0.0945591
TCP1	-0.275029	0.00832911	0.094726
CLIC3	-0.274935	0.0083523	0.094829
PPM1M	-0.274831	0.00837778	0.0950379
PTGR1	-0.274757	0.0085774	0.0962448
TMEM38B	-0.274679	0.00841541	0.0953841
STAC2	-0.274553	0.00844651	0.0955874
FAM195B	-0.274502	0.00864097	0.0968771
ZFP1	-0.274435	0.00847586	0.0957458
CBLN4	-0.274263	0.00851869	0.0961487
SOX15	-0.27414	0.00854966	0.0962448
KCNA1	-0.274136	0.00855061	0.0962448
SEC11C	-0.274097	0.00856031	0.0962448
APBB1IP	-0.27405	0.00857232	0.0962448
KCNK1	-0.2737	0.00866061	0.0970162
BOC	-0.273643	0.00867498	0.0970961
MAB21L1	-0.273571	0.00869328	0.0972198
ROPN1	-0.273491	0.00871385	0.0973687
MOV10L1	-0.2734	0.00873713	0.097483
PLOD2	-0.273372	0.00892811	0.0989391
PCIF1	-0.273367	0.0087455	0.097483
GINS3	-0.27302	0.00883473	0.0981474
VSTM2A	-0.272891	0.00886811	0.0984367
MSX2	-0.272732	0.00890931	0.0988124
ANKH	-0.272671	0.00911024	0.10046
TRPV4	-0.272356	0.00900771	0.0995745
PSTK	-0.272163	0.00905831	0.0999692
GRPEL1	-0.271795	0.0093425	0.102432
H2AFY2	-0.27175	0.0091679	0.101012
SHOX2	-0.271699	0.00936815	0.102629
SSR3	-0.271508	0.00941964	0.102941
STEAP1B	-0.27146	0.00943255	0.102998
NPB	-0.271416	0.00925752	0.101749
SLC9A2	-0.271111	0.00933985	0.102432
DBNL	-0.270935	0.00957559	0.103919
MRPS11	-0.270935	0.00957559	0.103919
PDSS1	-0.270932	0.00938839	0.102743
SOAT1	-0.270912	0.00939391	0.102743
LMNA	-0.270903	0.00958432	0.103919
FGF11	-0.270604	0.00947828	0.103329
C18orf8	-0.270443	0.0095224	0.103726
PKIA	-0.270403	0.00953339	0.103729
PUS7	-0.270211	0.00958657	0.103919
C21orf33	-0.270139	0.00979597	0.10517
EIF4EBP3	-0.270109	0.00961503	0.104083
C9orf40	-0.270101	0.00961724	0.104083
DHCR7	-0.270062	0.00962802	0.104116
ETV5	-0.270014	0.00964134	0.104176
NDFIP2	-0.269918	0.00966831	0.104383
C1QTNF5	-0.269884	0.00986742	0.105721
SREBF1	-0.269836	0.00988087	0.105743
CLEC2L	-0.269783	0.00970615	0.104708
RRAD	-0.269631	0.00974871	0.104941
SIX2	-0.269622	0.00975126	0.104941
BARHL1	-0.269506	0.00978398	0.10517
HINT1	-0.269342	0.0100208	0.106392
SIT1	-0.269199	0.00987099	0.105721
RAB26	-0.269075	0.00990644	0.105816
PFDN2	-0.269072	0.0100983	0.107045
CDKN2B	-0.269008	0.0101166	0.107122
NDUFB2	-0.26896	0.0101303	0.107122
ISCA2	-0.268938	0.00994545	0.106095
TMEM204	-0.268906	0.00995458	0.106108
NKX2-6	-0.268838	0.00997432	0.106145
RDH13	-0.268812	0.0099817	0.106145
HIST1H2BA	-0.26868	0.0100197	0.106392
NPC1	-0.268636	0.0100325	0.106431
PYCARD	-0.268434	0.0102826	0.108229
ZDHHC21	-0.268274	0.0101375	0.107122
PLXDC1	-0.268227	0.0103432	0.108611
CENPU	-0.268213	0.0101553	0.107225
ZNF595	-0.268098	0.0101886	0.107493
MS4A13	-0.267887	0.0102505	0.107976
CRELD2	-0.267718	0.0104935	0.109653
TCEB2	-0.267464	0.0103757	0.108797
CHCHD1	-0.267432	0.0103852	0.108797
CYTH2	-0.267337	0.0104136	0.10901
COLGALT2	-0.267189	0.0104579	0.109388
MPZL1	-0.266876	0.0105519	0.110018
CD2BP2	-0.266852	0.0105591	0.110018
STRADB	-0.266731	0.0105955	0.110312
SNAPC4	-0.266676	0.0106122	0.11039
NUDT19	-0.266652	0.0106195	0.11039
C11orf84	-0.266587	0.010834	0.112224
DDX49	-0.266491	0.0108633	0.112402
DNAJA1	-0.266348	0.0109072	0.112556
PRADC1	-0.266316	0.010917	0.112556
DHRS4-AS1	-0.266212	0.0107538	0.111613
LMX1B	-0.266058	0.010801	0.112017
BCL3	-0.265825	0.0108732	0.112418
FADS1	-0.265688	0.0109155	0.112556
APLP1	-0.265673	0.0109201	0.112556
ENPP4	-0.265607	0.0109408	0.112617
DGKG	-0.265601	0.0109428	0.112617
HLA-C	-0.26552	0.0111642	0.114457
LRRC4	-0.265436	0.0109943	0.11306
CDK2AP2	-0.265409	0.0111992	0.114728
CREB3L1	-0.265249	0.0112494	0.114978
TRIM46	-0.26522	0.0110619	0.113631
JAK3	-0.265205	0.0110667	0.113631
TRIP6	-0.265058	0.0113098	0.115211
C18orf54	-0.264999	0.0111317	0.11421
YWHAQ	-0.264978	0.0113351	0.115211
ORC3	-0.264787	0.011396	0.115596
ZNF582	-0.264753	0.0112095	0.114745
SIGMAR1	-0.264724	0.0114163	0.115715
CIZ1	-0.264564	0.0114673	0.115929
URB1	-0.264558	0.0112717	0.115032
GPR137	-0.264503	0.0112894	0.115124
JTB	-0.264389	0.0115237	0.116102
FAM109A	-0.264367	0.0113328	0.115211
HVCN1	-0.264344	0.0113405	0.115211
KLF9	-0.264343	0.0113408	0.115211
SLC25A19	-0.264233	0.011376	0.115481
GSC	-0.263976	0.011459	0.115929
NBAS	-0.263937	0.0114716	0.115929
DDX25	-0.263858	0.0114973	0.116071
FEN1	-0.263832	0.0117046	0.117063
SYNGR3	-0.263816	0.0115112	0.116071
PPFIA4	-0.263813	0.011512	0.116071
COL6A2	-0.2638	0.011715	0.117063
ZNF804A	-0.26375	0.0115325	0.116104
BTBD8	-0.263558	0.0115954	0.116562
RASL12	-0.263468	0.011625	0.116772
ACPT	-0.263282	0.0116861	0.117063
ANKRD37	-0.263244	0.0116987	0.117063
TAGLN2	-0.263227	0.0119038	0.118158
GCSAML	-0.263209	0.0117102	0.117063
AGTPBP1	-0.263142	0.0117322	0.117094
ALG5	-0.263132	0.0117356	0.117094
C17orf89	-0.263045	0.0117646	0.117296
ZNF696	-0.262943	0.0117983	0.117545
SCRT1	-0.262857	0.0118269	0.117742
ATN1	-0.262749	0.0120632	0.119299
ALDH7A1	-0.262662	0.011892	0.118158
NLK	-0.26265	0.0118963	0.118158
TIMM50	-0.262303	0.0122136	0.120431
AP5B1	-0.262264	0.0120261	0.119195
ELOVL4	-0.262209	0.0120447	0.11922
ZIK1	-0.26205	0.0120985	0.11956
C17orf58	-0.261981	0.0121222	0.119706
GDF9	-0.261836	0.0121714	0.120103
PFDN6	-0.261475	0.0124973	0.122778
ZNF444	-0.261461	0.0123003	0.121108
PRR5L	-0.261443	0.0125084	0.122795
NFKBIB	-0.261206	0.0123885	0.121887
SNRNP200	-0.261188	0.0125969	0.123304
SMPD3	-0.260975	0.0124688	0.122587
OSTF1	-0.26087	0.0127083	0.12363
EEPD1	-0.260807	0.0125277	0.122806
SIX5	-0.260713	0.0125605	0.123038
RCC1	-0.26071	0.0127643	0.123819
WDYHV1	-0.260584	0.012606	0.123304
LRRN1	-0.260467	0.0126474	0.1236
HSPA1B	-0.26044	0.0128601	0.124339
REST	-0.26037	0.0126816	0.1236
HIST2H2AA4	-0.260369	0.012682	0.1236
CDC25C	-0.260231	0.012731	0.123715
COL25A1	-0.260168	0.0127532	0.123819
DOK7	-0.260123	0.0127694	0.123819
DGAT1	-0.260121	0.0129735	0.124896
DMRT3	-0.260078	0.0127853	0.123884
FARP2	-0.259939	0.0128351	0.124276
CPT1C	-0.259877	0.0128571	0.124339
SNAP25	-0.259782	0.0128913	0.124549
C4orf27	-0.259756	0.0129008	0.124549
OSR2	-0.259727	0.0129111	0.124549
LAMP1	-0.259691	0.0131281	0.125842
CLDN23	-0.259686	0.0129258	0.124549
GNG7	-0.25968	0.0129282	0.124549
RPSA	-0.259532	0.0131857	0.126124
SERF2	-0.259484	0.013203	0.1262
UNC13B	-0.259465	0.0130056	0.125068
PROK2	-0.259453	0.01301	0.125068
KCNAB3	-0.259368	0.0130409	0.125275
ADSS	-0.259304	0.0130641	0.125318
TMEM132A	-0.259118	0.0133366	0.126844
MOCOS	-0.259062	0.0131522	0.12594
CGB7	-0.259049	0.0131571	0.12594
COASY	-0.258857	0.0132274	0.126343
RAD51C	-0.258751	0.0134714	0.127627
NCAPG	-0.258715	0.0132798	0.126692
KLHDC4	-0.258681	0.0132923	0.126692
ARMC6	-0.258672	0.0135008	0.127682
LRRC14	-0.258592	0.0135303	0.127871
FAM213B	-0.258435	0.0133833	0.127108
BHLHE23	-0.258327	0.0134235	0.127399
FKBP9	-0.258242	0.0136608	0.128832
MAGOHB	-0.257894	0.0135852	0.128209
WDR5	-0.257626	0.0136865	0.128984
CREB5	-0.257569	0.013708	0.129096
AAGAB	-0.257322	0.0138018	0.129797
FRG1B	-0.257279	0.0138182	0.12986
HIST3H2BB	-0.257194	0.0138507	0.130074
LYNX1	-0.257134	0.0138737	0.130199
UNC119B	-0.257098	0.0138875	0.130237
PAFAH1B3	-0.257095	0.0140956	0.131821
SS18L2	-0.256747	0.0140227	0.131322
TNFRSF11B	-0.256596	0.0140809	0.131775
APBB1	-0.256341	0.0141804	0.132477
COA7	-0.256328	0.0141855	0.132477
ZNF706	-0.256196	0.0142369	0.132864
COX6C	-0.256187	0.0144483	0.133906
CNTNAP2	-0.256166	0.0142487	0.132882
TRIM11	-0.256124	0.0144733	0.134045
NME1-NME2	-0.25606	0.0144984	0.134092
ZSCAN32	-0.256056	0.0142919	0.1331
PRPF31	-0.25599	0.0143177	0.133213
NADK	-0.255973	0.0143244	0.133213
ZNF593	-0.255949	0.0143338	0.133213
DIO3	-0.2557	0.0144322	0.133849
KALRN	-0.255543	0.0144946	0.134092
SPAG17	-0.255425	0.0145417	0.1344
ACAN	-0.255327	0.0147894	0.136221
ADAM12	-0.255327	0.0147894	0.136221
MFSD2A	-0.2552	0.0148406	0.136505
RGS17	-0.255163	0.0146467	0.135278
DLX2	-0.255073	0.0146829	0.135519
EIF5A	-0.254977	0.0149304	0.137049
DLX6	-0.254926	0.0147418	0.135969
NTSR1	-0.254772	0.0148043	0.136264
ISYNA1	-0.254658	0.0150596	0.137858
HIST1H3D	-0.254586	0.0148797	0.136771
CUEDC2	-0.254579	0.0150921	0.137967
B3GALT4	-0.254552	0.0148936	0.136805
SNX19	-0.254467	0.0151376	0.138195
GLRX2	-0.254419	0.0151571	0.138279
ACBD6	-0.254269	0.0150091	0.137583
PTPRS	-0.254212	0.0152421	0.138677
RHEB	-0.254165	0.0152618	0.138762
TBC1D13	-0.254101	0.015288	0.138813
TMEM52	-0.254096	0.0150803	0.137953
HMG20B	-0.254053	0.0153078	0.138864
UBE2C	-0.254037	0.0153143	0.138864
C17orf75	-0.254009	0.0151159	0.138091
PLD2	-0.253783	0.0152094	0.138662
NFKB2	-0.253739	0.0152279	0.138677
PRR19	-0.25347	0.0153397	0.138944
C6orf223	-0.253444	0.0153508	0.138944
ZCCHC10	-0.253409	0.0153653	0.138944
EPHA5	-0.253369	0.0153822	0.138944
TATDN2	-0.253361	0.0153853	0.138944
ZNF16	-0.253212	0.0154479	0.139255
ADIRF	-0.253178	0.0154621	0.139263
POLR3H	-0.252932	0.0155658	0.140103
ZNF112	-0.252854	0.0155991	0.140308
GALE	-0.252763	0.0158486	0.141758
M6PR	-0.252747	0.0158553	0.141758
C5orf54	-0.252501	0.0157491	0.141184
PTTG1	-0.252397	0.0160051	0.142812
PCSK1	-0.252392	0.0157959	0.141509
CCDC169	-0.252299	0.0158359	0.141758
FOXM1	-0.252222	0.0160805	0.143115
SERINC2	-0.252215	0.0158721	0.141813
TRIM4	-0.25192	0.0159993	0.142812
BIRC5	-0.251903	0.0162183	0.143853
C22orf26	-0.25188	0.0160168	0.14282
DIO1	-0.251827	0.0160395	0.142929
TMEM138	-0.251744	0.0162875	0.144276
TTI1	-0.25173	0.0160818	0.143115
RAB38	-0.251682	0.0161026	0.143206
TALDO1	-0.251616	0.0163431	0.144446
SLC4A2	-0.251553	0.016371	0.144485
FBXO27	-0.25155	0.0161604	0.143624
C14orf1	-0.251514	0.0161761	0.143668
CTSF	-0.251282	0.0164899	0.145206
UBE2S	-0.251282	0.0164899	0.145206
OXCT1	-0.251124	0.0163475	0.144446
TOX2	-0.251119	0.0163497	0.144446
SLC25A22	-0.25106	0.0163756	0.144485
TMEM139	-0.250988	0.0164077	0.144673
HM13	-0.250741	0.0167299	0.14655
SSC5D	-0.250673	0.0165476	0.145524
SPR	-0.250631	0.0165662	0.145524
MMS19	-0.250613	0.0167868	0.146696
APITD1-CORT	-0.250523	0.0166147	0.145827
SYT13	-0.250318	0.0167065	0.146518
NOXO1	-0.25022	0.0167506	0.146636
POMGNT2	-0.250161	0.0167771	0.146696
TSTA3	-0.250119	0.0170089	0.14755
IGFBPL1	-0.25007	0.0168185	0.146696
TLE6	-0.250066	0.0168203	0.146696
RHOD	-0.25006	0.016823	0.146696
RBM24	-0.249875	0.016907	0.147041
C10orf107	-0.249869	0.0169097	0.147041
PAQR9	-0.249852	0.0169174	0.147041
C17orf49	-0.249801	0.0171536	0.148099
PF4	-0.249726	0.0169747	0.147444
FYCO1	-0.24967	0.0170004	0.14755
NME1	-0.249658	0.017219	0.148127
CDK5	-0.249492	0.0170814	0.147872
CCNO	-0.249473	0.0170901	0.147872
ZNF707	-0.249451	0.0173139	0.148563
CAPG	-0.249371	0.0173505	0.148782
NXN	-0.249292	0.0171734	0.148099
AIFM2	-0.249288	0.0171752	0.148099
SHQ1	-0.249277	0.0171802	0.148099
FZD6	-0.249246	0.0171945	0.148106
GSTM2	-0.249228	0.0174166	0.149157
DUT	-0.249125	0.0172505	0.148304
TEAD4	-0.249053	0.0172837	0.148481
SULT4A1	-0.249033	0.0172933	0.148481
CAP1	-0.248861	0.0175865	0.150134
CGREF1	-0.248838	0.0173835	0.14897
CSK	-0.248782	0.0176236	0.150355
NIPAL4	-0.248727	0.0174352	0.149157
RABGGTA	-0.24872	0.0174387	0.149157
CRCP	-0.248702	0.0176608	0.150512
PRDX2	-0.24867	0.0176757	0.150512
ANKRD53	-0.248621	0.0174848	0.149456
C7orf55	-0.248465	0.017558	0.149986
UQCRFS1	-0.248463	0.0177728	0.151052
HN1	-0.248399	0.0178027	0.15121
RGS10	-0.248233	0.0176671	0.150512
VAMP5	-0.248192	0.0179004	0.151439
ZDHHC13	-0.248068	0.0177453	0.151009
PDCD6	-0.248065	0.0179607	0.151439
FANCG	-0.247922	0.0180288	0.151439
IMMP1L	-0.24789	0.018044	0.151439
ZNF470	-0.247767	0.0178882	0.151439
RANGAP1	-0.247724	0.0179091	0.151439
ZNF880	-0.247708	0.0179167	0.151439
C1orf216	-0.247684	0.0179281	0.151439
ETHE1	-0.247667	0.0181504	0.152237
C2orf70	-0.247663	0.017938	0.151439
CNTN4	-0.247522	0.0180054	0.151439
FARS2	-0.247488	0.018022	0.151439
PPP1R16A	-0.247445	0.0180426	0.151439
EXOSC5	-0.247412	0.0182727	0.152628
FBLN7	-0.24738	0.0182881	0.152628
SLC39A1	-0.247205	0.0183726	0.153143
VSTM4	-0.247159	0.0181803	0.152392
SPAG7	-0.247118	0.0182001	0.152463
FGF5	-0.24697	0.0182719	0.152628
WNT10B	-0.246946	0.0182836	0.152628
HIC2	-0.246883	0.0183142	0.152751
RAB31	-0.246871	0.018535	0.154019
OLFML2B	-0.246775	0.0185816	0.15412
MRFAP1	-0.246695	0.0186206	0.154148
HOXB4	-0.246584	0.0184605	0.153685
ATP5I	-0.246568	0.018683	0.154148
ACTR1A	-0.246552	0.0186908	0.154148
TTPAL	-0.246474	0.0185142	0.154019
SF3A1	-0.246451	0.0185255	0.154019
KIAA1161	-0.246389	0.0185563	0.1541
SAMD5	-0.246343	0.0185789	0.15412
C6orf1	-0.246211	0.0186442	0.154148
IQCD	-0.246209	0.0186448	0.154148
MAP3K11	-0.246203	0.0186482	0.154148
ZNF334	-0.246156	0.0186714	0.154148
MICALL1	-0.246132	0.0186831	0.154148
TAC1	-0.246048	0.0187247	0.154163
SLC6A11	-0.245984	0.0187566	0.154331
IFI27L1	-0.245931	0.0189979	0.154887
IRS2	-0.245894	0.0188013	0.154509
TMEFF1	-0.245849	0.0188236	0.154595
NUDT2	-0.245756	0.0190853	0.155321
ARHGAP19	-0.245749	0.0188738	0.154817
ZNF618	-0.245664	0.0189161	0.154817
EMILIN3	-0.245654	0.018921	0.154817
SEH1L	-0.245582	0.0189569	0.154817
FAM178B	-0.245484	0.0190063	0.154887
COX20	-0.245462	0.0190174	0.154887
PET100	-0.245214	0.0193576	0.156776
PICK1	-0.245122	0.0191893	0.156073
GPAA1	-0.245008	0.0192468	0.156348
TMEM180	-0.244948	0.0192772	0.156348
KCNJ9	-0.24494	0.0192813	0.156348
NDUFB6	-0.244873	0.0193157	0.156532
ERN1	-0.244683	0.0194128	0.157034
LRRC49	-0.244305	0.0196068	0.158508
OCIAD1	-0.24418	0.0196715	0.158936
ZNF75A	-0.244149	0.0196875	0.158969
ACTN1	-0.244083	0.019937	0.160597
ALG3	-0.243998	0.019766	0.159507
DALRD3	-0.243653	0.0201613	0.161865
VPS16	-0.243472	0.0200408	0.16124
PPP1R14A	-0.24343	0.0202784	0.162372
CR1L	-0.24335	0.0201051	0.161624
HIST1H2BI	-0.243336	0.0201127	0.161624
LEFTY2	-0.243233	0.0201668	0.161865
UBXN6	-0.243193	0.0201884	0.161942
CRYBA2	-0.243134	0.0202193	0.162092
NDUFC2	-0.243064	0.0204721	0.163465
FAM46B	-0.242865	0.0203624	0.162948
IRF3	-0.242857	0.0205823	0.163946
UBR7	-0.242786	0.0204043	0.163089
BMP2	-0.242653	0.0204757	0.163465
ATP6V1F	-0.242523	0.0207613	0.165146
AP1S1	-0.242492	0.0205622	0.163946
SLC45A3	-0.24245	0.0205848	0.163946
NCOR2	-0.242284	0.02089	0.165672
SPICE1	-0.242103	0.0207724	0.165146
MYO9B	-0.242093	0.0209935	0.166018
MINPP1	-0.24192	0.0208715	0.165672
CCDC86	-0.241904	0.0208807	0.165672
RIPPLY2	-0.241867	0.0209003	0.165672
SLC17A7	-0.24183	0.0209209	0.165737
RBM18	-0.241767	0.020955	0.16591
PAM	-0.241616	0.0210379	0.166271
C2CD2L	-0.24146	0.0211232	0.166847
PES1	-0.241456	0.0213416	0.167881
CRNKL1	-0.24137	0.0211731	0.167089
CDH24	-0.241221	0.0212556	0.1674
PSCA	-0.241176	0.0212804	0.167498
INHBA	-0.240947	0.0214074	0.1683
PHLDB1	-0.240946	0.0216236	0.169247
C19orf60	-0.240914	0.0216414	0.169247
CDH2	-0.240852	0.0214601	0.168516
SYCE1	-0.240662	0.0215664	0.169054
FAM109B	-0.240549	0.02163	0.169247
TOR3A	-0.240494	0.0216608	0.1693
NMNAT3	-0.240409	0.0217086	0.169575
AKT1	-0.240373	0.0219448	0.170297
NUB1	-0.240373	0.0219448	0.170297
COA4	-0.240247	0.0217999	0.17009
GPR150	-0.24022	0.021815	0.170109
PGAM2	-0.240155	0.0218524	0.170156
RNF215	-0.240143	0.0218591	0.170156
PDGFRA	-0.240111	0.0218771	0.170198
GPR137B	-0.240031	0.0219223	0.170297
GPRC5C	-0.239983	0.0219495	0.170297
C11orf85	-0.239977	0.0219533	0.170297
KIRREL2	-0.2399	0.0219971	0.170538
TM2D2	-0.239799	0.02227	0.172165
ZNF727	-0.239726	0.022096	0.171206
CUTA	-0.239433	0.0224799	0.17318
ETV2	-0.239426	0.0222684	0.172165
ETNPPL	-0.239373	0.0222988	0.172165
HYDIN	-0.239368	0.0223016	0.172165
GSTP1	-0.239322	0.0225441	0.173476
MED28	-0.23922	0.0223873	0.172662
CTSV	-0.239198	0.0223997	0.172662
CENPN	-0.239178	0.0226269	0.173516
MRPS16	-0.238988	0.0225217	0.173403
DCXR	-0.23886	0.0228119	0.174337
HLTF	-0.238838	0.0226092	0.173516
SRRM4	-0.238814	0.022623	0.173516
TMEM167A	-0.23878	0.0228583	0.174337
PTPRU	-0.238717	0.0226795	0.17382
PHF1	-0.238693	0.0226935	0.173828
FAM171A1	-0.238614	0.0227401	0.174086
SLC7A5	-0.238541	0.0229981	0.175062
HAUS1	-0.238462	0.022829	0.174337
PRPH	-0.238447	0.022838	0.174337
ZFAND4	-0.238403	0.0228639	0.174337
TOR4A	-0.238345	0.0228982	0.174499
PCSK2	-0.238192	0.0229884	0.175062
ST6GALNAC5	-0.238132	0.023024	0.17516
WDR46	-0.238064	0.0230641	0.175366
NCAPG2	-0.238003	0.0231008	0.175545
C12orf49	-0.237824	0.0234219	0.177083
C15orf57	-0.237762	0.0232442	0.176444
ONECUT1	-0.237732	0.0232621	0.176444
CYB5R2	-0.237723	0.0232674	0.176444
AP4M1	-0.237716	0.0232716	0.176444
MYPOP	-0.237592	0.0233456	0.176905
SH2B3	-0.237484	0.0234106	0.177083
ARHGAP23	-0.23726	0.0235454	0.177916
CC2D1A	-0.237156	0.0238235	0.179475
ITPRIPL2	-0.237086	0.0236508	0.178612
ARPC5	-0.237076	0.0238717	0.179475
FOXB2	-0.236871	0.023781	0.179365
LRRC56	-0.236864	0.0237856	0.179365
DNAJC13	-0.236856	0.0237906	0.179365
SZRD1	-0.236853	0.0240071	0.179986
GTF2A2	-0.236805	0.0240362	0.180003
KIF18A	-0.236761	0.0238482	0.179475
THBD	-0.236727	0.0238694	0.179475
MCRS1	-0.23672	0.0238737	0.179475
FAM221B	-0.2367	0.0238854	0.179475
MRPL42	-0.236662	0.0241237	0.180147
CCNJL	-0.236601	0.0239465	0.179833
FKBP2	-0.236598	0.0241627	0.180147
GNB2	-0.236598	0.0241627	0.180147
SSSCA1	-0.23655	0.0241919	0.180164
MMP17	-0.236527	0.0239913	0.179986
HKR1	-0.23652	0.0239956	0.179986
MCM7	-0.236456	0.0240353	0.180003
TRAPPC5	-0.236375	0.0242995	0.180553
SERGEF	-0.236343	0.0243191	0.180553
MSANTD3	-0.236249	0.0241628	0.180147
HIST1H4K	-0.236223	0.0241784	0.180164
FEZF1	-0.236143	0.0242282	0.180334
NCOA4	-0.23612	0.0244566	0.18094
COX17	-0.236113	0.0242465	0.18037
EFNB3	-0.236043	0.02429	0.180553
CDC34	-0.235993	0.0245355	0.181115
PDCD5	-0.235987	0.0243249	0.180553
BHLHE40	-0.235898	0.0243799	0.180761
CLN6	-0.235812	0.0244338	0.18094
C1orf122	-0.23577	0.0246742	0.18152
GABRB2	-0.235742	0.024477	0.18094
PRCP	-0.235739	0.0244791	0.18094
ZNF7	-0.235717	0.0244928	0.18094
PLIN2	-0.235708	0.0244984	0.18094
CSMD1	-0.235612	0.0245583	0.181132
PIK3CG	-0.235602	0.0245649	0.181132
TNFSF13	-0.235564	0.0245886	0.181208
PSMB6	-0.235563	0.0248035	0.181803
MKX	-0.235505	0.0246256	0.181381
DKK3	-0.235499	0.0248434	0.181803
RANGRF	-0.235452	0.0246586	0.18152
SPIDR	-0.235389	0.0246986	0.18152
USP20	-0.235341	0.0247286	0.181641
MAF1	-0.235301	0.0247537	0.181726
NOP58	-0.235263	0.0247776	0.181802
BRMS1	-0.235206	0.024814	0.181803
SLC12A8	-0.235191	0.0248235	0.181803
LRRC73	-0.235123	0.0248661	0.181803
ATR	-0.235113	0.0248726	0.181803
PLD1	-0.235059	0.0249067	0.181953
SMC4	-0.235037	0.0251343	0.18282
SLC44A3	-0.235034	0.0249224	0.181969
PDRG1	-0.234894	0.0252252	0.183282
ESD	-0.234879	0.0250208	0.18241
PTGES3L-AARSD1	-0.234805	0.0250682	0.182557
ABHD14A	-0.2348	0.0250709	0.182557
HYI	-0.234744	0.025107	0.18272
EMILIN2	-0.234671	0.0253671	0.183519
RRAGA	-0.234532	0.0252427	0.18331
ITPRIPL1	-0.234445	0.0252982	0.183515
NEIL3	-0.234435	0.0253049	0.183515
C19orf68	-0.234406	0.0253232	0.183515
NLRC5	-0.234402	0.0253256	0.183515
ATP6V0E1	-0.234369	0.0255608	0.18436
EAPP	-0.234354	0.0253569	0.183519
FAM217B	-0.23435	0.025359	0.183519
STX1A	-0.23422	0.0254429	0.183779
TAS1R3	-0.234218	0.0254442	0.183779
HERC5	-0.234117	0.0255091	0.184149
SNX22	-0.23403	0.0255658	0.18436
LY6G5C	-0.233857	0.0256783	0.184923
MVK	-0.233846	0.0256852	0.184923
ATP5L	-0.233811	0.025921	0.185788
LARP6	-0.233652	0.0260247	0.186069
HYKK	-0.23357	0.0258649	0.185788
ARHGEF11	-0.23354	0.0260975	0.186391
C8orf88	-0.233519	0.0258983	0.185788
HRASLS	-0.233511	0.0259037	0.185788
UBE2QL1	-0.233507	0.0259063	0.185788
PFKFB4	-0.233487	0.0259191	0.185788
FAM71E1	-0.233471	0.0259301	0.185788
SLC25A20	-0.233397	0.0261913	0.186858
SHF	-0.233251	0.0260742	0.186324
ANKRD18A	-0.233174	0.026125	0.186488
GBGT1	-0.233047	0.0264219	0.187605
TNFRSF11A	-0.233041	0.0262127	0.186858
BCL10	-0.233033	0.0262186	0.186858
EXOSC7	-0.232983	0.0264641	0.18771
ZNF530	-0.232932	0.0262853	0.187012
KLHL2	-0.232722	0.0264247	0.187605
ATG13	-0.232714	0.02643	0.187605
GADD45GIP1	-0.232696	0.0266543	0.188164
CEP72	-0.232612	0.0264982	0.18772
ELAC1	-0.232598	0.0265072	0.18772
CCDC67	-0.232515	0.0265627	0.18772
DLX1	-0.232514	0.0265633	0.18772
WDR12	-0.232394	0.0268564	0.189467
ABTB1	-0.232378	0.026867	0.189467
PRPF40A	-0.232187	0.0269954	0.189774
TPRKB	-0.232123	0.0270383	0.189917
ADAM9	-0.231965	0.0269333	0.189635
CARD9	-0.23192	0.0269638	0.189682
TCF24	-0.231913	0.0269682	0.189682
EMP3	-0.2319	0.0271888	0.190138
PPIB	-0.231836	0.027232	0.19034
EPHA7	-0.231801	0.027044	0.189917
SOD1	-0.231773	0.0272752	0.19039
NEUROG1	-0.231752	0.0270774	0.190039
ANTXR2	-0.231687	0.0271219	0.190039
PEX14	-0.231681	0.0271261	0.190039
HES1	-0.231661	0.027351	0.190442
CPOX	-0.231656	0.027143	0.190039
WDR54	-0.23164	0.0271538	0.190039
TRPC4AP	-0.23163	0.0271605	0.190039
SEPT9	-0.231479	0.0272638	0.19039
RMI2	-0.231432	0.0272959	0.19039
DTD1	-0.231406	0.0275248	0.190994
FAM92A1	-0.231391	0.0273238	0.190442
ZNF239	-0.231283	0.0273981	0.190524
C12orf44	-0.23128	0.0274003	0.190524
MOGAT1	-0.231245	0.0274241	0.190591
IER3	-0.231176	0.0274714	0.190821
ALG1	-0.231122	0.0275086	0.19098
C15orf56	-0.231073	0.0275425	0.191019
ADPRHL2	-0.230928	0.0278533	0.191983
MZF1	-0.23089	0.0276694	0.191635
IFT172	-0.230883	0.0276743	0.191635
ENO4	-0.230812	0.0277235	0.191823
PENK	-0.230786	0.0277413	0.191823
HLCS	-0.230774	0.0277497	0.191823
ATP6V1E1	-0.230769	0.0279636	0.192129
IER2	-0.230753	0.0279746	0.192129
RSF1	-0.230732	0.0277786	0.191823
GRIA2	-0.23072	0.0277872	0.191823
ILF2	-0.23069	0.0280188	0.192236
SLC9A3R2	-0.230571	0.0278907	0.192129
TRAF7	-0.230461	0.0279679	0.192129
BRIX1	-0.230435	0.0281963	0.192763
PTBP2	-0.230429	0.0279902	0.192137
MED15	-0.230342	0.0280508	0.192266
SALL3	-0.23034	0.0280519	0.192266
C19orf10	-0.230339	0.0282631	0.192924
KDM1A	-0.230307	0.0282854	0.192924
SMYD3	-0.230238	0.0281234	0.192658
STX11	-0.230217	0.0281383	0.192661
FUCA2	-0.23018	0.0283747	0.193196
LRRC34	-0.230179	0.0281654	0.192749
RAD9A	-0.230158	0.0281801	0.19275
PC	-0.230101	0.0282199	0.192827
TBC1D10C	-0.23005	0.028256	0.192924
CLDN4	-0.229943	0.0283315	0.193043
TARBP2	-0.229934	0.0283379	0.193043
TTC39A	-0.229773	0.0284522	0.193625
SENP8	-0.229738	0.0284767	0.193694
STOX2	-0.229669	0.0285257	0.193739
KIF9	-0.229657	0.0285341	0.193739
MAGOH	-0.229647	0.0285411	0.193739
FRMD8	-0.229591	0.0287909	0.194853
EZR	-0.229511	0.0288476	0.19503
PCBD1	-0.229504	0.0286432	0.194235
IL1R1	-0.229447	0.028893	0.195134
TBC1D31	-0.229381	0.0287309	0.194732
CRK	-0.229361	0.0287455	0.194733
NDUFA8	-0.22932	0.0289839	0.195361
SUCO	-0.229289	0.0287969	0.194853
GSTO1	-0.229224	0.0290523	0.195724
PITPNM1	-0.229193	0.0288654	0.195052
TMEM144	-0.229136	0.0289065	0.195134
USP21	-0.229106	0.0289283	0.195182
RPP14	-0.229042	0.0289742	0.195361
FBP1	-0.228954	0.0292468	0.196618
DTD2	-0.228938	0.0292582	0.196618
MMP9	-0.228842	0.0293272	0.196884
DHX30	-0.228779	0.0291639	0.196377
CRYGD	-0.228753	0.0291827	0.196405
STK38	-0.228628	0.0292736	0.196623
IVNS1ABP	-0.228619	0.0294885	0.197178
COX8C	-0.228428	0.029419	0.197133
BLOC1S3	-0.228403	0.0294378	0.197133
NOP2	-0.228357	0.0294709	0.197158
CAPS	-0.228333	0.0296971	0.198221
DHTKD1	-0.228287	0.0295226	0.197238
C14orf2	-0.228173	0.0298135	0.198637
ATP6V1H	-0.228157	0.0298251	0.198637
HNRNPUL2	-0.228078	0.0298835	0.198912
COL7A1	-0.22804	0.0297037	0.198221
NUDT14	-0.228009	0.0297264	0.198275
ATP6V1A	-0.227998	0.029942	0.19902
PPIA	-0.22795	0.0299771	0.199056
RPS6KA4	-0.227682	0.0299675	0.199056
GPN3	-0.227627	0.0300089	0.199169
PODN	-0.227601	0.0300279	0.199197
NDUFB3	-0.227568	0.0302594	0.19947
MARK2	-0.22753	0.0300805	0.199308
IL1RAP	-0.227509	0.0300962	0.199308
ZMAT5	-0.227498	0.0301042	0.199308
ABHD17A	-0.227473	0.0303303	0.19947
CHMP3	-0.227425	0.0303658	0.19947
MCOLN3	-0.227407	0.0301719	0.19947
SEMA6C	-0.227379	0.0301931	0.19947
HOXA3	-0.227377	0.0301943	0.19947
C9orf114	-0.22734	0.0302221	0.19947
HDDC3	-0.22726	0.0302816	0.19947
RFT1	-0.22725	0.0302889	0.19947
ZNF559	-0.227212	0.030318	0.19947
FOXQ1	-0.227176	0.0303449	0.19947
MAL2	-0.227099	0.0304025	0.19961
C7orf50	-0.227012	0.030468	0.199844
USP43	-0.226944	0.030519	0.200081
ID3	-0.226844	0.0305938	0.200376
KCNC1	-0.2268	0.030627	0.200495
CD109	-0.22676	0.0306572	0.200547
COMMD5	-0.22674	0.0308787	0.201452
PLEKHN1	-0.22673	0.0306798	0.200547
SNF8	-0.226724	0.0308907	0.201452
PDGFC	-0.226501	0.0310593	0.202044
ILKAP	-0.226449	0.0308932	0.201452
HOXD9	-0.226323	0.0309889	0.201977
SIL1	-0.226262	0.0312409	0.202874
TST	-0.226233	0.0310577	0.202044
OTUB1	-0.22604	0.0312054	0.202874
HEY1	-0.226024	0.0312176	0.202874
SMG6	-0.225985	0.0312474	0.202874
TMEM229A	-0.225941	0.0312817	0.202998
TP53	-0.225755	0.0314244	0.203757
TNK1	-0.225731	0.0314433	0.203757
WDR17	-0.22573	0.0314442	0.203757
ACVRL1	-0.225674	0.0314873	0.203938
INCA1	-0.225545	0.031587	0.204419
ATP6V1B2	-0.225482	0.0318401	0.205331
ZNF454	-0.22544	0.031668	0.204713
C9orf78	-0.225404	0.0316963	0.204757
CTCFL	-0.225373	0.0317206	0.204757
IER3IP1	-0.225227	0.0320379	0.205717
KLHL35	-0.225188	0.0318643	0.205389
CELSR3	-0.225071	0.0319562	0.20566
HAUS5	-0.225014	0.0320007	0.20566
AMER3	-0.225013	0.0320015	0.20566
HNF1A	-0.225009	0.0320043	0.20566
ERCC2	-0.224945	0.0320547	0.205727
CLTA	-0.224924	0.0322741	0.206599
NAIF1	-0.224882	0.032104	0.205919
INSL6	-0.224867	0.0321154	0.205919
WDR82	-0.224831	0.0321444	0.206006
GRTP1	-0.224755	0.0322041	0.20629
GPR153	-0.224655	0.032283	0.206599
SSRP1	-0.224583	0.0323396	0.206863
NETO1	-0.224531	0.0323807	0.206938
TM7SF2	-0.224529	0.0323823	0.206938
RGPD2	-0.224471	0.0324277	0.207032
ZDBF2	-0.224437	0.032455	0.207107
CD63	-0.224431	0.0326626	0.207938
ZDHHC6	-0.224417	0.0324713	0.207112
OSCAR	-0.224384	0.0324972	0.20718
TMED3	-0.224319	0.0327509	0.208302
ATP5SL	-0.224224	0.0328267	0.208488
MYO3A	-0.224223	0.0326252	0.207812
DMRTA1	-0.22422	0.0326274	0.207812
TJP1	-0.224097	0.0327253	0.208238
CLSTN1	-0.223994	0.032808	0.208468
TOR2A	-0.223994	0.032808	0.208468
PAPPA	-0.223923	0.0328646	0.208531
C4orf3	-0.223857	0.0331188	0.209253
C17orf51	-0.223788	0.0329725	0.209117
TCF15	-0.223709	0.0330364	0.209253
TUBGCP5	-0.223701	0.033043	0.209253
SMARCB1	-0.223682	0.0332592	0.209943
FAM214B	-0.223668	0.0330693	0.209253
TGFB2	-0.223664	0.0330728	0.209253
DHX34	-0.223588	0.0331335	0.209253
DYM	-0.223588	0.0331335	0.209253
NUP188	-0.223443	0.0334516	0.210464
TNFRSF10D	-0.22337	0.0333101	0.210165
INF2	-0.2233	0.0335674	0.210601
LSM5	-0.223268	0.0335932	0.210664
PTPN20A	-0.223202	0.0334464	0.210464
RBM12B-AS1	-0.223124	0.0335098	0.210601
SEMA4F	-0.223054	0.0335668	0.210601
LTBP3	-0.223013	0.0338002	0.211271
FBXO11	-0.222904	0.0336896	0.210973
PCGF6	-0.222722	0.0338382	0.21141
RFNG	-0.222631	0.0341126	0.212337
FAM171B	-0.222579	0.033956	0.211949
SYT9	-0.222457	0.0340568	0.212337
RANBP17	-0.222397	0.0341056	0.212337
GJC1	-0.222369	0.034129	0.212337
STMN1	-0.222337	0.0341554	0.212356
TRIM65	-0.222321	0.0341685	0.212356
HTR5A-AS1	-0.222257	0.0342215	0.21246
MAEA	-0.22225	0.0342279	0.21246
SNRPG	-0.222217	0.0344538	0.213664
TSC2	-0.222074	0.0345725	0.214068
DYNLL1	-0.221914	0.0347049	0.214232
REEP4	-0.221835	0.0347712	0.214543
ATP2B2	-0.22183	0.0345771	0.214068
RUVBL1	-0.22182	0.0345858	0.214068
BFSP1	-0.221792	0.0346088	0.214068
STAG3	-0.221756	0.0346391	0.214068
RPL23A	-0.221548	0.035011	0.214935
B4GALNT1	-0.221485	0.0348664	0.214804
SHPK	-0.221472	0.0348776	0.214804
UAP1L1	-0.221447	0.0348984	0.21482
NCAPH	-0.221414	0.0349267	0.21482
SDCBP2	-0.221412	0.0349283	0.21482
PKP2	-0.221378	0.0349563	0.214887
KIAA1715	-0.221293	0.0352253	0.21556
EXOG	-0.221288	0.0350328	0.21497
LEPRE1	-0.221229	0.035279	0.215723
BIRC7	-0.221127	0.0351694	0.21556
HOOK1	-0.221077	0.0352113	0.21556
CENPF	-0.221074	0.0352141	0.21556
FOXL2	-0.220991	0.035284	0.215723
FGR	-0.220913	0.035351	0.215837
COQ3	-0.220872	0.0353857	0.215853
PARD6G	-0.220872	0.0353857	0.215853
ACTG1	-0.220863	0.0355893	0.216701
THAP8	-0.220832	0.0354196	0.215938
CNIH2	-0.220649	0.0355762	0.216701
UBL5	-0.220577	0.0358338	0.217696
ACTR3C	-0.220546	0.0356644	0.217059
FIGNL1	-0.220514	0.0356922	0.21713
ZNF259	-0.220513	0.0358883	0.217799
SNAP47	-0.220411	0.0357804	0.217511
LARP7	-0.22029	0.0360797	0.218416
GSTM4	-0.220259	0.0359115	0.217799
NUDT17	-0.220206	0.0359573	0.217859
PEAR1	-0.220205	0.0359581	0.217859
EID2	-0.219997	0.0361381	0.218456
NPEPL1	-0.219861	0.0362564	0.218974
TOE1	-0.219792	0.0363165	0.219239
SLC9B2	-0.21978	0.0365203	0.219876
POU4F2	-0.219734	0.0363671	0.219362
POLL	-0.219717	0.0363812	0.219362
PPP1CA	-0.219717	0.0365757	0.220012
MARCH4	-0.219639	0.0364494	0.219646
PCP4L1	-0.21962	0.0364664	0.21965
SEPT4	-0.219557	0.0367145	0.220379
PRC1	-0.219509	0.0367563	0.220379
TSSC4	-0.21943	0.0368259	0.220493
PRR18	-0.219318	0.036731	0.220379
TTC12	-0.219313	0.0367354	0.220379
GADD45G	-0.219272	0.0367712	0.220379
RAD51	-0.219271	0.036772	0.220379
TPTE	-0.219257	0.0367845	0.220379
WNT1	-0.219198	0.0368365	0.220493
SRCIN1	-0.219163	0.0368675	0.22058
STARD10	-0.219128	0.0368983	0.220666
VTI1B	-0.219111	0.0371055	0.221117
DPP3	-0.219097	0.0369256	0.220732
ZNF415	-0.219019	0.0369945	0.220946
PLAUR	-0.218977	0.037032	0.220946
DYNLT1	-0.218952	0.037246	0.221758
STMN3	-0.218945	0.0370602	0.220946
ALG14	-0.218845	0.037149	0.221278
EIF3A	-0.218729	0.0374434	0.222538
MYD88	-0.218706	0.0372724	0.221816
CDK4	-0.218618	0.0375425	0.222929
VWA9	-0.218555	0.0374073	0.222492
PSMG2	-0.218538	0.0376134	0.223153
TOR1A	-0.218395	0.0377412	0.223456
PFDN5	-0.218363	0.0377697	0.223456
AAR2	-0.218325	0.0376131	0.223153
LRP1B	-0.21829	0.0376447	0.22324
LRRC14B	-0.21825	0.0376798	0.223349
C19orf48	-0.218228	0.0376997	0.223369
NTPCR	-0.218142	0.0377777	0.223456
PEX10	-0.218126	0.037792	0.223456
ZNF207	-0.218109	0.0378072	0.223456
AUH	-0.218061	0.0378502	0.22357
ZNF214	-0.218037	0.037872	0.2236
IMP4	-0.217901	0.0381845	0.225099
AMBRA1	-0.217682	0.038193	0.225099
NOTCH2NL	-0.217646	0.038415	0.225812
SLC16A10	-0.217469	0.0383872	0.225753
LURAP1	-0.217468	0.0383881	0.225753
SLC7A1	-0.21738	0.0384688	0.225879
PSMA3	-0.217359	0.0386756	0.226452
TMEM62	-0.217291	0.0385497	0.22595
MIIP	-0.217273	0.0385666	0.22595
ARPC5L	-0.217266	0.0385731	0.22595
MME	-0.217264	0.0387629	0.226635
TGIF1	-0.217091	0.0387331	0.226635
KIFC2	-0.217057	0.0389524	0.22718
DCK	-0.217035	0.0387852	0.226635
BHLHA15	-0.217022	0.0387973	0.226635
SPCS1	-0.216994	0.0388226	0.226635
KDM8	-0.216991	0.0388252	0.226635
SLITRK5	-0.216721	0.039075	0.227572
HAS2	-0.21672	0.039076	0.227572
UBLCP1	-0.216668	0.0391243	0.227633
GRID2	-0.216659	0.0391319	0.227633
RING1	-0.21658	0.0392055	0.227963
MUS81	-0.216547	0.0394223	0.228513
TRIM3	-0.216453	0.0393232	0.228379
PIK3AP1	-0.216448	0.0393282	0.228379
CISD2	-0.216429	0.0393462	0.228385
PALLD	-0.216372	0.0395849	0.229077
RIMS4	-0.216369	0.0394017	0.22851
GGACT	-0.216228	0.0395338	0.22888
FBLN1	-0.216213	0.0397332	0.229513
PTP4A1	-0.216181	0.0397629	0.229513
PNKP	-0.216102	0.0396513	0.229362
JAGN1	-0.216081	0.0396713	0.229379
GABARAP	-0.216038	0.0398969	0.230089
CACNA1E	-0.216036	0.0397136	0.229513
CCP110	-0.215996	0.0397511	0.229513
GULP1	-0.215914	0.0398275	0.229787
CHD4	-0.21591	0.0400163	0.23027
H3F3B	-0.21591	0.0400163	0.23027
CHCHD5	-0.215815	0.040106	0.230389
ANKDD1A	-0.21579	0.0399451	0.230268
C11orf48	-0.215783	0.040136	0.230389
TMCO1	-0.215768	0.0399658	0.23027
TXNL4B	-0.215722	0.0400093	0.23027
TGFB3	-0.215703	0.040211	0.23071
TMEM241	-0.215606	0.040119	0.230389
CHRNA7	-0.215586	0.0401378	0.230389
NKX6-2	-0.215482	0.040236	0.230755
MKRN2	-0.215448	0.0404516	0.2313
VTI1A	-0.215435	0.0402808	0.230913
ANXA2R	-0.215378	0.0403348	0.231124
KIAA1614	-0.215325	0.0403852	0.231297
KANSL2	-0.215306	0.0404036	0.231297
KIFAP3	-0.215289	0.0406027	0.231966
RRNAD1	-0.215275	0.0404331	0.231297
C16orf91	-0.215274	0.0404339	0.231297
GCLM	-0.215012	0.0406841	0.232332
IGFBP6	-0.21494	0.0407536	0.23263
C8orf47	-0.214856	0.0408337	0.232969
CRLS1	-0.214828	0.0408607	0.232969
C2orf72	-0.214823	0.0408651	0.232969
KCNK5	-0.214785	0.0409025	0.233083
EXOC6	-0.214765	0.0409211	0.23309
UMPS	-0.214733	0.0409526	0.233171
TFPT	-0.214542	0.0411361	0.234117
FAM129C	-0.214398	0.0412762	0.234814
ZNF616	-0.214367	0.0413057	0.234883
MRPL47	-0.214302	0.0415496	0.23577
MEX3D	-0.214295	0.0413753	0.235178
GNB1L	-0.214206	0.0416423	0.236145
HDGFRP3	-0.21412	0.0415457	0.23577
UQCRH	-0.214031	0.0418125	0.236561
ABHD1	-0.214012	0.041651	0.236145
PTMS	-0.213967	0.0418745	0.236713
WNT4	-0.213949	0.0417129	0.236397
NENF	-0.213919	0.0419211	0.236876
USP19	-0.213881	0.0417791	0.236561
OTUB2	-0.213859	0.0418014	0.236561
CDKL2	-0.213856	0.0418035	0.236561
ATP13A1	-0.213825	0.0418345	0.236586
MRPL53	-0.213669	0.0419875	0.237152
HDDC2	-0.213617	0.0422172	0.23735
ATXN7L1	-0.213608	0.0420477	0.237294
PEF1	-0.213585	0.0422485	0.237426
KIAA1239	-0.213539	0.0421149	0.237294
SLC20A1	-0.213522	0.042132	0.237294
BIRC8	-0.213521	0.0421332	0.237294
RDH5	-0.213518	0.0421365	0.237294
PSMD14	-0.213505	0.0423267	0.237767
ZFPM2	-0.213445	0.042208	0.23735
E2F8	-0.213437	0.0422159	0.23735
NDOR1	-0.213436	0.0422167	0.23735
TIMELESS	-0.213268	0.042383	0.237983
DHODH	-0.213246	0.042405	0.238007
PCDHB7	-0.213078	0.0425714	0.238768
VPREB3	-0.213074	0.0425761	0.238768
RERG	-0.213043	0.0427829	0.239029
SYPL2	-0.213001	0.0426479	0.238811
SMIM5	-0.212977	0.0426725	0.238811
SLC25A17	-0.212942	0.0427075	0.238811
NRROS	-0.212941	0.0427084	0.238811
ATOX1	-0.212852	0.0429729	0.239492
RNFT2	-0.212808	0.0428413	0.239255
PSMA7	-0.212757	0.0430682	0.239862
QDPR	-0.212751	0.0428984	0.239407
SPEF2	-0.212745	0.0429042	0.239407
CLCF1	-0.212689	0.0429605	0.239492
HIST1H3F	-0.212574	0.0430751	0.239862
NDC80	-0.212534	0.0432911	0.240267
GOT1	-0.212511	0.0431389	0.240118
LRP10	-0.212479	0.043171	0.240197
PEG10	-0.21247	0.043355	0.240446
ZNF787	-0.21244	0.0432102	0.240222
FA2H	-0.212387	0.0432636	0.240267
MEIS2	-0.212384	0.0432664	0.240267
LASP1	-0.212375	0.0434509	0.240458
PSMB3	-0.212375	0.0434509	0.240458
TMEM19	-0.21236	0.0432904	0.240267
C4orf48	-0.212311	0.043515	0.240615
NETO2	-0.212266	0.043386	0.240446
EML1	-0.212265	0.0433869	0.240446
HSPB11	-0.212247	0.0435792	0.240771
ARL6IP4	-0.212168	0.0434844	0.240544
HOXA13	-0.212109	0.043545	0.240681
TMED1	-0.212088	0.0437399	0.241479
SUGT1	-0.212024	0.0438043	0.241716
LEPROTL1	-0.211897	0.0439334	0.24213
RPN2	-0.211849	0.0439819	0.242298
CTIF	-0.211476	0.0441894	0.243121
MYCBP	-0.211438	0.0442286	0.243121
MFSD7	-0.211428	0.0442393	0.243121
SETD6	-0.211398	0.0442703	0.243188
MMAA	-0.211349	0.0443207	0.243365
PSPC1	-0.211277	0.0443949	0.243596
MYH14	-0.211268	0.0444035	0.243596
HEATR2	-0.211248	0.0444243	0.243596
MOB3B	-0.211237	0.0444355	0.243596
TANGO6	-0.211195	0.0444787	0.243734
MYEOV2	-0.211053	0.0447967	0.245176
TLX3	-0.210937	0.0447459	0.244998
SCYL1	-0.210782	0.0450765	0.246306
P4HA2	-0.210718	0.0451426	0.246346
RAI14	-0.210702	0.0451591	0.246346
PARVB	-0.210686	0.0451756	0.246346
PROB1	-0.21066	0.0450335	0.246171
RPAIN	-0.210576	0.0451214	0.246346
SPHK1	-0.210543	0.0453247	0.246884
SMIM20	-0.210384	0.0454907	0.247438
ZNF513	-0.210291	0.0454196	0.247275
OIP5	-0.210257	0.0454548	0.247366
NR2F1	-0.210209	0.045505	0.247438
PARK7	-0.210145	0.0457408	0.248217
RPN1	-0.210033	0.0458578	0.248742
STRADA	-0.209994	0.0457315	0.248217
SUMO3	-0.209987	0.0457399	0.248217
COPG1	-0.20989	0.0460087	0.248847
SYDE1	-0.209858	0.0460423	0.248847
KHDRBS2	-0.209822	0.0459141	0.248847
SYCP1	-0.209753	0.0459872	0.248847
RNASEH2C	-0.209747	0.04616	0.249383
NAT6	-0.209711	0.0460313	0.248847
GID4	-0.209702	0.0460415	0.248847
NDUFS2	-0.209699	0.0462106	0.249455
TMBIM6	-0.209556	0.0463624	0.24993
BEND5	-0.209509	0.0462465	0.249549
IFFO1	-0.209412	0.0465147	0.250146
PSMA1	-0.209412	0.0465147	0.250146
RFTN1	-0.20939	0.046373	0.24993
SRPRB	-0.209333	0.0465995	0.250146
SRSF3	-0.209333	0.0465995	0.250146
THG1L	-0.209296	0.0464733	0.250146
RABL5	-0.209248	0.0465253	0.250146
LENG1	-0.209215	0.0465603	0.250146
AHRR	-0.209213	0.0465622	0.250146
SPATA21	-0.209212	0.0465632	0.250146
HS3ST6	-0.209211	0.0465643	0.250146
FIGN	-0.209161	0.0466184	0.250148
COL6A1	-0.209126	0.0468205	0.250649
ACTL10	-0.209051	0.0467367	0.250482
EPHA8	-0.208955	0.0468391	0.250649
RNF39	-0.20883	0.0469739	0.251251
LYPD1	-0.208791	0.0471793	0.251931
LPPR3	-0.208773	0.0470361	0.251484
NFKBIA	-0.208759	0.0472136	0.251931
SHISA3	-0.208642	0.047177	0.251931
SH3GL2	-0.208563	0.0472634	0.252078
N4BP2	-0.208549	0.0472787	0.252078
CLPP	-0.20852	0.0474715	0.252805
NRSN1	-0.208385	0.0474565	0.252805
NDUFA13	-0.208377	0.0476268	0.253364
B4GALT4	-0.208299	0.0475499	0.253121
RALGDS	-0.208282	0.0477306	0.253514
GJA3	-0.20818	0.0476794	0.25351
EMC2	-0.208115	0.0477507	0.253514
CPNE5	-0.208111	0.0477558	0.253514
PHKG2	-0.208052	0.0478196	0.253752
CENPP	-0.20797	0.0479101	0.254031
NME6	-0.20786	0.0480301	0.254567
[truncated: 11,422 more rows]
