# Supplementary material for: Multi-omics analysis identifies osteosarcoma subtypes with distinct prognosis indicating stratified treatment
Source: Nat Commun. 2022 Nov 23;13:7207. doi: 10.1038/s41467-022-34689-5 (PMC9684515; doi:10.1038/s41467-022-34689-5)
Supplement: Supplementary file 4 — Supplementary Data 1-11 [file 41467_2022_34689_MOESM4_ESM.zip › Supplementary Data/Supplementary Data 9.xlsx]

## Sheet: Sheet1
Supplementary Data 9. Subtype specific somatic mutations (Frequency ≥5)
Subtypes	Number	Genes
S-IA S-IS S-MD S-HRD	17	MST1L
		ABCA2
		MPDZ
		IGFN1
		ABCA7
		PCDHB4
		CUBN
		BRD9
		MUC5B
		MUC12
		ANKRD36
		TTN
		MUC17
		AHNAK2
		RYR1
		MUC16
		CSMD3
S-IA S-IS S-HRD	17	PDE4DIP
		CACNA1A
		ZC3H11A
		FCGBP
		LILRB1
		LRP1B
		DNAH8
		NBPF14
		ZFHX3
		COL14A1
		PCDHA6
		FGD5
		MUC4
		PCLO
		ANKRD36C
		DYNC2H1
		PLEC
S-IA S-MD S-HRD	3	PI4KA
		RB1
		FLG
S-IS S-MD S-HRD	12	HERC2
		LAMA5
		ATRX
		DMD
		UBR4
		LAMA2
		COL1A1
		TP53
		LRP1
		PCNT
		DNAH9
		TRPM2
S-IA S-IS	2	TAS2R30
		PKD1
S-IA S-HRD	2	MYH8
		FSIP2
S-IA S-MD	1	H3F3A
S-IS S-HRD	7	TRIOBP
		OBSCN
		PKHD1
		DNAH10
		RANBP2
		DOCK8
		SSPO
S-IS S-MD	2	FNDC1
		COL11A1
S-MD S-HRD	1	CFAP47
S-IA	1	CDC27
S-IS	1	FOXA2
S-MD	1	DYSF
