# Supplementary material for: Multi-omics analysis identifies osteosarcoma subtypes with distinct prognosis indicating stratified treatment
Source: Nat Commun. 2022 Nov 23;13:7207. doi: 10.1038/s41467-022-34689-5 (PMC9684515; doi:10.1038/s41467-022-34689-5)
Supplement: Supplementary file 5 — Source Data [file 41467_2022_34689_MOESM5_ESM.xlsx]

## Sheet: Figure 1
Figure 1
TP53	ATRX	POLD1	ARID1A	MSH2	RAD52	BRCA2	MSH6	POLE	RAD50	CDC27	DMD	HYDIN	MST1	PKHD1	GNAS	SMG1	MTOR	RIOK1	ERBB4	FAT3	NOTCH2	CDH1	EGFR	MET	FOXA2	NCOA3	PRDM16	FBXO11	MYC	NCOA6	RB1	CEP350	MKI67	CDK12	BRD9	H3F3A	EP400	SUPT16H	KMT2C	KMT2D	CDKN2A 9p21.3	TP53 17p13.1	BRCA2 13q14.13	RB1 13q14.13	NSD1 5q35.2	MDM2 12q15	CCNE1 19q12	MYC 8q24.13	RUNX2 6p21.1
																																							Missense_Mutation			Deletion

					Missense_Mutation		Missense_Mutation				Missense_Mutation									Missense_Mutation																						Deletion							Amplification
					Missense_Mutation		Missense_Mutation				Missense_Mutation									Missense_Mutation																						Deletion							Amplification
																															Missense_Mutation	Frame_Shift_Del										Deletion	Deletion	Deletion			Amplification	Amplification	Amplification
																																										Deletion	Deletion	Deletion				Amplification	Amplification
										Missense_Mutation																									Missense_Mutation			Missense_Mutation				Deletion	Deletion	Deletion					Amplification
Missense_Mutation																																									Deletion	Deletion	Deletion	Deletion			Amplification	Amplification
																																Missense_Mutation										Deletion							Amplification
																																					Missense_Mutation				Deletion	Deletion	Deletion	Deletion		Amplification
												Missense_Mutation																								Missense_Mutation						Deletion	Deletion	Deletion

																		In_Frame_Del																								Deletion	Deletion	Deletion	Deletion	Amplification		Amplification
																										Frame_Shift_Del																						Amplification
																																										Deletion			Deletion	Amplification
														Missense_Mutation																																	Amplification	Amplification	Amplification
													Frame_Shift_Ins																													Deletion						Amplification	Amplification
																																										Deletion
															Missense_Mutation																											Deletion
													Frame_Shift_Ins																						Missense_Mutation						Deletion	Deletion	Deletion	Deletion	Deletion			Amplification	Amplification
																																										Deletion

																										Frame_Shift_Del
		Missense_Mutation								Missense_Mutation									Missense_Mutation																							Deletion				Amplification			Amplification


																																				Missense_Mutation						Deletion
																																									Deletion	Deletion	Deletion	Deletion	Deletion				Amplification
																																									Deletion	Deletion	Deletion	Deletion	Deletion				Amplification
																																															Amplification
																																										Deletion				Amplification		Amplification	Amplification
					Missense_Mutation									Missense_Mutation																	In_Frame_Del												Deletion	Deletion	Deletion				Amplification
																																				Missense_Mutation
	Nonsense_Mutation			Missense_Mutation																																						Deletion	Deletion	Deletion	Deletion			Amplification
																																	Missense_Mutation									Deletion			Deletion	Amplification		Amplification	Amplification
																																	Missense_Mutation									Deletion			Deletion	Amplification		Amplification	Amplification
																												Frame_Shift_Ins													Deletion	Deletion							Amplification
	Nonsense_Mutation																															Nonsense_Mutation	Missense_Mutation								Deletion					Amplification		Amplification	Amplification
Missense_Mutation																																													Deletion	Amplification	Amplification	Amplification
																																				Missense_Mutation					Deletion		Deletion	Deletion	Deletion	Amplification		Amplification
																															Frame_Shift_Del											Deletion						Amplification

Missense_Mutation													Frame_Shift_Ins																												Deletion	Deletion	Deletion	Deletion		Amplification		Amplification

																																										Deletion	Deletion	Deletion	Deletion		Amplification	Amplification	Amplification
	Nonsense_Mutation	Missense_Mutation											Missense_Mutation		Missense_Mutation	Missense_Mutation									Missense_Mutation		Missense_Mutation												Missense_Mutation			Deletion						Amplification	Amplification
Missense_Mutation														Missense_Mutation			Missense_Mutation						Missense_Mutation																									Amplification
											Missense_Mutation																														Deletion		Deletion	Deletion		Amplification	Amplification	Amplification	Amplification
																																			Missense_Mutation							Deletion			Deletion
																																								Nonsense_Mutation						Amplification
																																										Deletion	Deletion	Deletion	Deletion		Amplification		Amplification
																																										Deletion	Deletion	Deletion	Deletion		Amplification		Amplification
			Missense_Mutation																																							Deletion			Deletion	Amplification		Amplification
																																														Amplification			Amplification
																																									Deletion					Amplification		Amplification

																																														Amplification		Amplification
												Missense_Mutation		Missense_Mutation																		Missense_Mutation							Missense_Mutation		Deletion	Deletion	Deletion	Deletion			Amplification		Amplification
																																														Amplification
																																									Deletion	Deletion	Deletion	Deletion		Amplification	Amplification	Amplification	Amplification

																																										Deletion	Deletion	Deletion

																																											Deletion	Deletion				Amplification
																																										Deletion	Deletion	Deletion				Amplification
Nonsense_Mutation																																			Missense_Mutation						Deletion		Deletion	Deletion	Deletion		Amplification		Amplification
																																										Deletion	Deletion	Deletion			Amplification	Amplification	Amplification
										Missense_Mutation
																																										Deletion				Amplification		Amplification	Amplification
																																																Amplification	Amplification

																																									Deletion		Deletion	Deletion				Amplification	Amplification
	Nonsense_Mutation									Missense_Mutation																					Missense_Mutation										Deletion		Deletion	Deletion				Amplification
Missense_Mutation																																	Missense_Mutation														Amplification
																																									Deletion					Amplification		Amplification
																																											Deletion	Deletion		Amplification	Amplification	Amplification	Amplification
																																									Deletion								Amplification
																																		Missense_Mutation								Deletion	Deletion	Deletion	Deletion		Amplification
		Missense_Mutation				Missense_Mutation				Missense_Mutation			Multi_Hit								Missense_Mutation														Missense_Mutation		Missense_Mutation						Deletion	Deletion				Amplification
									Missense_Mutation		Frame_Shift_Del																														Deletion		Deletion	Deletion			Amplification	Amplification	Amplification
Nonsense_Mutation											Missense_Mutation																				Nonsense_Mutation											Deletion	Deletion	Deletion	Deletion			Amplification
																									In_Frame_Del

																																														Amplification
																																									Deletion							Amplification	Amplification
										Missense_Mutation
																																											Deletion	Deletion				Amplification
																																											Deletion	Deletion	Deletion			Amplification
																																											Deletion	Deletion			Amplification	Amplification
			Missense_Mutation
																																											Deletion	Deletion	Deletion		Amplification	Amplification	Amplification
										Missense_Mutation																																						Amplification
Missense_Mutation																																									Deletion	Deletion			Deletion			Amplification	Amplification
																																									Deletion		Deletion	Deletion				Amplification
																																											Deletion	Deletion		Amplification		Amplification
																																									Deletion	Deletion				Amplification		Amplification
																										Frame_Shift_Del																	Deletion	Deletion			Amplification		Amplification
Missense_Mutation																Missense_Mutation				Missense_Mutation																										Amplification		Amplification
																																									Deletion	Deletion			Deletion		Amplification	Amplification	Amplification

				Missense_Mutation								Missense_Mutation													Missense_Mutation					Missense_Mutation
												Missense_Mutation																					Missense_Mutation								Deletion	Deletion	Deletion	Deletion			Amplification	Amplification	Amplification
											Missense_Mutation	Missense_Mutation						In_Frame_Del															Missense_Mutation								Deletion	Deletion	Deletion	Deletion			Amplification	Amplification	Amplification
																	Missense_Mutation																								Deletion	Deletion	Deletion	Deletion			Amplification	Amplification	Amplification
																																			Missense_Mutation						Deletion	Deletion	Deletion	Deletion		Amplification		Amplification	Amplification
																					Frame_Shift_Ins										Nonsense_Mutation										Deletion	Deletion	Deletion	Deletion		Amplification	Amplification	Amplification	Amplification
										Missense_Mutation									Missense_Mutation							Missense_Mutation										Inframe_Substitution						Deletion
																		In_Frame_Del																		Inframe_Substitution
																													Nonsense_Mutation														Deletion	Deletion			Amplification	Amplification
	Frame_Shift_Del																																									Deletion	Deletion	Deletion	Deletion		Amplification	Amplification	Amplification


								Missense_Mutation																																		Deletion	Deletion	Deletion			Amplification	Amplification

	Nonsense_Mutation														Missense_Mutation							Missense_Mutation																				Deletion				Amplification
	Nonsense_Mutation														Missense_Mutation																										Deletion	Deletion	Deletion	Deletion	Deletion	Amplification
Missense_Mutation																																										Deletion					Amplification
																																									Deletion	Deletion	Deletion	Deletion				Amplification	Amplification
														Missense_Mutation																																		Amplification	Amplification
																									In_Frame_Del																	Deletion	Deletion	Deletion			Amplification	Amplification
																																														Amplification	Amplification	Amplification	Amplification
Nonsense_Mutation																Multi_Hit									In_Frame_Del													Missense_Mutation					Deletion	Deletion
											Missense_Mutation													Missense_Mutation								Missense_Mutation		Nonsense_Mutation					Missense_Mutation			Deletion	Deletion	Deletion			Amplification	Amplification
																	Missense_Mutation
										Inframe_Substitution
Missense_Mutation																Missense_Mutation									In_Frame_Del
																											Missense_Mutation

[truncated: 8 more columns]

## Sheet: Figure 2
Figure 2E							Figure 2F
Gene	Spearman.Cor	P.value	FDR				Gene	Spearman.Cor	P.value	FDR	GO:0006414-translational elongation	GO:0006260-DNA replication	GO:0008380-RNA splicing	GO:0016570-histone modification	GO:0044839-cell cycle G2/M phase transition	GO:1901987-regulation of cell cycle phase transition	GO:0000075-cell cycle checkpoint	GO:0006415-translational termination
VPS72	0.726244	3.75401e-16	6.47267e-12				FAM167B	-0.46795	2.90886e-06	9.82667e-05
LYSMD1	0.708817	3.81266e-15	3.28689e-11				ICAM2	-0.46729	3.01681e-06	0.000100925
TARS2	0.703435	7.54001e-15	3.77347e-11				FGR	-0.46543	3.34188e-06	0.00010831
NSMCE2	0.702241	8.75414e-15	3.77347e-11				C17orf72	-0.459879	4.51911e-06	0.000134342
TCEA1	0.68748	5.22117e-14	1.80047e-10				HCK	-0.449756	7.73112e-06	0.000199729
ZNF791	0.670419	3.62302e-13	1.00223e-09				LYL1	-0.449463	7.85015e-06	0.000201903
TMEM68	0.66936	4.06891e-13	1.00223e-09				TIE1	-0.446832	8.99937e-06	0.000225534
PI4KB	0.668081	4.67796e-13	1.00822e-09				S1PR4	-0.427566	2.36651e-05	0.000469544
AKAP10	0.662706	8.34575e-13	1.59886e-09				CEBPA	-0.419598	3.4708e-05	0.000627291
VPS45	0.655438	1.79214e-12	3.09001e-09				NCF1	-0.416436	4.02984e-05	0.000703264
ELAC2	0.649652	3.24508e-12	5.08652e-09				TGM2	-0.405834	6.57769e-05	0.00101642
SCNM1	0.647344	4.09773e-12	5.88775e-09				CLDN5	-0.405157	6.7831e-05	0.00104052
DNAJC8	0.643129	6.24196e-12	8.27876e-09				KANK3	-0.404862	6.8745e-05	0.00104857
MRPL9	0.6391	9.27758e-12	1.09668e-08				CCL24	-0.400271	8.45072e-05	0.0012166
STX8	0.638814	9.54077e-12	1.09668e-08				ACE	-0.4001	8.51552e-05	0.00122049
CARS2	0.638096	1.02313e-11	1.10255e-08				LCK	-0.38923	0.00013717	0.0017352
MMACHC	0.632166	1.81058e-11	1.83636e-08				CD79B	-0.385713	0.000159488	0.00192766
ZCCHC17	0.626576	3.06666e-11	2.93752e-08				SOX21	-0.382895	0.00017975	0.0021112
POLR2K	0.624412	3.75007e-11	3.2699e-08				TPSD1	-0.381079	0.000194032	0.00224632
TCEANC2	0.624289	3.79295e-11	3.2699e-08				TPSAB1	-0.375742	0.000242313	0.00266747
HAX1	0.622888	4.31669e-11	3.54421e-08				ADAP1	-0.375194	0.000247852	0.00270987
ARNT	0.621985	4.69066e-11	3.67619e-08				PDE6G	-0.373099	0.00027012	0.00288766
PRUNE	0.618117	6.67408e-11	5.00324e-08				GPR98	-0.372947	0.000271806	0.00289544
ZNF687	0.61747	7.07648e-11	5.08386e-08				PRSS36	-0.372729	0.000274243	0.00291263
ZNF136	0.616933	7.42798e-11	5.12293e-08				GPSM3	-0.372232	0.000279869	0.00294417
NDEL1	0.615105	8.75449e-11	5.80557e-08				HLA-E	-0.37165	0.000286582	0.00299648
GNL2	0.614631	9.13408e-11	5.83296e-08				REM1	-0.369155	0.000317114	0.00322768
PSMD4	0.613165	1.04101e-10	6.29405e-08				LGI3	-0.368343	0.00032768	0.00329823
RPRD2	0.612976	1.05862e-10	6.29405e-08				BLVRB	-0.366065	0.000359072	0.00350176
CC2D1A	0.61245	1.10933e-10	6.37568e-08				IGLL5	-0.365799	0.000362914	0.00352926
PIGL	0.610054	1.37106e-10	7.60909e-08				HLA-F	-0.36533	0.000369784	0.00358595
SCO1	0.609718	1.4122e-10	7.60909e-08				S100A8	-0.363845	0.000392305	0.00373514
PRPF38A	0.609337	1.4602e-10	7.62932e-08				TNFRSF1B	-0.36325	0.000401673	0.00380112
CERS2	0.608162	1.61864e-10	8.2084e-08				PYCARD	-0.361234	0.000434997	0.00402372
ENSA	0.60775	1.67796e-10	8.2661e-08				TINAGL1	-0.360911	0.000440558	0.00405558
TIMM44	0.606669	1.84365e-10	8.83004e-08				LST1	-0.358057	0.000492661	0.00439219
POLR3C	0.604932	2.14342e-10	9.98834e-08				HMHA1	-0.352828	0.000603021	0.00508674
STK3	0.603788	2.36588e-10	1.07349e-07				CD52	-0.35233	0.000614625	0.00516693
IQCC	0.602455	2.65299e-10	1.17289e-07				FGD2	-0.350026	0.000671059	0.00553873
COPA	0.599478	3.41991e-10	1.47415e-07				SIGLEC1	-0.346395	0.000769629	0.0061606
GOLGA7	0.598683	3.65836e-10	1.53848e-07				TMEM160	-0.344054	0.000840037	0.00657464
NOL9	0.597695	3.97674e-10	1.62971e-07				TNFRSF4	-0.343946	0.000843414	0.0065891
ZNF18	0.597437	4.06436e-10	1.62971e-07				VAV1	-0.341979	0.000907279	0.00695567
TAF12	0.597012	4.21233e-10	1.65066e-07				SIRPA	-0.339523	0.000993203	0.00745529
ZNF426	0.595344	4.84516e-10	1.81231e-07				SAMHD1	-0.339487	0.000994507	0.00745858		-1
MRPS21	0.595111	4.94019e-10	1.81231e-07				MARCH2	-0.337866	0.00105527	0.00780802
ZNF286A	0.595885	4.6303e-10	1.77412e-07				FRG2	-0.336643	0.00110334	0.00805734
IMPA1	0.594403	5.24106e-10	1.88263e-07				PTCRA	-0.336168	0.00112252	0.0081699
PSMB4	0.59308	5.85119e-10	2.02401e-07				TNF	-0.336079	0.00112617	0.00817918
DPY19L4	0.593042	5.86941e-10	2.02401e-07				CFD	-0.335432	0.00115287	0.00832405
COIL	0.592723	6.02709e-10	2.03763e-07				SLITRK5	-0.33414	0.00120794	0.00864205
CDC5L	0.591584	6.62292e-10	2.19601e-07				TMEM219	-0.334124	0.00120861	0.00864325
PROSC	0.590243	7.39679e-10	2.39762e-07				CORO1A	-0.332143	0.00129778	0.00910344
USP48	0.590059	7.50908e-10	2.39762e-07				GZMM	-0.331833	0.00131222	0.0091764
TGS1	0.589454	7.8914e-10	2.47388e-07				TMEM54	-0.330748	0.00136405	0.00947202
LZIC	0.588256	8.70462e-10	2.68009e-07				FFAR2	-0.3289	0.00145661	0.00997258
NCOR1	0.587038	9.61293e-10	2.86938e-07				ZNF703	0.328806	0.00146148	0.00999161
PIP5K1A	0.586987	9.65225e-10	2.86938e-07				SRD5A3	0.328837	0.0014599	0.00998479
USP33	0.586549	1.00025e-09	2.9231e-07				CWF19L1	0.328856	0.0014589	0.00998186			1
DAP3	0.58629	1.02149e-09	2.93541e-07				S100A13	0.328894	0.00145696	0.00997258
ATAD2	0.584436	1.18665e-09	3.35414e-07				ZNF451	0.328959	0.0014536	0.00995748				1
NUB1	0.581616	1.48789e-09	4.13776e-07				KLHL20	0.32901	0.00145095	0.00994328
DERL1	0.581396	1.51431e-09	4.1444e-07				RBM39	0.329051	0.00144884	0.00993278			1
LAPTM4B	0.580113	1.67713e-09	4.51828e-07				MYL6B	0.329059	0.00144844	0.00993278
YY1AP1	0.579181	1.80586e-09	4.79026e-07				OPRK1	0.3291	0.00144635	0.00992357
ZBTB10	0.578054	1.97404e-09	5.15702e-07				SMAD2	0.329124	0.00144512	0.00991907
ZNF287	0.577501	2.06208e-09	5.18765e-07				HAS2	0.32916	0.00144325	0.00991022
TM2D2	0.577477	2.06586e-09	5.18765e-07				MALT1	0.329161	0.00144322	0.00991022
ZNF20	0.577415	2.07602e-09	5.18765e-07				RBM18	0.329314	0.00143539	0.0098641
EBAG9	0.576933	2.15616e-09	5.31092e-07				ZNF354A	0.329327	0.00143475	0.00986362
HSPB11	0.57657	2.21866e-09	5.3879e-07				PSMD2	0.329459	0.00142805	0.00982147					1	1
APH1A	0.576174	2.28867e-09	5.48074e-07				SNX9	0.329483	0.00142683	0.00981701
C8orf76	0.575223	2.46542e-09	5.82313e-07				IPO5	0.329495	0.00142623	0.00981677
TMEM65	0.574179	2.67457e-09	6.2228e-07				MAP3K4	0.32962	0.00141993	0.0097773
CEP104	0.574011	2.70981e-09	6.2228e-07				CYCS	0.329634	0.0014192	0.0097762
SETDB1	0.573855	2.74291e-09	6.2228e-07				CDC37L1	0.329645	0.00141866	0.0097762
BAG4	0.573026	2.92544e-09	6.5507e-07				AGTPBP1	0.329829	0.00140939	0.0097164
UBAP2L	0.572202	3.11811e-09	6.89262e-07				SRPK1	0.329873	0.0014072	0.00970516			1
UBE4B	0.571947	3.18043e-09	6.9414e-07				RANBP1	0.329889	0.0014064	0.00970352
FNTA	0.571703	3.24091e-09	6.98496e-07				RABGEF1	0.329912	0.00140525	0.00969946
TADA3	0.569804	3.75102e-09	7.98459e-07				ANKRD39	0.329986	0.00140156	0.00967792
FLAD1	0.568935	4.00941e-09	8.42133e-07				DNAJC14	0.32999	0.00140139	0.00967792
RAD21	0.56879	4.05388e-09	8.42133e-07				TEAD4	0.329991	0.00140131	0.00967792
ZNF709	-0.00998501	0.92516	0.956184				AGA	0.330001	0.00140084	0.00967792
NDUFV3	0.56747	4.48381e-09	9.20356e-07				NDUFB5	0.330024	0.00139965	0.00967792
VANGL1	0.566952	4.6638e-09	9.25095e-07				HAUS6	0.330054	0.0013982	0.00967408					1	1
C17orf51	0.566952	4.66391e-09	9.25095e-07				SDK2	0.330081	0.00139683	0.00966843
ZNF490	0.566906	4.68012e-09	9.25095e-07				OXR1	0.330112	0.0013953	0.00966174
MRPL13	0.56679	4.72152e-09	9.25095e-07				TM9SF1	0.330354	0.00138336	0.00958292
LSM1	0.566554	4.80714e-09	9.31288e-07				SIN3A	0.330425	0.00137984	0.00956239		1		1	1	1
PHGDH	0.564972	5.41864e-09	1.03809e-06				CDCA4	0.330468	0.00137775	0.00955175
TMEM57	0.563609	6.00475e-09	1.13773e-06				STXBP6	0.330573	0.00137262	0.00951997
BRD4	0.563267	6.16107e-09	1.15466e-06				ZBED3	0.330645	0.0013691	0.00949942
GDI2	0.562373	6.58817e-09	1.22143e-06				BBS4	0.330719	0.0013655	0.00947824
ZMYND11	0.561729	6.91354e-09	1.26812e-06				RABL5	0.330814	0.00136088	0.00945376
SF3B4	0.561453	7.05757e-09	1.28091e-06				SEC14L2	0.330853	0.00135899	0.00944443
GPS2	0.561291	7.14305e-09	1.28292e-06				SNRNP200	0.330906	0.00135642	0.0094304			1
PRCC	0.561101	7.24502e-09	1.28782e-06				TAF1D	0.33093	0.00135527	0.00942622
GTF2F1	0.560284	7.6993e-09	1.3546e-06				ITGB3BP	0.330939	0.00135482	0.00942622
NBPF6	0.559585	8.10966e-09	1.40343e-06				RHBDL2	0.330996	0.00135205	0.0094114
TTF2	0.559536	8.1396e-09	1.40343e-06				PDHB	0.331072	0.00134842	0.00938994
C1orf56	0.558211	8.97799e-09	1.53266e-06				LEPRE1	0.331077	0.00134816	0.00938994
SIPA1L3	0.557062	9.77105e-09	1.62955e-06				CLDND1	0.331086	0.00134772	0.00938994
CNTROB	0.557019	9.80266e-09	1.62955e-06				SNAP23	0.331454	0.00133014	0.00927389
TRNAU1AP	0.556807	9.95656e-09	1.62955e-06				DDR2	0.331461	0.00132979	0.00927389
COPS3	0.55679	9.96891e-09	1.62955e-06				ZMYM1	0.331504	0.00132779	0.00926496
SNIP1	0.556723	1.00181e-08	1.62955e-06				HOXA9	0.331569	0.00132467	0.00924693
DCTN6	0.556032	1.05392e-08	1.69829e-06				FDX1L	0.331674	0.00131971	0.00921605
RRP1B	0.555674	1.08196e-08	1.72733e-06				DNTTIP1	0.331678	0.00131953	0.00921605
GPR89A	0.555266	1.11469e-08	1.76326e-06				C8orf48	0.331818	0.00131297	0.0091764
WLS	0.554585	1.17156e-08	1.83637e-06				TUSC1	0.331828	0.00131247	0.0091764
USP22	0.553963	1.2259e-08	1.90423e-06				ZNF696	0.331885	0.00130979	0.00916533
APITD1	0.553697	1.24985e-08	1.9241e-06				NBPF14	0.331896	0.0013093	0.00916533
SEC61B	0.553553	1.26304e-08	1.92719e-06				SDF2	0.331934	0.00130749	0.00915667
RUNX2	0.553119	1.30355e-08	1.96456e-06				DDA1	0.331966	0.001306	0.00914998
LACTB2	0.553016	1.31334e-08	1.96456e-06				RAD51B	0.332034	0.00130284	0.00913155					1	1
PCID2	0.552917	1.32278e-08	1.96456e-06				TCF3	0.332078	0.0013008	0.00912094
CHMP7	0.55281	1.3331e-08	1.96456e-06				ASB7	0.332244	0.0012931	0.00907432
RAB2A	0.551992	1.41444e-08	2.06676e-06				RALA	0.332252	0.00129273	0.00907432
SMARCA4	0.551252	1.4922e-08	2.16206e-06				INADL	0.332254	0.00129263	0.00907432
SUPT16H	0.550801	1.54152e-08	2.2089e-06				SLC20A2	0.332264	0.00129217	0.00907432
AKAP8	0.550723	1.55015e-08	2.2089e-06				PSMC5	0.332313	0.0012899	0.00906666					1	1
ZFAND1	0.550279	1.60061e-08	2.26211e-06				NBPF16	0.332352	0.00128811	0.00905773
WBP11	0.549876	1.64757e-08	2.30954e-06				USP4	0.332354	0.00128801	0.00905773			1
CARKD	0.54972	1.66617e-08	2.31678e-06				SPEN	0.332384	0.00128662	0.00905462
ZNF44	0.549276	1.72018e-08	2.37275e-06				BPTF	0.332416	0.00128513	0.00904784
NECAB1	0.548685	1.79447e-08	2.45557e-06				SF3B14	0.332441	0.001284	0.00904362
IMPAD1	0.547883	1.90034e-08	2.57997e-06				NDUFS4	0.332453	0.00128343	0.00904328
SCAF4	0.547641	1.93351e-08	2.6045e-06				RPS13	0.332471	0.00128263	0.00904131			1
AKIRIN2	0.547054	2.01612e-08	2.69472e-06				IFIT3	0.332488	0.00128183	0.00903942
KRI1	0.546742	2.06127e-08	2.70037e-06				USP39	0.33249	0.00128176	0.00903942			1
ZNF433	0.546729	2.06318e-08	2.70037e-06				USH1G	0.332539	0.00127949	0.00903024
TOP3A	0.546701	2.06733e-08	2.70037e-06				IRAK2	0.332625	0.00127557	0.00900627
CRYZL1	0.546274	2.13103e-08	2.76265e-06				GATC	0.33265	0.00127441	0.00900182
TNPO2	0.546006	2.17194e-08	2.79467e-06				MEAF6	0.33266	0.00127394	0.00900182				1
FAM91A1	0.545847	2.19656e-08	2.80541e-06				GPATCH4	0.332685	0.00127278	0.00899767
ZNF557	0.54497	2.33729e-08	2.96321e-06				CD164	0.332733	0.00127059	0.00898589
TAF2	0.544667	2.388e-08	3.00539e-06				TARDBP	0.332741	0.00127024	0.00898589			1
TMEM66	0.544103	2.48489e-08	3.10467e-06				CATSPER2	0.33282	0.00126667	0.00896548
SNX27	0.543977	2.5071e-08	3.10989e-06				MBD3L2	0.332981	0.00125938	0.00891753
PTDSS1	0.543601	2.57429e-08	3.17042e-06				NKD2	0.333076	0.00125508	0.00889072
COPS5	0.542392	2.80248e-08	3.42451e-06				ATP5J2-PTCD1	0.333077	0.00125502	0.00889072
ERLIN2	0.542302	2.82033e-08	3.42451e-06				ZRANB2	0.333122	0.00125298	0.0088832			1
SFT2D1	0.541885	2.90377e-08	3.50118e-06				AKR7A3	0.333155	0.00125149	0.00887627
DDX47	0.541669	2.94799e-08	3.52981e-06				MRPL35	0.333166	0.00125103	0.00887627	1							1
EXOC4	0.541082	3.0716e-08	3.65245e-06				STARD3NL	0.333256	0.00124696	0.00885143
ERC1	0.540814	3.12948e-08	3.69579e-06				CPSF3L	0.333275	0.00124613	0.00884915
EIF2S2	0.54056	3.18537e-08	3.7362e-06				IPO11	0.333309	0.00124458	0.00884183
OTUD7B	0.540404	3.22024e-08	3.75159e-06				STAU2	0.333429	0.00123925	0.00880758
COX10	0.538968	3.55821e-08	4.11749e-06				PPHLN1	0.333576	0.0012327	0.00876464
ZNF562	0.537103	4.04781e-08	4.65283e-06				NOMO3	0.333591	0.00123206	0.00876366
ZNF564	0.536077	4.34392e-08	4.96013e-06				TTC9C	0.333612	0.00123111	0.00876057
ZNF317	0.534876	4.71688e-08	5.35055e-06				FAM200A	0.333629	0.00123035	0.00875874
ISCA1	0.534396	4.87413e-08	5.49279e-06				SCAP	0.333714	0.00122659	0.00873563
ZZZ3	0.534271	4.91593e-08	5.50062e-06				CBX3	0.333814	0.00122221	0.00870798
TATDN1	0.534185	4.94488e-08	5.50062e-06				GPR18	0.33383	0.00122151	0.00870658
ISG20L2	0.533985	5.01271e-08	5.54033e-06				TUSC3	0.333838	0.00122116	0.00870658
NCOA2	0.533737	5.09828e-08	5.59901e-06				GBAS	0.333905	0.00121818	0.00869007
PABPC1	0.533394	5.21872e-08	5.69501e-06				FBXO7	0.333911	0.00121795	0.00869007						1
ANKS6	0.532769	5.44553e-08	5.83007e-06				PFDN4	0.333924	0.00121737	0.00869007
SUPT5H	0.532721	5.46344e-08	5.83007e-06				RSF1	0.333978	0.00121498	0.00867802				1
ZBTB8OS	0.532658	5.48691e-08	5.83007e-06				CLIP3	0.334014	0.00121342	0.00867043
GMEB1	0.532524	5.53682e-08	5.83007e-06				UPK3BL	0.334021	0.00121312	0.00867043
DFFA	0.532467	5.55845e-08	5.83007e-06				LOH12CR2	0.334152	0.00120739	0.00864171
DPH5	0.532443	5.56759e-08	5.83007e-06				USP25	0.334237	0.00120371	0.00861891
XRCC2	0.532412	5.57918e-08	5.83007e-06				ZMYND8	0.334288	0.00120152	0.0086068
PAXIP1	0.531562	5.91026e-08	6.1255e-06				CSH2	0.334301	0.00120092	0.0086061
TMEM55A	0.531505	5.93295e-08	6.1255e-06				KIF1B	0.334344	0.00119908	0.00859651
ZNF286B	0.531282	6.02323e-08	6.1817e-06				AFG3L2	0.33442	0.00119578	0.00857637
NHLH2	0.530723	6.25482e-08	6.3814e-06				ST3GAL3	0.334434	0.00119517	0.00857561
DBT	0.530372	6.40472e-08	6.46261e-06				WDR4	0.334484	0.00119304	0.00856384
ZHX1-C8ORF76	0.530362	6.40939e-08	6.46261e-06				EXOC3	0.334516	0.00119166	0.00855752
PHTF1	0.529523	6.78181e-08	6.79837e-06				CIAO1	0.334548	0.00119027	0.00855111
NRD1	0.529405	6.8358e-08	6.80303e-06				HMG20A	0.334562	0.00118967	0.00855034
EIF1B	0.529275	6.89585e-08	6.80303e-06				FOXJ1	0.33462	0.0011872	0.00853618
C1orf112	0.529174	6.94258e-08	6.80303e-06				DPY30	0.334681	0.00118459	0.00852095				1
ZNF7	0.5291	6.97726e-08	6.80303e-06				PSAP	0.334796	0.00117968	0.00848913
SUPT3H	0.529086	6.98374e-08	6.80303e-06				HPSE	0.334816	0.00117883	0.0084866
EIF4G3	0.528394	7.31582e-08	7.08648e-06				TRAPPC11	0.33486	0.00117697	0.00847672
NASP	0.528032	7.4951e-08	7.21958e-06				GSR	0.335056	0.00116864	0.00842028
MAP2K7	0.527679	7.67435e-08	7.35117e-06				DIAPH1	0.335136	0.00116527	0.00839946
TMEM67	0.527384	7.82682e-08	7.41911e-06				RBM23	0.335148	0.00116478	0.00839946
MAP2K4	0.527376	7.83133e-08	7.41911e-06				ZNF138	0.33518	0.00116342	0.0083932
MRPS14	0.527177	7.93603e-08	7.47722e-06				C11orf57	0.335297	0.00115852	0.00836134
CCDC130	0.526918	8.07421e-08	7.56606e-06				INPP5J	0.33546	0.00115169	0.00831902
CHD3	0.526667	8.21047e-08	7.64321e-06				UFD1L	0.335499	0.00115005	0.00831065
C19orf53	0.526534	8.28369e-08	7.64321e-06				C22orf29	0.335501	0.00115	0.00831065
PEX19	0.526523	8.28953e-08	7.64321e-06				SIM2	0.33561	0.00114547	0.00828446
C5orf22	0.526345	8.38871e-08	7.69352e-06				ZNF622	0.335612	0.00114535	0.00828446
ILF2	0.525344	8.96545e-08	8.17896e-06				KDELC1	0.335698	0.00114179	0.00826479
ST3GAL1	0.524933	9.21292e-08	8.36048e-06				C4orf27	0.335806	0.00113735	0.0082361
ZHX1	0.524707	9.3521e-08	8.41716e-06				BTBD8	0.335825	0.00113656	0.00823388
HLCS	0.524673	9.37302e-08	8.41716e-06				GNAI3	0.335929	0.0011323	0.00820647
WDYHV1	0.524382	9.55542e-08	8.5365e-06				TRIM16	0.335989	0.00112983	0.00819195				1
DDX27	0.523989	9.8068e-08	8.71592e-06				CLUAP1	0.336	0.00112939	0.00819195
JAGN1	0.523854	9.89501e-08	8.74922e-06				RIOK3	0.336011	0.00112894	0.00819195
DHDDS	0.523623	1.00466e-07	8.83796e-06				RPS6KA5	0.336047	0.00112747	0.00818523				1
SLC35B4	0.522073	1.11256e-07	9.73747e-06				SCAPER	0.336089	0.00112575	0.00817918
ROR2	0.52182	1.13122e-07	9.85073e-06				TMEM106B	0.336107	0.00112499	0.0081775
ZNF684	0.521622	1.14599e-07	9.92292e-06				RBM33	0.336119	0.00112453	0.0081775
HRSP12	0.521535	1.15254e-07	9.92292e-06				NF2	0.336122	0.0011244	0.0081775
CUL1	0.521479	1.15677e-07	9.92292e-06				BTBD9	0.336196	0.00112137	0.00816496
ARL6IP5	0.521387	1.1638e-07	9.93377e-06				NUP214	0.33631	0.00111673	0.00813465
NBPF1	0.521241	1.17495e-07	9.93531e-06				PVRL3	0.336342	0.00111544	0.00812864
DUSP12	0.521234	1.1755e-07	9.93531e-06				RBCK1	0.336409	0.00111275	0.0081125
DDX20	0.520998	1.19379e-07	1.00406e-05				FKBPL	0.336531	0.00110783	0.00808005
WDR83	0.520649	1.22135e-07	1.01865e-05				GNPNAT1	0.336543	0.00110735	0.00807994
TMEM11	0.520629	1.22295e-07	1.01865e-05				SNAI2	0.336631	0.00110378	0.00805734				1
RPL7L1	0.520551	1.22918e-07	1.01892e-05				CDKN2C	0.336636	0.00110358	0.00805734						1
CHIC2	0.520348	1.24556e-07	1.02267e-05				TXNDC12	0.336671	0.0011022	0.00805601
LEPROTL1	0.520348	1.24557e-07	1.02267e-05				INTS10	0.336714	0.00110049	0.0080469
UROS	0.520023	1.27226e-07	1.03555e-05				USP8	0.336718	0.00110032	0.0080469
CLCC1	0.520011	1.27326e-07	1.03555e-05				CCDC62	0.336766	0.00109841	0.00803852
ABCF2	0.519591	1.30861e-07	1.05742e-05				C6orf48	0.336788	0.00109752	0.0080354
ABHD13	0.519547	1.31242e-07	1.05742e-05				RRN3	0.336791	0.00109741	0.0080354
SLC25A32	0.519369	1.3277e-07	1.06475e-05				PFKP	0.336849	0.00109507	0.00802433
TRAM1	0.51903	1.35727e-07	1.08342e-05				ECHDC1	0.336951	0.00109102	0.00799804
CDC7	0.518723	1.38465e-07	1.10019e-05				PAIP2	0.336958	0.00109077	0.00799804
ANP32E	0.51855	1.40032e-07	1.10753e-05				EIF4E3	0.336999	0.00108912	0.00799088
ZNF623	0.518477	1.40693e-07	1.10769e-05				LHFP	0.337075	0.00108613	0.00797233
GATAD2B	0.518272	1.42575e-07	1.1174e-05				SURF6	0.337085	0.00108571	0.00797233
ARFGEF1	0.518017	1.44953e-07	1.12711e-05				NCOA4	0.3371	0.00108512	0.00797175
AKAP8L	0.517999	1.45121e-07	1.12711e-05				NCOR2	0.337289	0.0010777	0.00792056
STIL	0.516039	1.64705e-07	1.27048e-05				UIMC1	0.337437	0.00107192	0.00788145				1	1	1	1
C9orf78	0.516006	1.65055e-07	1.27048e-05				ANKRD11	0.337462	0.00107091	0.00787741
ZNF616	0.515923	1.65942e-07	1.27163e-05				DDX31	0.33749	0.00106982	0.00787271
MRPS17	0.498266	5.01094e-07	2.87995e-05				CTGF	0.337507	0.00106915	0.00787119
ANKRD46	0.515288	1.72864e-07	1.31882e-05				FAM175B	0.337513	0.00106893	0.00787119
ACADM	0.51515	1.74401e-07	1.32371e-05				IFT81	0.337513	0.00106892	0.00787119
GTF2E2	0.515093	1.75041e-07	1.32371e-05				MSH6	0.337518	0.00106875	0.00787119		1
DECR1	0.514673	1.79826e-07	1.35396e-05				DLGAP4	0.33752	0.00106867	0.00787119
DUSP5	0.514492	1.81916e-07	1.36374e-05				FOXN3	0.337539	0.00106791	0.00787119					1	1	1
METTL18	0.514363	1.83426e-07	1.36592e-05				SLC25A28	0.337545	0.00106769	0.00787119
SQLE	0.514332	1.83791e-07	1.36592e-05				TOMM5	0.337594	0.00106579	0.00786998
ATG3	0.514122	1.86284e-07	1.3785e-05				TARBP2	0.337596	0.00106572	0.00786998
TMEM165	0.513986	1.87913e-07	1.38461e-05				TFB2M	0.337773	0.00105886	0.00782549
ST7L	0.512814	2.02506e-07	1.48579e-05				NKX2-2	0.337793	0.00105808	0.00782308
MLLT11	0.511467	2.20626e-07	1.61188e-05				TMEM201	0.337857	0.00105559	0.00780802
CFDP1	0.51039	2.36197e-07	1.71836e-05				FAM189B	0.337866	0.00105526	0.00780802
RAD23A	0.509522	2.49508e-07	1.80757e-05				HIBADH	0.337972	0.00105118	0.00778542
SLC37A3	0.509174	2.55047e-07	1.83997e-05				TRMU	0.337975	0.00105109	0.00778542
FIG4	0.509061	2.56873e-07	1.84542e-05				CDR2	0.337993	0.00105037	0.00778542
GORAB	0.508974	2.58276e-07	1.8478e-05				ZKSCAN5	0.338015	0.00104952	0.00778316
WDR3	0.508591	2.64579e-07	1.88461e-05				KHSRP	0.338106	0.00104606	0.00776082			1
HNRNPR	0.508529	2.65607e-07	1.88461e-05				RTN4IP1	0.338305	0.00103847	0.00770787
ZNF333	0.508266	2.70034e-07	1.90661e-05				ARHGEF12	0.338329	0.00103758	0.00770451
EBNA1BP2	0.508214	2.7092e-07	1.90661e-05				FAM174B	0.33836	0.00103641	0.00769915
ZNF177	0.50794	2.75626e-07	1.93185e-05				PELO	0.33844	0.00103338	0.00767999
TADA1	0.507628	2.81068e-07	1.96081e-05				GLE1	0.338452	0.0010329	0.00767971								1
MRPL15	0.507573	2.82033e-07	1.96081e-05				TUBGCP4	0.338457	0.00103274	0.00767971
GART	0.507093	2.90635e-07	2.00859e-05				YTHDF1	0.338563	0.00102874	0.00765541
MAGOH	0.50706	2.91235e-07	2.00859e-05				RGS20	0.338585	0.00102791	0.0076525
PPAN	0.506395	3.03613e-07	2.08561e-05				C9orf41	0.338604	0.0010272	0.0076505
U2AF1	0.505871	3.13693e-07	2.14631e-05				FBXL20	0.33862	0.0010266	0.00764933
KIAA1429	0.505767	3.15724e-07	2.15166e-05				SMARCD3	0.338677	0.00102446	0.0076367					1	1
TOM1L2	0.505377	3.2349e-07	2.19591e-05				TTC1	0.338745	0.00102193	0.00762112
C9orf85	0.505069	3.29758e-07	2.22968e-05				TRIM33	0.338785	0.00102039	0.007613
THEM4	0.504356	3.4468e-07	2.31405e-05				MON1A	0.338847	0.0010181	0.00759915
RPSA	0.504342	3.44978e-07	2.31405e-05				HIST2H4B	0.33892	0.00101539	0.00758225
PSMD5	0.504282	3.46262e-07	2.31405e-05				DNAAF2	0.338924	0.00101524	0.00758225
AHCYL1	0.504204	3.47951e-07	2.31636e-05				SMAD3	0.339021	0.00101164	0.0075608
CHTOP	0.504043	3.51442e-07	2.3306e-05				CLEC16A	0.339035	0.0010111	0.00756004
ENY2	0.503621	3.60737e-07	2.36783e-05				FIZ1	0.339126	0.00100776	0.0075383
NAA35	0.503532	3.62741e-07	2.36783e-05				FAM206A	0.339163	0.0010064	0.0075314
PRPSAP2	0.503516	3.631e-07	2.36783e-05				TBCEL	0.339261	0.00100278	0.00750754
UBE2G2	0.503498	3.63502e-07	2.36783e-05				ZNF230	0.339342	0.000999798	0.0074885
SPAG7	0.503474	3.64039e-07	2.36783e-05				GJA9	0.339395	0.000997852	0.00747717
TERF1	0.503418	3.65296e-07	2.36783e-05				UBN1	0.339471	0.000995101	0.0074598
EAF1	0.503164	3.71095e-07	2.38749e-05				PDCD5	0.339501	0.00099398	0.00745788
GPR89B	0.503163	3.71098e-07	2.38749e-05				DRG1	0.339531	0.000992885	0.00745529
SPECC1	0.502516	3.86221e-07	2.46648e-05				HSP90AA1	0.339601	0.000990365	0.00744046					1	1
SF3A3	0.502516	3.86236e-07	2.46648e-05				LRRC40	0.339621	0.00098963	0.00743819
SUPT6H	0.502421	3.88504e-07	2.4718e-05				CSTF2T	0.33964	0.000988935	0.0074362			1
OTUD6B	0.502296	3.91516e-07	2.47795e-05				ATP5A1	0.33966	0.000988209	0.00743399
PPP3CC	0.502252	3.92575e-07	2.47795e-05				GNE	0.339724	0.000985885	0.00741974
VCPIP1	0.502202	3.93781e-07	2.47795e-05				AHCYL2	0.339772	0.000984161	0.00741
KPNA6	0.502063	3.97158e-07	2.49011e-05				STX3	0.339792	0.000983421	0.00740766
PAF1	0.501885	4.01532e-07	2.50841e-05				CHAF1A	0.340011	0.000975564	0.00735169		1
YIPF3	0.50182	4.03161e-07	2.5095e-05				MAPK7	0.340032	0.000974805	0.00734918
NBN	0.501306	4.16096e-07	2.58069e-05				C22orf26	0.340112	0.000971943	0.00733081
EYA3	0.500872	4.27323e-07	2.63135e-05				SEPT2	0.340114	0.00097187	0.00733081
PPP1R3B	0.500826	4.28534e-07	2.63135e-05				RPL5	0.340115	0.000971827	0.00733081
NGDN	0.500792	4.29424e-07	2.63135e-05				RCBTB2	0.340201	0.000968777	0.00731653
HOXA4	0.500757	4.30368e-07	2.63135e-05				TIGD7	0.340242	0.000967314	0.00730869
THAP1	0.500593	4.34698e-07	2.64298e-05				FAM178A	0.340259	0.000966682	0.00730711
ZNF625	0.500569	4.35335e-07	2.64298e-05				FAM160A2	0.340317	0.000964626	0.00729477
MSTO1	0.500424	4.39225e-07	2.65723e-05				ZC3H4	0.340332	0.0009641	0.007294
POLE3	0.500046	4.4952e-07	2.70782e-05				RPS6	0.340341	0.000963779	0.007294							1
ST13	0.500002	4.50727e-07	2.70782e-05				FAM122A	0.34039	0.000962035	0.00728476
YTHDF2	0.499614	4.61556e-07	2.76325e-05				PCYT1A	0.340401	0.00096166	0.00728476
MED30	0.499486	4.6516e-07	2.77519e-05				LDLRAP1	0.340411	0.000961305	0.00728476
IGSF3	0.499416	4.67153e-07	2.77747e-05				ZNF302	0.340616	0.00095407	0.00723398
TRAPPC3	0.499313	4.70114e-07	2.78547e-05				DHRS12	0.340645	0.000953056	0.00722947
KEAP1	0.499034	4.78169e-07	2.82349e-05				AJUBA	0.340648	0.000952961	0.00722947					1
AIG1	0.498977	4.79856e-07	2.82378e-05				C14orf182	0.340675	0.000952011	0.0072279
ILF3	0.498891	4.82367e-07	2.82808e-05				GFRA4	0.34068	0.000951825	0.0072279
UTP11L	0.498809	4.84789e-07	2.82808e-05				LSM12	0.340834	0.000946459	0.00719208
ABCD3	0.498785	4.85507e-07	2.82808e-05				LHPP	0.340859	0.000945566	0.00718847
EIF3H	0.498722	4.87368e-07	2.82936e-05				PTMA	0.341001	0.000940651	0.00715426
TIPRL	0.498415	4.9657e-07	2.87311e-05				KLHDC8B	0.341052	0.000938886	0.00714399
TUBD1	0.498292	5.00299e-07	2.87995e-05				KIF9	0.341099	0.000937234	0.00713456
VPS37A	0.498025	5.08484e-07	2.91011e-05				GANC	0.341109	0.000936915	0.00713456
FNTB	0.497985	5.09716e-07	2.91011e-05				PHF21A	0.341122	0.000936449	0.00713456
WARS2	0.49786	5.1362e-07	2.92272e-05				UTP3	0.341164	0.000935006	0.00712705
ZNF160	0.497276	5.32133e-07	3.0181e-05				CEP72	0.341172	0.000934727	0.00712705					1	1
SEMA6C	0.496893	5.4465e-07	3.07897e-05				GLI3	0.341195	0.000933926	0.00712511
RHEB	0.4968	5.47726e-07	3.08385e-05				BTBD10	0.34141	0.000926544	0.00707192
MESDC2	0.496759	5.49091e-07	3.08385e-05				QDPR	0.341441	0.000925478	0.00706691
GDAP2	0.496702	5.50993e-07	3.08449e-05				C5orf28	0.341496	0.000923601	0.00705571
ASH1L	0.496606	5.54179e-07	3.09229e-05				FBXO11	0.341615	0.000919574	0.00702805
TCEB1	0.496546	5.56213e-07	3.09362e-05				FLT3	0.341741	0.000915308	0.00699855
ADAR	0.496198	5.68032e-07	3.1492e-05				GPR108	0.341842	0.000911878	0.00697543
CDK11B	0.496032	5.73756e-07	3.17074e-05				C20orf196	0.341845	0.000911766	0.00697543
BCL9	0.49565	5.87146e-07	3.23437e-05				FAM107B	0.341918	0.000909314	0.00696199
CBX1	0.495411	5.95679e-07	3.26252e-05				CNOT6	0.341927	0.000909026	0.00696199						1	1
DNAJC11	0.495401	5.9604e-07	3.26252e-05				CLPX	0.341935	0.00090874	0.00696199
ZNF568	0.495319	5.98984e-07	3.26825e-05				DCTN4	0.341986	0.00090703	0.00695567
PYGO2	0.49481	6.17635e-07	3.35939e-05				RAE1	0.34199	0.00090691	0.00695567
PALM3	0.494664	6.2308e-07	3.37835e-05				RAB3IP	0.342018	0.000905976	0.00695496
RWDD2B	0.494199	6.40764e-07	3.45494e-05				LRWD1	0.34208	0.000903892	0.00694205		1
DCAF13	0.494165	6.42065e-07	3.45494e-05				C12orf43	0.342106	0.000903023	0.00693847
MRPS10	0.494135	6.43217e-07	3.45494e-05				CCNE1	0.342165	0.000901058	0.00692645		1				1
SETD4	0.493643	6.62486e-07	3.53142e-05				ZNF383	0.34224	0.000898569	0.00691041
POGZ	0.493636	6.62756e-07	3.53142e-05				KPNA2	0.342251	0.00089819	0.00691041
GTPBP8	0.493601	6.64153e-07	3.53142e-05				EIF3B	0.342278	0.000897305	0.00690685
POLR1C	0.493564	6.65648e-07	3.53142e-05				FBXO30	0.342281	0.000897193	0.00690685
ATP5F1	0.493497	6.68322e-07	3.53473e-05				ZCRB1	0.34234	0.000895245	0.00689715			1
LEO1	0.49343	6.71004e-07	3.53806e-05				NUP85	0.342347	0.00089501	0.00689715
RPL26	0.493199	6.80332e-07	3.57109e-05				ENOPH1	0.342349	0.00089493	0.00689715
PIGM	0.493173	6.81411e-07	3.57109e-05				ATAD1	0.342435	0.000892097	0.00688212
GLO1	0.492853	6.94584e-07	3.6291e-05				PARD6G	0.342445	0.000891774	0.00688212
NSUN4	0.492665	7.02443e-07	3.65784e-05				TSPAN14	0.342509	0.000889641	0.00686932
RPL30	0.49262	7.04328e-07	3.65784e-05				ZNF343	0.342639	0.000885364	0.00683936
ERP44	0.492475	7.10469e-07	3.67865e-05				CMC1	0.342684	0.000883897	0.00683109
TTC4	0.492394	7.13904e-07	3.68537e-05				SPIN1	0.342712	0.000882992	0.00682715
ETV3	0.492203	7.22075e-07	3.71452e-05				C8orf31	0.342739	0.000882087	0.00682322
ARL8B	0.492114	7.25934e-07	3.71452e-05				APCDD1	0.342799	0.00088014	0.00681121
YARS	0.492082	7.27338e-07	3.71452e-05				SUMF1	0.34283	0.000879119	0.00680636
CUL4A	0.492062	7.28169e-07	3.71452e-05				EID1	0.342846	0.000878603	0.00680543				1
URI1	0.491997	7.31029e-07	3.71811e-05				CREB3L2	0.342927	0.000875955	0.00678797
TMCO1	0.491771	7.40936e-07	3.75742e-05				RRAGC	0.342993	0.00087384	0.00677462			1
FAM73A	0.491571	7.49802e-07	3.79123e-05				NUP133	0.343048	0.000872028	0.00676361
EIF2AK1	0.491168	7.6801e-07	3.87194e-05				CCNB1IP1	0.343095	0.000870518	0.00675494
IPPK	0.490995	7.75951e-07	3.90057e-05				C1orf216	0.343099	0.000870402	0.00675494
HIPK1	0.490792	7.85381e-07	3.93649e-05				PIAS1	0.343356	0.000862139	0.00669595
RPAP2	0.490629	7.93028e-07	3.9633e-05				NPAT	0.343435	0.000859593	0.00667918
ZNF367	0.490498	7.99238e-07	3.98279e-05				IFT27	0.343508	0.000857281	0.00666422
ARMC1	0.490394	8.0416e-07	3.99577e-05				DDX52	0.343509	0.00085723	0.00666422
CDC16	0.490255	8.10844e-07	4.01741e-05				PPIL2	0.343517	0.000856984	0.00666422
ZNF559	0.490074	8.19593e-07	4.04763e-05				IER3IP1	0.343539	0.000856291	0.00666422
MRPS35	0.489984	8.23978e-07	4.04763e-05				GNB2L1	0.343561	0.00085559	0.00666309
USP1	0.489983	8.23986e-07	4.04763e-05				SOD2	0.343577	0.000855079	0.00666212
RPL15	0.489436	8.51123e-07	4.16152e-05				EIF3F	0.343701	0.000851151	0.00663452
VDAC3	0.489419	8.51998e-07	4.16152e-05				HMBOX1	0.343773	0.000848849	0.00661957
SNX3	0.488744	8.86677e-07	4.31867e-05				UBQLN1	0.343795	0.000848182	0.00661735
PARS2	0.488525	8.98208e-07	4.36251e-05				LY6G6E	0.343904	0.000844734	0.00659344
CREB3L4	0.48816	9.17712e-07	4.43051e-05				DOCK5	0.343915	0.000844372	0.00659344
LRRC47	0.488149	9.18359e-07	4.43051e-05				CDK5RAP1	0.343976	0.000842473	0.00658473
HABP4	0.488095	9.21266e-07	4.43051e-05				KLC1	0.34398	0.000842333	0.00658473
UBQLN4	0.488041	9.24195e-07	4.43051e-05				HNRNPCL1	0.344021	0.000841057	0.00657963
ZFAND5	0.488025	9.25058e-07	4.43051e-05				ISPD	0.344113	0.000838196	0.00656321
SYCE2	0.487768	9.3917e-07	4.48564e-05				PTPRD	0.344125	0.000837806	0.00656313
HOXA1	0.487712	9.42283e-07	4.48808e-05				FUBP1	0.344137	0.000837426	0.00656313
TSPYL1	0.487424	9.58365e-07	4.5521e-05				CTNNA1	0.344149	0.000837065	0.00656313
ZNF627	0.48729	9.65922e-07	4.57539e-05				VPS33B	0.344255	0.000833749	0.00654027
SAP30BP	0.48698	9.83715e-07	4.64417e-05				OSTC	0.344348	0.000830874	0.00652068
BBS9	0.486943	9.85829e-07	4.64417e-05				SIGMAR1	0.344502	0.000826123	0.00648635
POGK	0.486398	1.01786e-06	4.782e-05				FAM32A	0.34466	0.000821263	0.00645113
THOC7	0.486346	1.02095e-06	4.78346e-05				AK2	0.344663	0.000821184	0.00645113
KAT6A	0.486122	1.03446e-06	4.83363e-05				ZBTB8B	0.344664	0.000821136	0.00645113
GOLPH3L	0.485763	1.05642e-06	4.90436e-05				SLC39A1	0.34469	0.000820339	0.00645113
ACTR10	0.485713	1.05948e-06	4.90436e-05				RPP21	0.344806	0.000816806	0.00642783
KDM4A	0.48571	1.05966e-06	4.90436e-05				YWHAE	0.344844	0.000815634	0.00642154					1	1
FAM63A	0.485689	1.06097e-06	4.90436e-05				VN1R4	0.34485	0.000815465	0.00642154
ANKRD16	0.485603	1.06632e-06	4.91577e-05				UBA2	0.344886	0.000814364	0.0064174
SLC39A9	0.485558	1.06914e-06	4.91577e-05				PDIA5	0.345099	0.000807899	0.00636936
NF1	0.485331	1.08338e-06	4.968e-05				PCBD1	0.345103	0.000807799	0.00636936
MRPL51	0.485152	1.0948e-06	5.00703e-05				IQGAP3	0.345126	0.000807104	0.00636892
GSTM3	0.4846	1.13063e-06	5.14371e-05				TADA2A	0.345129	0.000807017	0.00636892				1
LCA5L	0.48457	1.13258e-06	5.14371e-05				COL22A1	0.345251	0.000803347	0.00634508
KIAA0907	0.484554	1.13363e-06	5.14371e-05				TXNDC9	0.345253	0.000803289	0.00634508
C8orf59	0.484505	1.13685e-06	5.14478e-05				NAA30	0.345263	0.000802976	0.00634508
RAD54B	0.484135	1.16163e-06	5.23784e-05				TSPYL5	0.345272	0.000802713	0.00634508
MYH10	0.484107	1.16349e-06	5.23784e-05				HPS5	0.345408	0.000798629	0.00631939
TRIM35	0.483965	1.17314e-06	5.26754e-05				C1QL4	0.345423	0.000798194	0.00631886
CENPP	0.483852	1.18092e-06	5.28869e-05				KIF6	0.345486	0.000796303	0.00630677
TJAP1	0.483747	1.18814e-06	5.30722e-05				ZNF229	0.345554	0.000794284	0.00629368
TOX4	0.483645	1.19519e-06	5.32492e-05				ITGAE	0.345639	0.00079175	0.00627649
MDFI	0.483196	1.22679e-06	5.45161e-05				EIF4EBP1	0.345674	0.000790725	0.00627125
GNAI2	0.483101	1.23354e-06	5.46755e-05				XPO7	0.345686	0.000790367	0.00627125
UBR5	0.482931	1.24578e-06	5.50763e-05				FBXL12	0.345706	0.000789783	0.00626954					1
PRDM2	0.482625	1.26799e-06	5.59149e-05				CUTC	0.345712	0.000789594	0.00626954
RAB8A	0.482323	1.29037e-06	5.67476e-05				BNIPL	0.345724	0.000789247	0.00626954
NOTCH2NL	0.482256	1.29536e-06	5.67476e-05				UFSP2	0.345742	0.00078872	0.00626954
PRPF4	0.482203	1.29934e-06	5.67476e-05				TSHR	0.34579	0.000787302	0.00626137
PCCA	0.482194	1.30004e-06	5.67476e-05				ASTN2	0.345807	0.000786791	0.0062602
BNIP3L	0.481935	1.31966e-06	5.74584e-05				FAM120B	0.345829	0.000786136	0.00625788
MPRIP	0.481744	1.33427e-06	5.79484e-05				RLBP1	0.345841	0.000785779	0.00625788
HIATL1	0.481539	1.35019e-06	5.84922e-05				C14orf1	0.345931	0.000783133	0.00623974
GGH	0.481314	1.36779e-06	5.91043e-05				C12orf10	0.345935	0.00078304	0.00623974
INO80C	0.481271	1.37117e-06	5.91043e-05				DNAJC15	0.345965	0.00078215	0.00623766
EXOSC10	0.481158	1.3802e-06	5.91721e-05				PKNOX1	0.34597	0.000782006	0.00623766
KIAA0020	0.481128	1.38252e-06	5.91721e-05				TOR1AIP1	0.346103	0.00077811	0.00621119
ZNF146	0.481122	1.38304e-06	5.91721e-05				PHF12	0.346206	0.000775114	0.00619014
SMPD2	0.480909	1.40009e-06	5.97532e-05				FH	0.346233	0.000774321	0.00618667
FBXO43	0.480763	1.41192e-06	6.01094e-05				AIM1	0.346249	0.000773877	0.00618599
SLC25A44	0.480692	1.41767e-06	6.02057e-05				TMEM50B	0.346335	0.000771373	0.00616884
URB1	0.480423	1.43979e-06	6.09633e-05				SLC39A6	0.346358	0.000770712	0.00616641
MED10	0.48039	1.44258e-06	6.09633e-05				FBXL3	0.346603	0.000763657	0.00611564
ZNF398	0.480149	1.46265e-06	6.14936e-05				FRY	0.346698	0.000760942	0.00609673
TUFT1	0.48008	1.46849e-06	6.14936e-05				SRF	0.346706	0.000760693	0.00609673
STRAP	0.480071	1.46924e-06	6.14936e-05				THOC5	0.346722	0.000760243	0.00609673			1				1
RPL21	0.480069	1.4694e-06	6.14936e-05				TEX10	0.346724	0.000760199	0.00609673
ANKRD10	0.479994	1.47575e-06	6.16101e-05				SNAP47	0.346736	0.000759836	0.00609673
MPZL1	0.479867	1.48651e-06	6.19091e-05				STARD13	0.346754	0.000759346	0.00609673
SASS6	0.479588	1.51052e-06	6.27578e-05				MAGOHB	0.346815	0.00075759	0.00608685			1
DHRS7B	0.47954	1.51467e-06	6.27786e-05				ZNF415	0.346822	0.000757382	0.00608685
MARK3	0.479351	1.53121e-06	6.33122e-05				FRA10AC1	0.346961	0.000753445	0.00605919
CLSPN	0.479076	1.55555e-06	6.40913e-05				FTSJ2	0.347007	0.000752155	0.00605164
MED6	0.479054	1.55749e-06	6.40913e-05				SEC22C	0.347084	0.00074997	0.00603687
INTS8	0.479011	1.56134e-06	6.40968e-05				IFNGR1	0.347136	0.000748495	0.00602782
ZNF878	0.478954	1.5664e-06	6.4149e-05				TSSK3	0.347141	0.000748361	0.00602782
DNAJB12	0.478913	1.57005e-06	6.4149e-05				NBPF3	0.347226	0.000745982	0.00601319
PHF23	0.478348	1.62166e-06	6.61008e-05				DCLK1	0.347231	0.000745829	0.00601319
DCLRE1B	0.478305	1.62564e-06	6.61067e-05				TTPAL	0.347266	0.000744849	0.00600968
RPF1	0.478123	1.64258e-06	6.66384e-05				GLIS1	0.347315	0.000743488	0.00600151
APEX1	0.477882	1.66539e-06	6.74054e-05				SLC29A3	0.347391	0.000741353	0.00598707
CSDE1	0.477831	1.67022e-06	6.74423e-05				IFT52	0.347557	0.000736741	0.00595262
GTF2B	0.477747	1.67824e-06	6.7608e-05				BRD7	0.347608	0.000735329	0.005944				1		1
INTS9	0.477615	1.6909e-06	6.79592e-05				ZNF45	0.347619	0.000735013	0.005944
DHX32	0.477553	1.69687e-06	6.80407e-05				DYNC1H1	0.347707	0.000732576	0.0059273					1	1
NANS	0.477496	1.70243e-06	6.81052e-05				RCC2	0.347713	0.000732414	0.0059273					1	1
MFHAS1	0.477444	1.70748e-06	6.81489e-05				GINS1	0.347793	0.000730209	0.0059137		1
DCAF8	0.475954	1.85828e-06	7.22115e-05				HOXB13	0.347898	0.000727334	0.00589318
ADIPOR2	0.47723	1.72839e-06	6.88244e-05				SOWAHC	0.348013	0.000724176	0.00587036
NDUFB9	0.47703	1.7482e-06	6.94319e-05				OBFC1	0.348085	0.000722204	0.00585712
SYF2	0.476994	1.7517e-06	6.94319e-05				VTI1A	0.348124	0.000721167	0.00585146
TCEB3	0.476835	1.76767e-06	6.97599e-05				TNFRSF11B	0.348157	0.000720254	0.00584681
ALKBH5	0.476831	1.76807e-06	6.97599e-05				RABL2B	0.348169	0.000719934	0.00584681
CYB5D1	0.476785	1.77269e-06	6.97824e-05				C10orf76	0.348174	0.000719782	0.00584681
BAG5	0.476699	1.7814e-06	6.99656e-05				POLR2H	0.348256	0.000717575	0.0058333			1
NUP50	0.476315	1.82063e-06	7.13439e-05				MRPL39	0.34827	0.000717191	0.00583293	1							1
SNRNP40	0.476269	1.82543e-06	7.13698e-05				ZNF304	0.348275	0.000717049	0.00583293				1
DCAF7	0.476126	1.84032e-06	7.17893e-05				RSPH9	0.348279	0.000716945	0.00583293
MRTO4	0.475943	1.85952e-06	7.22115e-05				FBXO32	0.348317	0.000715931	0.00583093
UBE2Q1	0.475899	1.86415e-06	7.22284e-05				BIVM	0.348348	0.000715075	0.00582671
ZDHHC3	0.475788	1.87588e-06	7.25199e-05				TCP11L1	0.348351	0.000714989	0.00582671
FXR2	0.475479	1.909e-06	7.35383e-05				PMFBP1	0.348356	0.000714873	0.00582671
GLMN	0.475463	1.91075e-06	7.35383e-05				PTER	0.3484	0.000713682	0.00582362
C19orf43	0.475224	1.93672e-06	7.421e-05				TRIM69	0.348439	0.000712624	0.00581773
RASA3	0.475223	1.93681e-06	7.421e-05				NRN1	0.348451	0.000712312	0.00581773
YWHAZ	0.474657	1.99986e-06	7.6456e-05				RSC1A1	0.348497	0.000711068	0.00581054
ZNF839	0.474346	2.03527e-06	7.76375e-05				L3MBTL2	0.348559	0.000709401	0.00579967
DENR	0.47415	2.05783e-06	7.83049e-05				DIP2A	0.348728	0.000704884	0.00576547
DERL2	0.474115	2.06185e-06	7.83049e-05				SLC4A1AP	0.348772	0.000703701	0.00575852
GON4L	0.473804	2.09838e-06	7.95172e-05				ZNF175	0.348896	0.000700409	0.00573431
FAF1	0.473649	2.11671e-06	7.9924e-05				FBXO21	0.348937	0.00069934	0.00572827
VPS26A	0.473635	2.11839e-06	7.9924e-05				CDYL	0.349145	0.000693851	0.00568602
LAMP1	0.473558	2.12765e-06	8.00983e-05				ZNF74	0.349269	0.000690593	0.00566201
MRPL32	0.47347	2.13822e-06	8.0195e-05				CADPS	0.349307	0.000689604	0.00565659
C1orf52	0.473459	2.13953e-06	8.0195e-05				ZNF24	0.349315	0.000689384	0.00565659
METTL6	0.473417	2.14453e-06	8.02081e-05				PLEKHA8	0.349329	0.000689039	0.00565659
ASH2L	0.473255	2.1642e-06	8.07686e-05				CDC42BPB	0.34934	0.000688747	0.00565659
DCP1B	0.472728	2.2292e-06	8.30149e-05				SPECC1L	0.349503	0.000684509	0.0056255
TULP3	0.472559	2.25043e-06	8.35198e-05				BLMH	0.349569	0.00068278	0.00561397
SBNO1	0.472543	2.25245e-06	8.35198e-05				SDCCAG3	0.349579	0.000682538	0.00561397
PPP2R5C	0.472401	2.2705e-06	8.39104e-05				VGLL4	0.349659	0.00068047	0.00560031
PPP2R5D	0.472383	2.27271e-06	8.39104e-05				CCDC90B	0.349839	0.000675834	0.00556482
ZNF611	0.472216	2.29407e-06	8.45179e-05				ZNF639	0.349845	0.000675691	0.00556482
CDK5RAP2	0.471965	2.3266e-06	8.55336e-05				ZNF649	0.34987	0.000675037	0.00556357
CDC37	0.47188	2.33773e-06	8.56894e-05				ZNF681	0.34988	0.000674782	0.00556357
C21orf59	0.471792	2.34928e-06	8.56894e-05				C7orf33	0.349978	0.000672267	0.00554604
DNAL1	0.471749	2.35485e-06	8.56894e-05				SLMAP	0.35006	0.000670182	0.00553413
VAPB	0.471711	2.35989e-06	8.56894e-05				ILK	0.35007	0.000669933	0.00553413
PEX2	0.471682	2.36367e-06	8.56894e-05				TRIM11	0.350107	0.000668991	0.0055296
PRKAB2	0.471666	2.3659e-06	8.56894e-05				SRRT	0.350109	0.000668946	0.0055296			1
C9orf64	0.471642	2.36897e-06	8.56894e-05				FBXO45	0.350151	0.000667869	0.00552563
BCAS2	0.47163	2.3706e-06	8.56894e-05				HSF1	0.350168	0.00066745	0.00552481
C5orf15	0.471489	2.38933e-06	8.6148e-05				C12orf66	0.350278	0.000664652	0.00550429
MRPL24	0.47146	2.39328e-06	8.6148e-05				NDUFB8	0.35047	0.000659811	0.00546682
PPP2CB	0.471342	2.40913e-06	8.63874e-05				C12orf65	0.35051	0.000658832	0.00546133								1
DSCC1	0.471336	2.40995e-06	8.63874e-05				PRRT3	0.350574	0.000657212	0.00545053
CACNG8	0.471281	2.41733e-06	8.63919e-05				PHF10	0.350602	0.000656522	0.00544743				1
KLHDC3	0.47126	2.42009e-06	8.63919e-05				NDUFA2	0.350756	0.000652678	0.00541814
TPT1	0.471196	2.42878e-06	8.65229e-05				TMEM70	0.350768	0.000652391	0.00541814
BRWD1	0.471158	2.43393e-06	8.65276e-05				SNRPA1	0.350809	0.000651358	0.00541239			1
ERH	0.470923	2.46609e-06	8.74905e-05				FAM120AOS	0.350925	0.000648506	0.00539129
GOLPH3	0.470816	2.48086e-06	8.78337e-05				MYL12B	0.350926	0.000648474	0.00539129
LRP12	0.47045	2.53202e-06	8.94612e-05				ZNF675	0.351038	0.000645712	0.00537325
MED9	0.470199	2.56764e-06	9.05343e-05				FASTK	0.351089	0.000644467	0.00536548			1
GPX7	0.470091	2.58308e-06	9.08929e-05				N4BP2L1	0.351181	0.000642194	0.00534914
PIGC	0.470027	2.59232e-06	9.1032e-05				NAT1	0.351232	0.000640957	0.00534141
SIKE1	0.469986	2.5983e-06	9.10566e-05				SRRD	0.351241	0.000640726	0.00534141
HPS1	0.469767	2.6302e-06	9.19532e-05				RPS14	0.351426	0.000636218	0.00530705
KIAA1279	0.469737	2.63455e-06	9.19532e-05				TMEM220	0.3515	0.000634432	0.00529471
DLC1	0.469672	2.64413e-06	9.20882e-05				LYAR	0.351553	0.000633146	0.00528654
ITCH	0.469623	2.6512e-06	9.20882e-05				CWC15	0.351602	0.000631978	0.00527935			1
TTLL1	0.469601	2.65444e-06	9.20882e-05				ZSWIM7	0.351647	0.000630874	0.00527268
RAP1B	0.469521	2.66627e-06	9.23128e-05				CPSF1	0.351658	0.000630615	0.00527268			1
ZNF829	0.469439	2.6785e-06	9.25505e-05				HOXB7	0.351744	0.000628555	0.00525839
RAB18	0.469292	2.70053e-06	9.3125e-05				NDUFAF3	0.351824	0.000626636	0.00524488
TTI2	0.469213	2.71238e-06	9.3347e-05				OCIAD2	0.352046	0.000621345	0.00520312
C9orf40	0.469144	2.72276e-06	9.35176e-05				HEY1	0.352066	0.000620872	0.00520169
MRPS28	0.469085	2.73172e-06	9.36389e-05				SERAC1	0.35216	0.00061863	0.00518543
ZNF790	0.468934	2.75466e-06	9.41708e-05				TOP3B	0.352165	0.000618519	0.00518543
STAM	0.468911	2.75816e-06	9.41708e-05				RABEP1	0.352177	0.000618231	0.00518543
ZFYVE9	0.468617	2.80349e-06	9.55294e-05				BIRC5	0.352194	0.000617844	0.00518543
ATP8B2	0.468435	2.83192e-06	9.63075e-05				NCAPH	0.352216	0.000617322	0.00518454
MARCH6	0.467961	2.90716e-06	9.82667e-05				GRK5	0.352231	0.000616949	0.00518393
CHCHD4	0.46793	2.91205e-06	9.82667e-05				GCC1	0.352459	0.00061161	0.00514408
AGL	0.467929	2.91232e-06	9.82667e-05				TMEM5	0.352487	0.000610946	0.00514101
BTF3L4	0.467872	2.92145e-06	9.8382e-05				CNTRL	0.352734	0.000605195	0.00509511					1	1
WHSC1L1	0.467362	3.00486e-06	0.000100925				ZNF614	0.35275	0.000604821	0.00509444
NUDC	0.467288	3.0171e-06	0.000100925				RLF	0.352755	0.000604702	0.00509444				1
SSBP1	0.467269	3.02037e-06	0.000100925				HMGA2	0.352784	0.000604024	0.00509271				1	1	1	1
RUFY1	0.467165	3.03763e-06	0.000101305				TRPM7	0.352883	0.00060175	0.0050785
APOPT1	0.467079	3.05212e-06	0.000101592				CYB5RL	0.35298	0.00059951	0.00506207
PSMD12	0.466918	3.07934e-06	0.000102301				PCDHB14	0.353025	0.000598484	0.00505588
SORBS3	0.466807	3.09832e-06	0.000102733				DENND2C	0.353085	0.000597095	0.00504662
RPP38	0.466765	3.10548e-06	0.000102773				ZNF813	0.353163	0.000595309	0.005034
ATPAF2	0.466592	3.13512e-06	0.000103555				RASL11A	0.353225	0.000593898	0.00502453
HP1BP3	0.466502	3.15078e-06	0.000103873				TTC5	0.35331	0.000591974	0.00501071
PTK2	0.466417	3.16549e-06	0.000104159				ZNF552	0.353329	0.000591532	0.00500943
METTL21A	0.466317	3.18294e-06	0.000104534				ARHGEF40	0.353391	0.000590141	0.0050001
TMBIM4	0.463188	3.77746e-06	0.000117835				MAPKAPK5	0.353391	0.000590129	0.0050001
GLUD1	0.465954	3.24705e-06	0.000106436				PANK2	0.3534	0.000589939	0.0050001
PPP2R2A	0.465813	3.27232e-06	0.000106876				C15orf57	0.353419	0.000589499	0.0050001
HACL1	0.46581	3.27285e-06	0.000106876				STX16	0.353548	0.000586589	0.0049798
DYNC1LI2	0.465761	3.28158e-06	0.000106959				ZNF571	0.353624	0.000584885	0.00496778
HERC2	0.46571	3.29088e-06	0.000107059				OSTM1	0.353639	0.000584545	0.00496734
SLC10A5	0.465487	3.33143e-06	0.000108174				C1orf174	0.353831	0.000580245	0.00493323
ASAP1	0.464974	3.42644e-06	0.000110723				ZNF268	0.353905	0.000578583	0.00492152
IARS	0.464959	3.42919e-06	0.000110723				IRX1	0.353915	0.000578361	0.00492152
FAM76A	0.464863	3.4473e-06	0.0001111				SHBG	0.353965	0.000577261	0.00491513
RAI1	0.464531	3.51044e-06	0.000112923				CAST	0.354053	0.000575302	0.00490087
PARN	0.464415	3.53283e-06	0.000113432				ZNF77	0.354086	0.000574569	0.00489705
C9orf170	0.464317	3.55172e-06	0.000113756				CCDC167	0.354157	0.000573003	0.00488611
SH3GLB1	0.464295	3.55613e-06	0.000113756				MIPEP	0.35423	0.000571402	0.00487487
PHF20L1	0.464235	3.56774e-06	0.000113877				SLC2A11	0.354257	0.000570811	0.00487224
ZNF443	0.464208	3.57309e-06	0.000113877				SLC25A26	0.354363	0.000568476	0.00485471
FAM174A	0.464025	3.60897e-06	0.000114677				RERE	0.354388	0.000567928	0.00485244
MEX3A	0.464012	3.61152e-06	0.000114677				RPRD1A	0.354403	0.000567597	0.00485201
CHCHD7	0.463977	3.61827e-06	0.000114681				ATF1	0.354439	0.000566808	0.00484767		1
HDGF	0.463892	3.63515e-06	0.000115004				RCHY1	0.354456	0.000566445	0.00484697
BTBD7	0.463765	3.66047e-06	0.000115401				C17orf49	0.354524	0.000564975	0.00483679
ZNF212	0.463762	3.66108e-06	0.000115401				LRRC37B	0.354663	0.000561937	0.00481318
HIST2H2BF	0.463707	3.67198e-06	0.000115534				ZNF155	0.354671	0.000561773	0.00481318
MAST1	0.463641	3.68531e-06	0.000115742				LRRC42	0.354698	0.000561195	0.0048116
ZNF850	0.463527	3.70826e-06	0.00011625				BMP2K	0.354728	0.000560534	0.00480832
RNF139	0.46337	3.74007e-06	0.000117035				EXD2	0.354734	0.000560406	0.00480832
BRF1	0.463163	3.78261e-06	0.000117835				CENPQ	0.354797	0.000559047	0.00480035
HIGD1A	0.463146	3.78613e-06	0.000117835				HS3ST3B1	0.354882	0.000557222	0.00478706
RCOR1	0.462956	3.82548e-06	0.000118845				EDC3	0.354926	0.000556284	0.00478138
TTC19	0.462685	3.88232e-06	0.000120394				JMJD7	0.354928	0.000556223	0.00478138
FOXP4	0.462238	3.97766e-06	0.000123129				BET1	0.354947	0.000555815	0.00478138
GTF2IRD1	0.462129	4.00124e-06	0.000123637				CDC45	0.354976	0.000555201	0.00477922		1				1	1
ABHD5	0.461951	4.04008e-06	0.000124407				FAM106A	0.354979	0.000555142	0.00477922
UBE3C	0.461949	4.04061e-06	0.000124407				ELMO2	0.355049	0.000553629	0.00477045
USP21	0.46184	4.06449e-06	0.00012492				CD3EAP	0.355255	0.000549255	0.00473513
EIF2AK4	0.46172	4.09093e-06	0.000125509				SLC25A38	0.355357	0.000547092	0.00471884
NOTCH2	0.461658	4.10478e-06	0.00012571				PPP1R7	0.355399	0.000546195	0.00471346
TXLNA	0.461274	4.19111e-06	0.000127898				TMEM2	0.355475	0.000544594	0.004702
NFIX	0.461265	4.19318e-06	0.000127898				TSC22D1	0.355519	0.000543667	0.00469635
NCSTN	0.461241	4.19848e-06	0.000127898				UBE2D1	0.355555	0.000542913	0.00469218						1
ACTR3B	0.46112	4.22613e-06	0.000128163				CCNC	0.35558	0.000542389	0.00469001
RNF170	0.461113	4.22765e-06	0.000128163				ARHGEF19	0.355605	0.000541874	0.0046879
BYSL	0.461105	4.22947e-06	0.000128163				CNNM4	0.355664	0.000540629	0.00467948
RGS3	0.461001	4.25336e-06	0.000128661				SRD5A1	0.355708	0.000539709	0.00467386
FAM72B	0.460771	4.30658e-06	0.000130042				TRAPPC8	0.355715	0.000539572	0.00467386
IVD	0.460703	4.32252e-06	0.000130295				ANP32A	0.355727	0.00053932	0.00467386
ANKRD34A	0.460462	4.37916e-06	0.000131274				SNAP29	0.35573	0.000539265	0.00467386
CHCHD3	0.460448	4.38246e-06	0.000131274				SALL4	0.35575	0.000538841	0.00467386
C19orf57	0.460435	4.38561e-06	0.000131274				ZNF554	0.355768	0.00053846	0.00467386
ZNF846	0.460422	4.3885e-06	0.000131274				POLI	0.355814	0.00053751	0.00466889		1
DAND5	0.460403	4.39306e-06	0.000131274				TRIM8	0.355848	0.00053681	0.00466516
TOMM6	0.460142	4.45544e-06	0.000132908				SLC22A15	0.35587	0.000536344	0.00466346
PRPF3	0.460055	4.4764e-06	0.000133302				PIAS4	0.355883	0.000536076	0.00466346
HS2ST1	0.459767	4.54628e-06	0.000134917				CENPL	0.355899	0.000535742	0.00466293
MCM3AP	0.459662	4.57227e-06	0.000135455				ATXN7L2	0.35593	0.000535109	0.00465978
HNRNPC	0.459592	4.5895e-06	0.000135733				CAMKK1	0.35595	0.000534691	0.00465848
ZNF491	0.459309	4.65994e-06	0.00013758				ATP9B	0.355955	0.000534587	0.00465848
IPP	0.459225	4.68085e-06	0.000137961				STEAP1B	0.355996	0.000533744	0.00465494
CNOT4	0.459171	4.69457e-06	0.000138129				FDFT1	0.356033	0.000532974	0.00465057
PIK3R4	0.459136	4.70346e-06	0.000138155				COQ7	0.356045	0.000532716	0.00465057
BEST2	0.458819	4.78432e-06	0.000140291				RDX	0.356084	0.000531921	0.00464609						1
CPNE3	0.458782	4.79385e-06	0.000140332				STK35	0.356177	0.000530007	0.00463171
PPP1R8	0.458622	4.8352e-06	0.000141302				RNF115	0.356182	0.000529903	0.00463171
SAYSD1	0.458366	4.90197e-06	0.000143012				CAB39L	0.3562	0.000529539	0.00463171
THRAP3	0.458305	4.91803e-06	0.000143111				TWIST1	0.356203	0.00052948	0.00463171				1
APITD1-CORT	0.45829	4.92198e-06	0.000143111				MARVELD1	0.356327	0.000526936	0.00461424
AATF	0.45778	5.05833e-06	0.000146828				RNF141	0.35634	0.000526669	0.00461424
NUP205	0.457734	5.07091e-06	0.000146946				EPS15L1	0.356408	0.000525288	0.00460448
MAK16	0.457541	5.12333e-06	0.000148215				CMPK1	0.356468	0.000524057	0.00459602
TRAPPC1	0.457287	5.19343e-06	0.000149835				TM7SF3	0.3565	0.000523409	0.00459268
POLR3F	0.457276	5.19668e-06	0.000149835				RWDD4	0.356618	0.000521011	0.00457397
BIN3	0.457182	5.22262e-06	0.000150331				IL15	0.356645	0.000520483	0.00457166
METTL13	0.45706	5.25682e-06	0.000151064				ONECUT3	0.356663	0.000520117	0.00457077
TFDP1	0.456952	5.28745e-06	0.000151691				TAX1BP1	0.356663	0.000520109	0.00457077
SKP2	0.456788	5.33388e-06	0.000152769				PCDHGA6	0.356716	0.000519033	0.0045659
ZNF569	0.45659	5.39043e-06	0.000154132				NKIRAS1	0.356755	0.000518252	0.00456136
HIST2H4A	0.456517	5.41136e-06	0.000154475				TRIM27	0.356779	0.000517772	0.00455946
MLH1	0.456472	5.42448e-06	0.000154593				ZNF284	0.356787	0.000517618	0.00455946
RANBP3	0.456371	5.45379e-06	0.000154993				UQCRB	0.356829	0.000516766	0.00455526
C8orf44-SGK3	0.456362	5.45649e-06	0.000154993				PTEN	0.356921	0.000514921	0.00454131						1
TMEM43	0.456254	5.48796e-06	0.000155631				BEST4	0.356969	0.000513957	0.00453513
SUV420H1	0.456171	5.51211e-06	0.000156059				UBE2R2	0.356998	0.000513392	0.00453247
PPARA	0.45614	5.52131e-06	0.000156063				TTYH1	0.357034	0.000512673	0.00452843
UAP1	0.456045	5.54931e-06	0.000156598				NOP2	0.357098	0.000511393	0.00451945
CARM1	0.456001	5.56233e-06	0.000156709				LONP1	0.357098	0.000511388	0.00451945
ZNF121	0.455549	5.69773e-06	0.000160261				NANOS3	0.357123	0.000510896	0.00451945
ZFP37	0.455505	5.711e-06	0.000160373				LUZP1	0.357134	0.000510675	0.00451945
SNAPC3	0.455429	5.73424e-06	0.000160764				ATG7	0.357138	0.000510603	0.00451945		1
JTB	0.455346	5.75935e-06	0.000161206				MKRN2	0.357192	0.000509525	0.00451451
SDHC	0.455234	5.79378e-06	0.000161907				ZNF12	0.357195	0.000509469	0.00451451
CEP78	0.455007	5.8641e-06	0.000163607				EIF3I	0.357325	0.000506905	0.00449591
TMEM64	0.454913	5.89346e-06	0.00016416				WDR47	0.357454	0.000504372	0.00447575
RER1	0.454723	5.953e-06	0.000165551				TACC2	0.357529	0.000502889	0.00446489
FAM92A1	0.454633	5.98167e-06	0.000165957				LRRC57	0.35768	0.000499958	0.00444115
DSCR3	0.454616	5.98684e-06	0.000165957				AP3M2	0.357789	0.000497837	0.00442459
POLR2J	0.454551	6.00766e-06	0.000166045				PHF5A	0.357835	0.000496944	0.00441893			1
PEX7	0.454546	6.00928e-06	0.000166045				TP53	0.357908	0.000495525	0.00440859		1		1	1	1	1
MLF2	0.454466	6.03481e-06	0.000166483				MED11	0.357963	0.000494478	0.00440154
SNRPB2	0.454407	6.05358e-06	0.000166564				UBA3	0.357963	0.000494477	0.00440154
USP5	0.454396	6.05706e-06	0.000166564				SNX14	0.358028	0.000493218	0.00439487
RPS24	0.45433	6.07824e-06	0.000166881				KLHDC10	0.358057	0.000492662	0.00439219
BLOC1S2	0.454145	6.13806e-06	0.000168255				PBX1	0.358143	0.000491017	0.00438205					1	1
PTP4A2	0.454083	6.15823e-06	0.00016854				ZNF529	0.358157	0.000490751	0.00438194
MRPS18A	0.453875	6.2266e-06	0.000170141				ZBTB12	0.358195	0.000490023	0.00437771
SMEK1	0.453776	6.25922e-06	0.000170762				PAFAH1B1	0.358213	0.000489681	0.00437692					1	1
CRYL1	0.45363	6.30767e-06	0.000171758				KDELR2	0.358238	0.000489186	0.00437477
FBXO42	0.453606	6.31565e-06	0.000171758				PRICKLE2	0.358392	0.000486268	0.00435093
ZNF484	0.453442	6.37059e-06	0.00017271				DCK	0.358508	0.000484067	0.00433348
CDC26	0.453442	6.3707e-06	0.00017271				COMMD8	0.358513	0.000483965	0.00433348
YARS2	0.453006	6.51907e-06	0.000176455				NXPH4	0.35869	0.000480639	0.00430726
GNPAT	0.452867	6.56675e-06	0.000177467				HDAC1	0.358702	0.000480419	0.00430726				1
CCT6A	0.452775	6.59871e-06	0.000178052				C21orf58	0.358727	0.000479943	0.0043055
TUBGCP3	0.452739	6.61124e-06	0.000178111				STYXL1	0.358777	0.000479006	0.00429934
APP	0.45271	6.62158e-06	0.000178111				CBLL1	0.358849	0.000477655	0.00428944
FOXK2	0.452645	6.64424e-06	0.000178442				DNM1L	0.358877	0.00047714	0.00428705
CRK	0.452554	6.67597e-06	0.000179016				SRP14	0.358995	0.000474943	0.00426954
GPSM2	0.452508	6.69222e-06	0.000179173				ZNF704	0.359023	0.000474422	0.00426708
OSCP1	0.452402	6.7296e-06	0.000179894				MRFAP1L1	0.359173	0.000471649	0.00424435
CCDC28A	0.452266	6.77812e-06	0.000180911				FAM105B	0.359311	0.000469109	0.0042237
ZYG11A	0.451844	6.93018e-06	0.000184683				FAM21A	0.359318	0.000468974	0.0042237
TMCO3	0.451802	6.94552e-06	0.000184807				ANKLE1	0.359342	0.000468535	0.00422293
CUL2	0.451476	7.06515e-06	0.0001877				RHOBTB2	0.359452	0.00046652	0.00420697
ZNF700	0.45132	7.12329e-06	0.000188953				CNOT3	0.359464	0.000466311	0.00420697						1	1
PSMB1	0.451276	7.13982e-06	0.000189101				PITPNA	0.359471	0.000466182	0.00420697
DCUN1D2	0.45123	7.1572e-06	0.00018914				UBE2H	0.359517	0.000465338	0.00420291
NDUFAF1	0.451214	7.16324e-06	0.00018914				PTGR1	0.359619	0.000463479	0.00418832
PCBD2	0.451166	7.18106e-06	0.000189321				SPDYE3	0.359628	0.000463325	0.00418832
DNAJC25	0.451112	7.20134e-06	0.000189566				RNF111	0.359628	0.000463318	0.00418832
RBM8A	0.450821	7.31206e-06	0.000192059				IK	0.359728	0.000461514	0.00417713			1			1	1
UBE2V2	0.450805	7.31835e-06	0.000192059				IMPDH2	0.359757	0.000460978	0.00417447
COX6C	0.450765	7.33378e-06	0.000192172				MYO1C	0.359777	0.000460621	0.00417342
ZNF250	0.450733	7.34587e-06	0.000192197				DDX6	0.35985	0.0004593	0.00416364
MAP4	0.450469	7.44798e-06	0.000194573				SRRM5	0.35986	0.00045912	0.00416364
FXN	0.450352	7.49389e-06	0.000195476				UBTD1	0.360013	0.000456382	0.00414155
UBR7	0.450304	7.51279e-06	0.000195673				DNAJC28	0.360051	0.000455696	0.0041375
C1orf43	0.450083	7.60014e-06	0.000197365				ANLN	0.360062	0.000455502	0.0041375						1
TBCE	0.450057	7.61035e-06	0.000197365				C8orf33	0.360099	0.000454836	0.00413405
TMEM79	0.450053	7.61209e-06	0.000197365				ADPGK	0.360134	0.00045422	0.00413062
CYB561D1	0.449992	7.63609e-06	0.00019769				FASTKD3	0.360151	0.00045391	0.00412998
SLC35E3	0.449738	7.73804e-06	0.000199729				HIATL2	0.360199	0.000453057	0.0041244
GSPT1	0.449565	7.80836e-06	0.000201243				PHYH	0.360219	0.0004527	0.00412332
ZNF410	0.449432	7.86279e-06	0.000201903				SND1	0.360224	0.000452606	0.00412332
MED21	0.449416	7.86909e-06	0.000201903				CCDC117	0.360351	0.000450359	0.00410634
LMO4	0.449269	7.93002e-06	0.000203164				TPGS2	0.360393	0.000449626	0.00410183
CERS5	0.449169	7.97136e-06	0.00020392				CCT8	0.360463	0.00044838	0.00409262
NOL11	0.448871	8.09601e-06	0.000206471				TRUB2	0.360518	0.000447424	0.00408606
PRDX6	0.448869	8.09666e-06	0.000206471				TNN	0.360535	0.000447112	0.00408538
DCTD	0.448845	8.10701e-06	0.000206471				CDK20	0.360548	0.000446884	0.00408538
YTHDF3	0.448635	8.196e-06	0.00020843				C10orf54	0.360583	0.000446271	0.00408202
ZNF766	0.448377	8.30656e-06	0.00021093				PHF20	0.360594	0.000446081	0.00408202				1
CTDNEP1	0.448189	8.3882e-06	0.00021269				MOV10	0.360597	0.000446032	0.00408202
UBAC2	0.447974	8.48255e-06	0.000214767				ATP1A1	0.360605	0.000445892	0.00408202
PSPH	0.447928	8.50242e-06	0.000214861				ZNHIT6	0.360645	0.000445182	0.00408071
DUSP28	0.447909	8.51121e-06	0.000214861				SLC35E1	0.360696	0.000444292	0.00407472
NDUFC1	0.447779	8.56845e-06	0.00021599				VPS39	0.360725	0.000443799	0.00407237
HUNK	0.447323	8.77346e-06	0.000220835				ZNF746	0.360729	0.000443725	0.00407237
RPL14	0.447226	8.81757e-06	0.000221622				IFT43	0.360742	0.000443494	0.00407237
ZNF563	0.446953	8.94328e-06	0.000224454				ZNF763	0.360752	0.000443319	0.00407237
GPATCH1	0.44653	9.14097e-06	0.00022875				PRKDC	0.36084	0.000441792	0.0040626						1	1
PFAS	0.446314	9.24357e-06	0.000230982				CDKN2AIP	0.360851	0.000441592	0.0040626
CACNG7	0.446022	9.38406e-06	0.000234153				HECW1	0.360913	0.000440518	0.00405558
PEX3	0.445866	9.46e-06	0.000235707				SMG8	0.361056	0.000438047	0.00403677
SNUPN	0.445588	9.59622e-06	0.000238505				RHCE	0.361112	0.000437078	0.00403
POLH	0.445581	9.59996e-06	0.000238505				RMND1	0.361126	0.000436848	0.00403
PXK	0.445499	9.64026e-06	0.000238847				COPS2	0.361144	0.000436533	0.00402928
CMAS	0.445457	9.66139e-06	0.000238847				UBE2L3	0.361178	0.000435951	0.00402607
SLC30A7	0.445452	9.66376e-06	0.000238847				ZNF347	0.361178	0.000435942	0.00402607
DNAJB6	0.445424	9.67762e-06	0.000238847				ZNF33B	0.361195	0.000435653	0.00402607
SLC30A4	0.445413	9.68297e-06	0.000238847				ZNF273	0.361236	0.000434949	0.00402372
CCNE2	0.445323	9.72831e-06	0.000239622				IDE	0.361262	0.00043451	0.00402354
DCAF15	0.44526	9.75961e-06	0.000239741				UPF3A	0.36127	0.000434365	0.00402354
ZNF69	0.445258	9.76094e-06	0.000239741				GPATCH3	0.361303	0.000433808	0.00402135
TNPO3	0.445009	9.88652e-06	0.00024248				OCIAD1	0.361371	0.000432651	0.00401279
FOXJ3	0.444551	1.01221e-05	0.000247906				LETM2	0.361378	0.000432534	0.00401279
RAB2B	0.444393	1.02044e-05	0.000249566				IPO4	0.361451	0.00043129	0.00400447
BRAP	0.444336	1.02343e-05	0.00024963				SLC9A1	0.361458	0.000431166	0.00400447
ABI1	0.444333	1.0236e-05	0.00024963				SMARCE1	0.361482	0.000430767	0.00400393
TTF1	0.444254	1.02776e-05	0.000250292				ERCC4	0.361555	0.000429516	0.00399445
WTAP	0.444123	1.03467e-05	0.000251618				C9orf156	0.361654	0.00042785	0.00398111
ALKBH1	0.443929	1.045e-05	0.000253772				AP4B1	0.361656	0.000427817	0.00398111
PRPF18	0.443878	1.04775e-05	0.000254083				SPPL3	0.361662	0.000427713	0.00398111
DROSHA	0.443704	1.05715e-05	0.000256003				POP4	0.361662	0.00042771	0.00398111
CACNB3	0.443534	1.06639e-05	0.000257877				ITPRIPL2	0.361783	0.000425675	0.00396944
TTC3	0.443382	1.07472e-05	0.000259528				ATG5	0.361821	0.000425031	0.00396557				1
SKA2	0.443324	1.07789e-05	0.000259929				ZNF669	0.361822	0.000425014	0.00396557
CCNY	0.443212	1.0841e-05	0.000261063				CCDC77	0.361918	0.000423419	0.00395482
MAN1A2	0.443182	1.08576e-05	0.000261096				GOLGA5	0.361925	0.000423298	0.00395482
EFNA4	0.443119	1.08923e-05	0.000261281				PARVA	0.361962	0.000422671	0.00395211
SCFD2	0.443114	1.08956e-05	0.000261281				CRLF3	0.36203	0.000421547	0.00394374
AKIRIN1	0.442769	1.10893e-05	0.000265558				ARPC5	0.362108	0.000420243	0.00393367
BANK1	0.442737	1.11075e-05	0.000265624				MRPL50	0.362113	0.000420168	0.00393367	1							1
ATP5J	0.442668	1.11466e-05	0.000266191				DARS2	0.362149	0.000419576	0.00393171
ASPH	0.442551	1.12132e-05	0.000267412				CCDC18	0.362218	0.000418431	0.0039231
ASPDH	0.442449	1.12718e-05	0.000268373				CCDC82	0.362252	0.000417863	0.00391991
PMPCB	0.442418	1.12897e-05	0.000268373				TMED10	0.36232	0.000416739	0.00391149
CSGALNACT2	0.442399	1.13003e-05	0.000268373				XRN2	0.362359	0.000416097	0.00390759
RPS20	0.442266	1.13774e-05	0.000269833				RBPMS	0.362375	0.000415845	0.00390736
ZNF441	0.442211	1.14093e-05	0.000270218				PES1	0.362554	0.000412903	0.00388183
ALG2	0.441945	1.15651e-05	0.000273534				MUTYH	0.362595	0.00041224	0.00387771
SLC35A5	0.441808	1.16462e-05	0.000275075				ZNF75A	0.362683	0.000410809	0.00386636
HDGFRP3	0.441677	1.17236e-05	0.000276408				YKT6	0.362888	0.000407486	0.00383718
CERK	0.441633	1.17499e-05	0.000276408				FKBP14	0.362921	0.000406948	0.00383421
ZNF439	0.441632	1.17508e-05	0.000276408				ZNF577	0.362979	0.000406016	0.00382751
ADORA2B	0.44152	1.18181e-05	0.000277613				EIF2B1	0.362995	0.00040576	0.0038272
SFT2D2	0.441396	1.18927e-05	0.000278984				CDC42	0.363045	0.000404961	0.00382175
HGSNAT	0.441195	1.20145e-05	0.00028146				GOLGA1	0.363051	0.000404864	0.00382175
TECR	0.441127	1.20562e-05	0.000281988				CRCP	0.363056	0.000404785	0.00382175
JMJD1C	0.441105	1.20698e-05	0.000281988				VNN3	0.363075	0.000404474	0.00382175
MRPL36	0.440876	1.22108e-05	0.000284645				FIGNL1	0.363166	0.000403011	0.00381169
PITPNB	0.440867	1.22165e-05	0.000284645				PSPN	0.363275	0.000401279	0.00379948
B4GALT3	0.440514	1.24371e-05	0.000289392				EPC1	0.363424	0.000398924	0.00377926				1
KDM4C	0.440418	1.24983e-05	0.000290425				ZNF800	0.363439	0.000398684	0.00377906
PHACTR4	0.440266	1.25948e-05	0.000292274				ZNF567	0.363439	0.000398678	0.00377906
HSP90AB1	0.439786	1.29045e-05	0.000299059				C8orf34	0.363528	0.000397266	0.00376976
DYNLT1	0.43967	1.29804e-05	0.000300414				NUDT18	0.363588	0.000396331	0.00376296
KIAA0196	0.439502	1.30913e-05	0.000302573				VTI1B	0.36364	0.000395512	0.00375725
RNF146	0.439312	1.32176e-05	0.000305085				REV3L	0.363728	0.000394127	0.00374616		1
MATN2	0.439274	1.32431e-05	0.000305139				RPL32	0.363762	0.000393595	0.00374317
AURKB	0.439243	1.32637e-05	0.000305139				PF4V1	0.36383	0.000392534	0.00373514
KLHL9	0.439229	1.3273e-05	0.000305139				NAP1L5	0.363833	0.000392493	0.00373514
PTPRE	0.439165	1.33157e-05	0.000305712				PRR14L	0.363862	0.000392042	0.00373514
HERC4	0.438986	1.3437e-05	0.000307724				ADAM11	0.363994	0.000389993	0.00371917
AGPAT6	0.438964	1.34517e-05	0.000307724				FOXM1	0.36417	0.000387271	0.00369525					1
GTF3A	0.438945	1.34645e-05	0.000307724				NDUFS5	0.364187	0.00038701	0.00369481
C8orf58	0.438912	1.3487e-05	0.000307724				BFAR	0.364192	0.000386931	0.00369481
DHPS	0.438904	1.34926e-05	0.000307724				TINF2	0.364247	0.00038608	0.00369002
ULK2	0.438736	1.36075e-05	0.000309936				BRPF1	0.364396	0.000383807	0.00367032				1
VPS4B	0.438675	1.36495e-05	0.000310481				PRRX1	0.364396	0.000383803	0.00367032
ALG14	0.438322	1.38941e-05	0.00031563				NDNL2	0.364514	0.000382008	0.00365718
ANO10	0.438188	1.39879e-05	0.00031734				GSTO1	0.364533	0.00038171	0.00365636
UTP23	0.438002	1.41195e-05	0.000319906				HIC2	0.364643	0.000380042	0.0036424
SEC24C	0.43795	1.41565e-05	0.00031998				MAP3K12	0.364703	0.000379137	0.00363575				1
PSMG1	0.437945	1.41599e-05	0.00031998				PPIL1	0.364722	0.000378855	0.00363507			1
ZC2HC1A	0.437818	1.42512e-05	0.000321356				RPL8	0.36478	0.000377977	0.00362866
PEX11B	0.437808	1.42581e-05	0.000321356				MED31	0.364869	0.000376638	0.00361782
ATP6V1E2	0.43778	1.42784e-05	0.000321394				MYBBP1A	0.364893	0.00037628	0.00361639
C21orf119	0.437614	1.43978e-05	0.000323659				SEPT5	0.364919	0.000375889	0.00361466
XPNPEP3	0.437546	1.4447e-05	0.000324343				RTBDN	0.364938	0.000375604	0.00361393
FAM103A1	0.437488	1.44895e-05	0.000324874				TMEM30A	0.364979	0.000375	0.00361013
RPS6KB1	0.437411	1.4545e-05	0.000324908				SEC11A	0.365009	0.000374545	0.00360777
EMG1	0.437376	1.4571e-05	0.000324908				NBPF11	0.365027	0.000374281	0.00360724
PTBP2	0.437368	1.45766e-05	0.000324908				LMBR1	0.365037	0.000374132	0.00360724
CXXC1	0.437362	1.4581e-05	0.000324908				TTC33	0.365081	0.000373477	0.00360352
PPP2R2D	0.437356	1.45852e-05	0.000324908				NSMCE4A	0.365115	0.000372963	0.00360058
MAPK1IP1L	0.437292	1.46323e-05	0.000325536				WRB	0.365165	0.000372228	0.00359549
EIF5	0.437246	1.46663e-05	0.000325873				MEF2D	0.365167	0.000372193	0.00359549
GLOD4	0.437173	1.47201e-05	0.000326646				CLIP1	0.365196	0.000371769	0.00359508
USMG5	0.437112	1.4765e-05	0.000327222				ZCCHC11	0.365265	0.000370745	0.0035872
WIZ	0.436974	1.48678e-05	0.000329077				PREP	0.365275	0.000370597	0.0035872
XRCC3	0.436759	1.50291e-05	0.000332221				GPR32	0.365291	0.000370351	0.0035872
BMI1	0.436701	1.50723e-05	0.000332748				IRX2	0.365309	0.000370084	0.00358684
DIP2C	0.436584	1.51614e-05	0.000333981				C10orf32	0.365554	0.000366493	0.00355603
RSL1D1	0.436576	1.51669e-05	0.000333981				SMNDC1	0.365682	0.000364612	0.00353978			1
ZNF823	0.436548	1.51886e-05	0.000334033				RPUSD3	0.365726	0.00036398	0.00353563
OXNAD1	0.436461	1.5255e-05	0.000335067				USP42	0.365773	0.000363295	0.00353097
METTL2A	0.435957	1.56446e-05	0.000343187				PLD2	0.365891	0.000361577	0.00351824
RPL17	0.435809	1.57604e-05	0.000345287				TOMM40L	0.365968	0.000360467	0.00350941
CCZ1B	0.435404	1.60821e-05	0.000351887				PPM1M	0.366001	0.000359992	0.00350677
SRSF4	0.435377	1.61041e-05	0.000351924				ALPL	0.36605	0.000359294	0.00350195
DCAF4	0.4351	1.63282e-05	0.000356368				SLC35E2B	0.36614	0.000357995	0.00349323
TATDN2	0.434977	1.64288e-05	0.000358101				TAF4	0.3662	0.000357147	0.00348693
CCT3	0.434952	1.64491e-05	0.000358101				SYDE2	0.366244	0.000356517	0.00348275
FUT10	0.434909	1.64844e-05	0.000358417				MED20	0.36628	0.000355996	0.00347964
DEDD	0.434458	1.68585e-05	0.000366034				PPFIA1	0.36629	0.000355863	0.00347964
SEP15	0.434436	1.68772e-05	0.000366034				FAM185A	0.366329	0.000355296	0.00347674
NFYA	0.434406	1.69018e-05	0.000366107				SLC22A23	0.366333	0.000355242	0.00347674
CCDC137	0.434322	1.69726e-05	0.000367178				ORC5	0.366434	0.000353811	0.00346614		1
FAM149B1	0.434282	1.7007e-05	0.000367224				TOP1	0.36645	0.000353586	0.00346591		1
TG	0.434254	1.70304e-05	0.000367224				PPP1R2	0.366462	0.000353413	0.00346591
ZNF561	0.434244	1.70386e-05	0.000367224				JAK2	0.366465	0.000353378	0.00346591				1
ZNF844	0.434084	1.71749e-05	0.000369523				PA2G4	0.366476	0.000353216	0.00346591
UBIAD1	0.434068	1.71881e-05	0.000369523				XAB2	0.366487	0.000353056	0.00346591			1
XPO5	0.433932	1.7305e-05	0.000371573				SYNJ1	0.366598	0.000351486	0.00345515
MRI1	0.433896	1.73363e-05	0.000371782				RIOK1	0.3666	0.000351471	0.00345515
FKBP4	0.433493	1.76861e-05	0.000378387				ZNF223	0.366648	0.000350782	0.00345216
RCL1	0.433491	1.76882e-05	0.000378387				PFDN2	0.366674	0.000350418	0.00345054
DGCR14	0.43342	1.77503e-05	0.000379246				RFX5	0.36671	0.000349914	0.00344755
GPBP1L1	0.433292	1.78633e-05	0.000381188				C15orf38-AP3S2	0.36677	0.000349071	0.00344121
ZNF624	0.433257	1.7894e-05	0.000381195				POM121C	0.366791	0.000348781	0.00344032
SEMA4C	0.433242	1.79079e-05	0.000381195				CTBP2	0.366815	0.000348441	0.00343894
VIM	0.433078	1.80533e-05	0.000383816				ZSCAN30	0.366828	0.000348261	0.00343894
TMEM14A	0.432935	1.81821e-05	0.000386079				JMJD4	0.366887	0.000347438	0.00343297								1
NDUFS6	0.43257	1.85137e-05	0.000392153				ZNF473	0.366917	0.000347029	0.00343089
ZFP41	0.431211	1.9797e-05	0.000411253				ZC3H7B	0.366978	0.000346176	0.00342442
DYM	0.432352	1.8714e-05	0.00039591				OTUD3	0.366984	0.00034609	0.00342442
B9D1	0.432285	1.87763e-05	0.000396741				ZNF527	0.366986	0.000346071	0.00342442
TRAF3IP2	0.432256	1.88031e-05	0.000396822				COMMD6	0.367046	0.000345231	0.00342097
ZNF461	0.432211	1.88447e-05	0.000397213				WDR70	0.367047	0.000345224	0.00342097				1
ADAM9	0.432021	1.90225e-05	0.000400472				SPC24	0.36714	0.00034393	0.00341199
ZNF528	0.431976	1.90641e-05	0.000400858				ZNF720	0.367208	0.000342994	0.00340466
ARHGEF7	0.431927	1.91109e-05	0.000401351				TMOD3	0.367217	0.000342864	0.00340466						1
ANKRD13C	0.431762	1.92665e-05	0.000404129				NEURL4	0.367233	0.000342653	0.00340466
EFNA3	0.43279	1.83132e-05	0.000388384				C6orf120	0.367271	0.000342134	0.00340201
ZNF260	0.431638	1.93855e-05	0.000406131				RABEPK	0.367289	0.000341875	0.00340139
ELOF1	0.431595	1.9426e-05	0.000406485				CREB3	0.367355	0.000340981	0.00339446
CCDC43	0.431429	1.95861e-05	0.000409338				NBPF24	0.367367	0.000340811	0.00339446
PCNX	0.431348	1.96643e-05	0.000410204				C5orf51	0.367388	0.000340523	0.00339381
MYOF	0.431337	1.96752e-05	0.000410204				PFDN5	0.367438	0.000339845	0.00338902
ZNF282	0.431251	1.97583e-05	0.000411021				FKBP9	0.367464	0.000339484	0.00338737
MRPS30	0.431247	1.9762e-05	0.000411021				PAN3	0.367495	0.00033906	0.00338511
AZIN1	0.431161	1.98464e-05	0.000411783				ACBD5	0.367505	0.000338926	0.00338511
MRPL2	0.431124	1.98826e-05	0.000412038				TRIM41	0.367597	0.000337673	0.00337516
SPATA21	0.431098	1.99081e-05	0.000412071				RNF14	0.3676	0.000337637	0.00337516
USF1	0.430937	2.00656e-05	0.000414669				POLE2	0.367602	0.000337604	0.00337516		1
NDUFA6	0.430921	2.00817e-05	0.000414669				MCM7	0.367726	0.000335933	0.00336362		1
BAG3	0.430833	2.01694e-05	0.000415981				PDLIM1	0.36781	0.000334801	0.00335423
C3orf17	0.430732	2.02695e-05	0.000417547				CUEDC2	0.367817	0.000334694	0.00335423
UHRF2	0.430443	2.05589e-05	0.000423003				TRIM37	0.367831	0.000334507	0.00335423				1
GABPA	0.430298	2.07058e-05	0.000425519				PARP6	0.367927	0.000333217	0.0033442
HNF4G	0.430217	2.07892e-05	0.000426723				TBRG4	0.367978	0.000332535	0.0033393
MKRN1	0.430175	2.08319e-05	0.000427068				SUGP1	0.368104	0.00033085	0.00332431			1
UBE2B	0.430152	2.08555e-05	0.000427068				RNF214	0.368125	0.000330579	0.00332353
KDM4B	0.430102	2.09068e-05	0.00042761				EDEM1	0.368218	0.000329334	0.00331294
EEF1D	0.430025	2.09858e-05	0.000428716				TMEM50A	0.368452	0.000326249	0.00328574
PSMG2	0.429817	2.12009e-05	0.000432599				BBIP1	0.368478	0.000325911	0.00328425
KIRREL	0.429764	2.12557e-05	0.000432915				B3GNT4	0.368544	0.000325041	0.0032774
KIAA1467	0.429754	2.12666e-05	0.000432915				FBXW2	0.368554	0.000324907	0.0032774
CRTC2	0.429717	2.13043e-05	0.000433171				PARP3	0.368558	0.00032486	0.0032774
ZC3HC1	0.429506	2.15265e-05	0.000437174				RNF8	0.368572	0.000324671	0.0032774				1
SNAPIN	0.42943	2.16063e-05	0.000438278				FTSJ3	0.36861	0.000324177	0.00327635
KDM1A	0.429374	2.16658e-05	0.000438968				PTGFRN	0.368648	0.000323677	0.00327322
LPHN2	0.429285	2.17604e-05	0.000440366				PSMG4	0.368661	0.000323503	0.00327322
WNK1	0.429155	2.18991e-05	0.000442655				SAFB2	0.368701	0.000322987	0.00327008
MFAP1	0.429088	2.19711e-05	0.000443591				COG1	0.368708	0.000322899	0.00327008
HOOK2	0.429037	2.20256e-05	0.00044417				USP49	0.368771	0.000322081	0.00326474			1	1
NDFIP1	0.428998	2.20678e-05	0.00044443				COPS6	0.368772	0.000322069	0.00326474
EIF4ENIF1	0.428978	2.209e-05	0.00044443				EEF2	0.368773	0.000322054	0.00326474	1
POP1	0.42891	2.21632e-05	0.000445383				AEBP2	0.368801	0.000321692	0.00326474
CTSB	0.428459	2.26564e-05	0.000454763				GPR124	0.369072	0.000318188	0.00323288
AAGAB	0.428344	2.27838e-05	0.00045659				TAF8	0.369117	0.000317607	0.00322888
PDCD2	0.428313	2.28186e-05	0.00045659				ZBTB47	0.36914	0.000317311	0.00322777
PRKAG1	0.428306	2.28268e-05	0.00045659				POM121	0.369203	0.000316504	0.00322337
SEPT9	0.428195	2.29507e-05	0.000458534				CDK11A	0.369205	0.000316476	0.00322337
BOLA1	0.4281	2.30568e-05	0.000460121				NPTN	0.369305	0.000315202	0.00321391
CANX	0.42791	2.32718e-05	0.000463875				WDR73	0.369327	0.000314925	0.00321298
NUP155	0.427676	2.35378e-05	0.000468636				TXNDC5	0.369401	0.000313979	0.00320523
ZNF16	0.427623	2.35989e-05	0.000469311				ZBTB25	0.369437	0.000313526	0.0032025
BLZF1	0.427595	2.36313e-05	0.000469414				STK24	0.369492	0.000312823	0.00319722
MNAT1	0.427501	2.37399e-05	0.000470349				ING5	0.369502	0.000312698	0.00319722		1		1
GOSR1	0.427483	2.37602e-05	0.000470349				CLN8	0.369577	0.000311754	0.00319006
UBR1	0.42736	2.39028e-05	0.000472628				PUM1	0.369606	0.000311389	0.00318822
YBX1	0.427212	2.40761e-05	0.000475511				KANK2	0.369719	0.000309969	0.00317557						1
DERA	0.427107	2.41994e-05	0.000477398				ZNF23	0.36981	0.000308831	0.00316579
PLD6	0.427011	2.43127e-05	0.000478577				CTCF	0.369831	0.000308562	0.00316491				1
ECI2	0.427009	2.43147e-05	0.000478577				CHD6	0.369833	0.00030854	0.00316491
DNAJA3	0.42698	2.4349e-05	0.000478706				TBC1D5	0.369847	0.000308365	0.00316491
PPP2R5E	0.426837	2.45191e-05	0.000480672				ENTPD5	0.369855	0.000308271	0.00316491
ZNF862	0.426829	2.45276e-05	0.000480672				SENP3	0.370187	0.000304142	0.00312702
ZNF266	0.426825	2.45326e-05	0.000480672				TYW1	0.370192	0.000304088	0.00312702
SCYL3	0.426661	2.47293e-05	0.000483439				COPS7A	0.370197	0.000304022	0.00312702
NFKB1	0.42666	2.47299e-05	0.000483439				RPL22	0.370222	0.000303717	0.00312702
NEIL2	0.426337	2.51212e-05	0.000490533				TMEM63B	0.370243	0.000303455	0.00312702
SON	0.426082	2.54334e-05	0.000496067				CDK4	0.37027	0.000303122	0.00312585					1	1
ZNF440	0.425909	2.56467e-05	0.000499661				GNG5	0.370274	0.000303077	0.00312585
SLC25A17	0.425812	2.57676e-05	0.000501451				LEMD3	0.370399	0.000301535	0.00311322
WDR77	0.425707	2.58994e-05	0.000503447				ARMC10	0.370498	0.000300334	0.00310267
UBR2	0.425589	2.60472e-05	0.000505254				SKAP2	0.370623	0.000298806	0.00308874
RBM34	0.425586	2.6051e-05	0.000505254				CDC42SE1	0.37063	0.000298725	0.00308874
C1orf109	0.425543	2.6105e-05	0.000505733				HOOK3	0.370631	0.000298719	0.00308874
STMN1	0.425263	2.64615e-05	0.000512063				ZMYM4	0.370667	0.000298275	0.00308874
DDHD2	0.425078	2.66983e-05	0.000516067				VPS33A	0.370752	0.000297249	0.00308003
LMCD1	0.425001	2.67983e-05	0.00051742				NMD3	0.370834	0.000296266	0.00307169
CCNK	0.424938	2.68801e-05	0.000518158				LONRF1	0.370912	0.000295327	0.00306379
C11orf63	0.424925	2.68966e-05	0.000518158				AQR	0.370996	0.000294314	0.00305513			1
GPATCH8	0.424889	2.69429e-05	0.000518471				ANKRD49	0.371062	0.000293531	0.00304883
MICU1	0.424835	2.70142e-05	0.000519263				ZNF3	0.371079	0.000293328	0.00304856
CEP89	0.424783	2.7081e-05	0.000519967				CASP3	0.371128	0.000292744	0.00304433
HIVEP2	0.424711	2.71761e-05	0.000520919				ABT1	0.371164	0.000292313	0.00304167
MIS18A	0.424699	2.7191e-05	0.000520919				DALRD3	0.371176	0.000292172	0.00304167
MATN1	0.424369	2.7627e-05	0.000528685				RRNAD1	0.371203	0.000291854	0.00304057
MFF	0.424318	2.76958e-05	0.000529413				SPRY2	0.371385	0.000289695	0.00301991
DPH3	0.424264	2.77682e-05	0.00053021				ABR	0.371442	0.000289027	0.00301476
USP6NL	0.424172	2.78905e-05	0.000531956				CDC27	0.37147	0.0002887	0.00301318						1
ZNF841	0.424103	2.79843e-05	0.000533155				SERP2	0.371522	0.000288081	0.00300854
ZNF558	0.423954	2.81848e-05	0.000536382				SPAG1	0.371636	0.000286752	0.00299648
CNOT7	0.42389	2.82721e-05	0.000537451				MAPK6	0.371653	0.000286549	0.00299648
CLK2	0.423788	2.84108e-05	0.000539492				RAP2A	0.371679	0.000286245	0.00299648
RPL24	0.423746	2.84688e-05	0.000539537				LLGL1	0.371804	0.000284797	0.00298328
PSRC1	0.423741	2.84757e-05	0.000539537				TXNL4A	0.371937	0.000283258	0.00296895			1
HNRNPM	0.423712	2.8516e-05	0.000539707				EIF4EBP3	0.371937	0.00028325	0.00296895
ZNF799	0.423531	2.87652e-05	0.000543539				SCARB2	0.371993	0.00028261	0.00296577
FLCN	0.423519	2.87815e-05	0.000543539				EIF2B3	0.372125	0.000281086	0.00295158
TYK2	0.423495	2.88146e-05	0.000543568				ZKSCAN3	0.37217	0.000280571	0.00294796
PRKRIP1	0.42335	2.9016e-05	0.000546769				ZNF570	0.372202	0.000280214	0.002946
KCTD20	0.423192	2.92364e-05	0.000550322				ZFAND3	0.372243	0.000279738	0.00294417
CINP	0.423035	2.94578e-05	0.000553883				C17orf80	0.372302	0.000279064	0.00293929
CRISPLD1	0.422804	2.97865e-05	0.000559455				GOLGA2	0.372303	0.000279051	0.00293929
HECA	0.422766	2.9841e-05	0.000559869				PNRC1	0.372311	0.000278961	0.00293929
RAB5A	0.422671	2.99768e-05	0.000561803				PAQR7	0.372313	0.000278942	0.00293929
UBE2I	0.422624	3.00444e-05	0.000562459				RPS23	0.372403	0.000277923	0.00293445
PTPRG	0.422474	3.02612e-05	0.000565905				SS18L1	0.372415	0.000277785	0.00293445
INSR	0.422305	3.05063e-05	0.000569869				NCAPD2	0.372446	0.000277435	0.00293289
AKT1	0.422279	3.05454e-05	0.000569983				MARCH8	0.372544	0.000276328	0.00292297
ZNF83	0.422239	3.06031e-05	0.000570441				MCM3	0.372578	0.000275943	0.00292069		1
XPNPEP1	0.422206	3.06516e-05	0.000570728				MORN1	0.37261	0.000275575	0.00291859
KRBA2	0.421829	3.1209e-05	0.000580482				TCF20	0.372646	0.00027517	0.00291609
WWP1	0.42145	3.17797e-05	0.000590459				NUDT17	0.372664	0.000274974	0.00291581
FBXO18	0.421375	3.18937e-05	0.000591939				KDM1B	0.372703	0.000274538	0.00291298				1
EIF4A2	0.42132	3.19774e-05	0.000592502				TRPA1	0.37272	0.000274337	0.00291263
ASAH1	0.42131	3.19928e-05	0.000592502				FUT8	0.372741	0.000274109	0.00291263
PEX14	0.421195	3.2169e-05	0.000595127				NECAP1	0.372854	0.00027284	0.0029021
ZNF583	0.421117	3.22894e-05	0.000596224				RHOA	0.37289	0.000272446	0.0028997
BPHL	0.421111	3.22975e-05	0.000596224				C18orf21	0.372941	0.000271877	0.00289544
TAF10	0.420979	3.25021e-05	0.000599359				LANCL2	0.372946	0.000271822	0.00289544
NDUFV2	0.420928	3.25811e-05	0.000600007				ATG2B	0.372996	0.000271261	0.00289424
DNAJC1	0.420911	3.26068e-05	0.000600007				CLN5	0.373067	0.000270477	0.00288766
ARHGEF11	0.4207	3.29361e-05	0.000604363				LRRCC1	0.373068	0.000270466	0.00288766
MORF4L1	0.420686	3.29584e-05	0.000604363				DDX39A	0.373097	0.000270147	0.00288766			1
HPS4	0.420679	3.29702e-05	0.000604363				C1orf123	0.373193	0.000269083	0.0028799
SNRPN	0.42067	3.29837e-05	0.000604363				STX11	0.373206	0.000268945	0.0028799
SP100	0.420636	3.30368e-05	0.000604692				FBXO17	0.373218	0.000268808	0.0028799
BPGM	0.420578	3.3129e-05	0.000605737				PPAPDC1B	0.37337	0.000267136	0.0028644
CTH	0.420463	3.33103e-05	0.000608406				MAPRE2	0.373373	0.000267105	0.0028644
DONSON	0.420417	3.33829e-05	0.000609088				ARHGAP21	0.373433	0.000266457	0.00286067
MDM2	0.420334	3.35162e-05	0.000610565				SOX7	0.373531	0.000265387	0.00285097
ARFGAP3	0.420322	3.35347e-05	0.000610565				BRAF	0.373605	0.000264585	0.00284413
DYRK1A	0.420232	3.36788e-05	0.000612542				SMYD4	0.37368	0.000263768	0.00283711
ARID1A	0.420141	3.38251e-05	0.000613653				DAXX	0.373696	0.000263601	0.00283708
MARCH9	0.420139	3.38277e-05	0.000613653				VEGFA	0.373699	0.000263563	0.00283708				1
C19orf52	0.420127	3.38467e-05	0.000613653				HNRNPUL1	0.373703	0.000263521	0.00283708			1
CRELD1	0.420091	3.39058e-05	0.000614079				HRH1	0.373758	0.000262924	0.00283511
FAM45A	0.419816	3.43507e-05	0.000621485				RPL37	0.373971	0.000260638	0.00281222
NSUN2	0.419444	3.49639e-05	0.000631255				MAPK8	0.374333	0.000256797	0.00277251				1
PDCL3	0.419275	3.52439e-05	0.000635644				KIAA1468	0.374447	0.000255592	0.00276122
TACC1	0.41923	3.53202e-05	0.000636354				MSI2	0.374466	0.000255387	0.00276074
NUDCD1	0.419143	3.54665e-05	0.000638323				ZNF507	0.374572	0.000254276	0.00275046
ABHD6	0.419089	3.55567e-05	0.000639279				RAB10	0.3746	0.000253987	0.00274905
TRPS1	0.418956	3.57819e-05	0.000642658				ACSL1	0.374648	0.000253492	0.00274542
SGK223	0.418524	3.65211e-05	0.000655252				FAM216A	0.374751	0.000252414	0.00273547
TRAPPC10	0.418429	3.66854e-05	0.000657211				ZFHX4	0.374757	0.000252352	0.00273547
HSF2BP	0.418417	3.67065e-05	0.000657211				DPM1	0.374801	0.000251893	0.00273325
AP4E1	0.418202	3.70804e-05	0.000663216				HMGN1	0.37482	0.000251702	0.0027329
RRP36	0.418165	3.71458e-05	0.000663697				XRCC6	0.37482	0.000251697	0.0027329
PRR11	0.418136	3.7197e-05	0.000663925				TRIM16L	0.374873	0.000251156	0.00273041
NCAPG2	0.418042	3.73625e-05	0.000666189				DDX19A	0.374944	0.000250421	0.00272414
ATF6	0.41798	3.74724e-05	0.000667457				ZNF721	0.374952	0.000250334	0.00272414
MED7	0.417836	3.77278e-05	0.000671313				ELOVL5	0.374979	0.000250062	0.00272367
DFFB	0.417732	3.79126e-05	0.000673128				FAAH	0.375038	0.000249446	0.00271868
SRSF10	0.417718	3.79388e-05	0.000673128				LIN28A	0.375042	0.000249409	0.00271868
SLC46A3	0.417692	3.79843e-05	0.000673128				TRIM45	0.37506	0.00024923	0.00271868
SPTLC1	0.41768	3.80058e-05	0.000673128				LYSMD4	0.375125	0.000248559	0.00271416
VPS53	0.417654	3.80528e-05	0.000673128				HINT3	0.375129	0.000248513	0.00271416
L2HGDH	0.417648	3.8064e-05	0.000673128				ZFP14	0.375274	0.000247034	0.00270264
PWP2	0.417621	3.8113e-05	0.000673304				CACNA1A	0.375321	0.000246559	0.00269915
CASP2	0.417586	3.81748e-05	0.000673705				AGPAT1	0.375323	0.000246538	0.00269915
R3HCC1	0.417443	3.84334e-05	0.000677575				RPL7	0.37543	0.000245453	0.00269047
SAT2	0.417276	3.87381e-05	0.00068225				PRF1	0.37546	0.000245145	0.0026888
TMEM167B	0.417206	3.88657e-05	0.000683798				AGMAT	0.375498	0.000244766	0.00268635
WAC	0.417121	3.90219e-05	0.000685846				TIAM1	0.375498	0.000244764	0.00268635
SRRM1	0.417055	3.9143e-05	0.000687274				CCBL2	0.375544	0.000244306	0.00268471
PMF1	0.416947	3.93424e-05	0.000690074				ANAPC5	0.37568	0.00024293	0.0026713						1
TMEM242	0.416637	3.99199e-05	0.00069878				LSM5	0.375731	0.000242427	0.00266747			1
FOXK1	0.416637	3.99199e-05	0.00069878				PHF11	0.376089	0.000238866	0.00263165
MBD1	0.416519	4.01428e-05	0.00070197				ITM2B	0.376089	0.000238866	0.00263165
LTN1	0.416438	4.02958e-05	0.000703264				RC3H2	0.376382	0.000235993	0.00260332
USP34	0.416405	4.03576e-05	0.000703585				CLYBL	0.376393	0.000235881	0.00260332
SLC35B2	0.416302	4.05529e-05	0.000706277				PDIK1L	0.376436	0.000235466	0.00260084
PCNP	0.416117	4.09078e-05	0.000711737				CCDC42	0.376485	0.000234986	0.00259719
PPIP5K1	0.416088	4.09626e-05	0.000711973				GTF2I	0.376738	0.00023254	0.00257181
TOMM20	0.416028	4.10791e-05	0.000713279				TBC1D22B	0.376801	0.00023193	0.00256671
CPSF2	0.415836	4.14501e-05	0.000718997				SRGN	0.376863	0.000231336	0.00256179
ERCC6	0.415786	4.15478e-05	0.000719829				MED4	0.376914	0.000230851	0.00255806
SCMH1	0.415769	4.15816e-05	0.000719829				COX19	0.376987	0.000230152	0.00255195
EZH2	0.415514	4.20813e-05	0.00072775				BRF2	0.376997	0.000230058	0.00255195
VPS13B	0.415491	4.21255e-05	0.000727783				SGMS1	0.377024	0.000229795	0.00255127
ZNF320	0.415467	4.2174e-05	0.000727892				GSTM2	0.377075	0.000229317	0.00254761
EVI5	0.415407	4.2292e-05	0.000729199				GPR161	0.377134	0.000228749	0.00254293
NMNAT1	0.415365	4.23755e-05	0.000729909				PRDM15	0.377139	0.000228708	0.00254293
SMG5	0.415021	4.30641e-05	0.000740236				DIDO1	0.37725	0.000227658	0.00253408
NOP56	0.415004	4.3098e-05	0.000740236				LRIG1	0.377284	0.000227334	0.0025321
KIF5B	0.414993	4.31207e-05	0.000740236				NCBP1	0.377333	0.000226875	0.00252862			1
TRIP4	0.41498	4.31468e-05	0.000740236				TAF15	0.377379	0.00022644	0.0025254
BUD31	0.414842	4.34261e-05	0.000744287				MRPS27	0.377534	0.00022499	0.00251086	1							1
AGK	0.414731	4.36517e-05	0.000747163				ZNF585A	0.377571	0.000224645	0.00250863
CNN3	0.414717	4.36806e-05	0.000747163				ANKMY1	0.377882	0.000221757	0.00247799
MKKS	0.414679	4.37577e-05	0.00074774				LRP5L	0.37799	0.000220768	0.00246854
GDPD1	0.414585	4.39495e-05	0.000749471				ZNF701	0.377995	0.000220716	0.00246854
ZNF780B	0.414582	4.39569e-05	0.000749471				DTX3	0.37819	0.000218938	0.00245126
CHAF1B	0.414566	4.39894e-05	0.000749471				RSBN1	0.378259	0.000218309	0.00244579
MRPL37	0.414487	4.41513e-05	0.000751488				PIGH	0.378271	0.000218204	0.00244579
ATXN10	0.414182	4.47841e-05	0.000761506				GYG1	0.37831	0.000217843	0.00244375
RNF2	0.414024	4.51172e-05	0.000766415				CKS2	0.37847	0.000216399	0.00242914
ARIH1	0.413991	4.51868e-05	0.000766842				CDKAL1	0.37852	0.000215946	0.00242563
HMGN2	0.413772	4.56489e-05	0.000773401				ADNP	0.378536	0.000215802	0.00242559
CCDC109B	0.413766	4.56631e-05	0.000773401				MAPK9	0.378563	0.000215559	0.00242444
PARD3	0.413734	4.57297e-05	0.00077377				ZNF793	0.378581	0.0002154	0.00242423
LYPLA1	0.413656	4.58979e-05	0.000775855				FPGT	0.378606	0.000215178	0.00242332
TM9SF2	0.413568	4.60856e-05	0.000778264				MAML2	0.378644	0.000214836	0.00242105
ZNF331	0.413372	4.6507e-05	0.000784612				BCL11B	0.378741	0.000213974	0.00241291
PELP1	0.412937	4.74579e-05	0.000799873				DDI2	0.37875	0.000213888	0.00241291
ZNF225	0.412652	4.80919e-05	0.000809767				ZNF610	0.37876	0.000213797	0.00241291
WDR37	0.412589	4.82317e-05	0.000811328				PRIM2	0.378776	0.000213658	0.00241291		1
ZNF644	0.412538	4.83465e-05	0.000812467				PAPD7	0.378844	0.000213055	0.00240885
ZNF653	0.412499	4.84326e-05	0.000813121				AKR1C3	0.378871	0.000212813	0.00240769
EXTL2	0.412472	4.8495e-05	0.000813376				SSR1	0.378989	0.000211768	0.00239744
FKTN	0.412437	4.85723e-05	0.000813881				CIZ1	0.37908	0.000210965	0.00238992
RBFA	0.412404	4.86482e-05	0.000814239				PINX1	0.379104	0.000210758	0.00238915					1	1
EP300	0.412386	4.86881e-05	0.000814239				GNAS	0.37915	0.000210355	0.00238615
MRPL18	0.412236	4.90273e-05	0.000819116				CAPZA1	0.379363	0.000208492	0.00236657
METTL2B	0.412207	4.90952e-05	0.000819458				IL17RD	0.379412	0.000208067	0.0023633
SMG7	0.412183	4.91479e-05	0.000819543				INTS3	0.379422	0.000207975	0.0023633							1
ZNF70	0.412132	4.92648e-05	0.000820698				PIAS3	0.379431	0.000207894	0.0023633
EFR3A	0.412047	4.94598e-05	0.000823153				WRNIP1	0.379453	0.000207711	0.0023633		1
CCZ1	0.411977	4.96195e-05	0.000824505				BRIX1	0.379458	0.000207667	0.0023633
CHD8	0.41197	4.96367e-05	0.000824505				PMS2	0.37962	0.000206263	0.00235055
AARS2	0.411874	4.98575e-05	0.000826664				CCDC144A	0.379645	0.000206043	0.0023496
HEBP2	0.411872	4.98629e-05	0.000826664				CDC123	0.379713	0.000205462	0.00234452
FAM192A	0.411851	4.99106e-05	0.000826664				TMEM97	0.379754	0.00020511	0.00234205
NRAS	0.411731	5.0189e-05	0.000830479				CHERP	0.379857	0.00020423	0.00233356			1
NCOA6	0.411706	5.02462e-05	0.000830628				PSMA5	0.38012	0.000201993	0.00230952					1	1
SEH1L	0.411659	5.03564e-05	0.000831652				NAPG	0.380123	0.000201972	0.00230952
CHAMP1	0.411479	5.07767e-05	0.00083756				MAP2K5	0.380172	0.000201555	0.00230757
ADSS	0.411464	5.08132e-05	0.00083756				HES7	0.380222	0.000201133	0.00230427
RPL27A	0.411431	5.08908e-05	0.00083756				CSPP1	0.380304	0.000200447	0.00229794
NSMAF	0.411423	5.09084e-05	0.00083756				PIK3C3	0.380439	0.000199314	0.00228647
UBE2J2	0.411395	5.09755e-05	0.000837864				ACBD6	0.380496	0.000198839	0.00228255
FAM69A	0.411275	5.12587e-05	0.000841716				MKLN1	0.380517	0.000198664	0.00228205
UBE2Q2	0.411243	5.13347e-05	0.000842163				GTPBP2	0.380539	0.000198475	0.00228141	1
KIFAP3	0.411212	5.14096e-05	0.00084259				HEATR6	0.380658	0.000197495	0.00227165
PTMS	0.411114	5.16419e-05	0.000845593				C16orf87	0.380787	0.000196428	0.00226089
ZNF783	0.411026	5.18532e-05	0.000848248				EXOC7	0.380792	0.000196384	0.00226089
NAA20	0.410949	5.20379e-05	0.000850462				BTF3	0.380838	0.000196003	0.00225902
C1orf131	0.410922	5.21019e-05	0.000850702				RFWD2	0.38084	0.000195991	0.00225902
FBXO9	0.410585	5.29194e-05	0.000863232				SSBP3	0.380871	0.000195733	0.00225893
BAZ1B	0.410467	5.32084e-05	0.000866693				TTC23	0.380879	0.000195667	0.00225893
GGPS1	0.410457	5.32321e-05	0.000866693				GLIS3	0.380966	0.000194958	0.00225299
RHOQ	0.410436	5.32844e-05	0.000866725				ZNF34	0.381013	0.000194567	0.00224999
ZNF251	0.410403	5.3366e-05	0.000867235				RBBP6	0.381068	0.00019412	0.00224632		1
ODF2L	0.410299	5.36218e-05	0.000870571				PLAU	0.381296	0.000192272	0.00222793
LRRC1	0.410263	5.37099e-05	0.000871182				ABCB8	0.381505	0.000190591	0.00220993
LENEP	0.41	5.4365e-05	0.000880978				TMEM131	0.381544	0.000190275	0.00220775
MYC	0.409929	5.45419e-05	0.000883016				FBXO38	0.381572	0.000190051	0.00220664
LHX8	0.409856	5.47275e-05	0.000885189				C14orf132	0.381675	0.000189232	0.00219861
C22orf46	0.409772	5.49373e-05	0.000887749				HK1	0.381702	0.000189019	0.00219762
FOXP1	0.409727	5.50526e-05	0.000888779				EFCAB2	0.381703	0.000189006	0.00219762
DNTTIP2	0.409609	5.53511e-05	0.00089234				PPAPDC2	0.381717	0.000188902	0.00219762
RDH11	0.409599	5.53766e-05	0.00089234				HS3ST3A1	0.381947	0.000187075	0.00217942
RBFOX2	0.409548	5.55077e-05	0.000893618				NUP88	0.382124	0.000185687	0.00216472
FBXW8	0.409332	5.60617e-05	0.000901387				PSAT1	0.382169	0.000185336	0.00216208
LRRC28	0.409319	5.60949e-05	0.000901387				SSR2	0.38228	0.000184468	0.00215342
PSMB2	0.409226	5.63344e-05	0.000903901				ZNF396	0.38236	0.000183847	0.00214762
TYW3	0.4092	5.64034e-05	0.000903901				SMAGP	0.382485	0.000182887	0.00213785
UBE2D2	0.409198	5.64086e-05	0.000903901				ZFP82	0.382589	0.000182086	0.00212994
KRTCAP2	0.409139	5.65612e-05	0.000905504				CNBP	0.382722	0.000181062	0.0021194
OTUD1	0.408655	5.78305e-05	0.000924966				PCNT	0.382729	0.00018101	0.0021194					1	1
COX16	0.408497	5.82508e-05	0.000930825				PGBD3	0.382843	0.000180144	0.00211152
UFC1	0.408399	5.85138e-05	0.000933555				TRIP11	0.38286	0.000180011	0.0021114
C17orf85	0.408384	5.8554e-05	0.000933555				PAK1IP1	0.382861	0.000180004	0.0021114
MEA1	0.408373	5.8584e-05	0.000933555				SUB1	0.383096	0.000178223	0.0020947
USP7	0.408237	5.8948e-05	0.000938486				PDCD7	0.383134	0.000177943	0.00209284			1
GTF3C6	0.408183	5.90946e-05	0.000939954				TBCB	0.383137	0.000177913	0.00209284
ING1	0.408095	5.93336e-05	0.000942885				DCAF6	0.38325	0.000177066	0.00208536
FARSA	0.407911	5.98358e-05	0.000949801				FBXO39	0.38336	0.000176247	0.00207714
KIF13B	0.407895	5.9879e-05	0.000949801				IRF2	0.383453	0.000175557	0.00207042
MRPL14	0.407845	6.00149e-05	0.000950277				SLC25A33	0.383594	0.000174512	0.00205951
LOH12CR1	0.407844	6.00192e-05	0.000950277				FAM204A	0.383622	0.000174306	0.00205848
LRRC3	0.407809	6.01149e-05	0.000950919				TFG	0.383815	0.000172887	0.00204312
ZNF691	0.407433	6.11558e-05	0.000966497				RWDD1	0.38383	0.000172777	0.00204312
RB1CC1	0.407257	6.16502e-05	0.000973418				KIAA1549	0.383863	0.000172534	0.00204175
PEX6	0.407163	6.19151e-05	0.000976706				PI4K2A	0.383889	0.000172341	0.00204086
NOC2L	0.407088	6.21282e-05	0.000979172				RBM15	0.383954	0.00017187	0.00203669			1
UBE2V1	0.40705	6.22363e-05	0.000979981				ZNF318	0.383964	0.000171795	0.00203669
DR1	0.406977	6.24436e-05	0.000982347				POLB	0.384139	0.000170528	0.00202357		1
ARHGAP12	0.406937	6.25582e-05	0.000983254				C9orf3	0.384166	0.000170334	0.00202265
ORC1	0.406811	6.29172e-05	0.000987833				CENPV	0.384216	0.000169971	0.00201974
ZBTB8A	0.406794	6.29646e-05	0.000987833				FOXE3	0.384293	0.000169415	0.00201452
KDSR	0.406775	6.30215e-05	0.000987833				LIX1L	0.384306	0.000169326	0.00201452
SGCB	0.406671	6.33201e-05	0.000991613				HKR1	0.384369	0.000168868	0.00201079
CYP2F1	0.40663	6.34378e-05	0.000992554				C6orf89	0.384514	0.000167837	0.0019999				1
RPA2	0.406489	6.38463e-05	0.00099804				RAP1GAP	0.384556	0.000167536	0.00199769
MAX	0.406411	6.40752e-05	0.00100071				UBE2O	0.384623	0.00016706	0.00199339
UNK	0.406333	6.43032e-05	0.00100336				DNAJC16	0.384667	0.000166747	0.00199103
FAM188A	0.406242	6.45688e-05	0.0010066				ZNF511	0.384712	0.000166426	0.00198858
WDR20	0.406208	6.46702e-05	0.00100727				MSRA	0.384733	0.000166279	0.0019882
IGSF8	0.40611	6.49578e-05	0.00101083				SERBP1	0.38475	0.000166163	0.00198819
ZNF830	0.406086	6.50299e-05	0.00101104				GRHL3	0.384816	0.000165697	0.00198399
ZNF816	0.406033	6.51846e-05	0.00101253				SRP54	0.384837	0.000165545	0.00198355
ZNF609	0.405966	6.53833e-05	0.00101471				ANP32B	0.384882	0.000165228	0.00198113
OPTN	0.405881	6.56368e-05	0.00101642				CTHRC1	0.38497	0.000164614	0.00197514
MORC3	0.405874	6.5659e-05	0.00101642				AGAP3	0.385051	0.000164048	0.00196972
PCBP2	0.405859	6.57041e-05	0.00101642				GGCT	0.385195	0.00016305	0.00195909
MRPS15	0.405831	6.57884e-05	0.00101642				YY1	0.385199	0.000163018	0.00195909
PSMA4	0.405804	6.5868e-05	0.00101674				ALG3	0.385218	0.000162888	0.00195909
BRK1	0.405764	6.59873e-05	0.00101718				POFUT2	0.385293	0.000162367	0.00195498
C9orf91	0.40575	6.60305e-05	0.00101718				BICD1	0.385348	0.000161986	0.00195176
SNW1	0.405735	6.60738e-05	0.00101718				RBMXL1	0.385463	0.0001612	0.00194365			1
ACP6	0.405545	6.66482e-05	0.00102511				RDH10	0.385464	0.000161192	0.00194365
LRIG2	0.405517	6.6733e-05	0.0010255				PTPN2	0.385648	0.00015993	0.00193103
LDHB	0.405224	6.76245e-05	0.00103827				SET	0.385706	0.000159539	0.00192766		1		1
PPOX	0.405119	6.79475e-05	0.00104138				C14orf2	0.38578	0.000159031	0.00192422
RAB12	0.404966	6.84214e-05	0.00104771				ZNF707	0.385805	0.000158867	0.00192359
COMMD3	0.404918	6.85683e-05	0.00104857				KLC4	0.385852	0.000158544	0.00192102
ZNF585B	0.404872	6.87116e-05	0.00104857				IFT57	0.385943	0.000157936	0.001915
HIAT1	0.404852	6.87739e-05	0.00104857				LTA4H	0.385959	0.000157827	0.001915
RANBP9	0.40485	6.87819e-05	0.00104857				ZNF572	0.386007	0.000157503	0.00191244
NOM1	0.404766	6.90431e-05	0.00105163				SNX16	0.386039	0.000157285	0.00191115
C1orf50	0.404742	6.91197e-05	0.00105186				YME1L1	0.386062	0.000157135	0.00191066
JRKL	0.404667	6.93536e-05	0.00105449				EIF2S1	0.386123	0.000156727	0.00190705
SLC31A1	0.404594	6.95828e-05	0.00105705				BTD	0.386196	0.000156234	0.00190239
UBE2E1	0.40457	6.96602e-05	0.00105729				SUMF2	0.386218	0.000156088	0.00190196
TNRC6B	0.404532	6.9779e-05	0.0010577				ACOT13	0.386253	0.000155855	0.00190046
HUS1	0.404522	6.98096e-05	0.0010577				UBR4	0.386261	0.000155802	0.00190046
CEP350	0.404491	6.99095e-05	0.00105828				ATP5C1	0.386293	0.000155594	0.00189996
TXNL1	0.404307	7.04941e-05	0.00106619				AUTS2	0.386337	0.000155299	0.00189771				1
DENND4A	0.403858	7.19387e-05	0.00108466				SEC61G	0.386397	0.000154902	0.0018942
VAMP4	0.403857	7.19398e-05	0.00108466				BICD2	0.386416	0.000154776	0.001894
LMBRD1	0.403854	7.19496e-05	0.00108466				PMP22	0.386437	0.000154637	0.00189364
ZNF565	0.403849	7.19668e-05	0.00108466				ZNF362	0.386474	0.000154395	0.00189203
PTK7	0.403754	7.22764e-05	0.00108838				MYBL1	0.386512	0.00015414	0.00189024
NACC1	0.403677	7.25262e-05	0.00109087				PPA2	0.38657	0.000153759	0.00188691
S100PBP	0.403664	7.25687e-05	0.00109087				MRS2	0.386663	0.000153154	0.00188082
PDLIM2	0.403635	7.26669e-05	0.0010914				CAMK1D	0.386665	0.000153137	0.00188082
HMGXB4	0.403536	7.29917e-05	0.00109532				TRIT1	0.386728	0.000152727	0.00187826
CUL7	0.403469	7.32121e-05	0.00109767				ITPR1	0.386733	0.000152697	0.00187826
SAFB	0.403413	7.33964e-05	0.00109948				EWSR1	0.386756	0.000152546	0.00187826
TTLL5	0.403326	7.36867e-05	0.00110218				CHURC1	0.386789	0.000152332	0.00187741
LMAN2L	0.40332	7.37044e-05	0.00110218				RNF31	0.386845	0.000151967	0.00187426
RBM22	0.403288	7.38112e-05	0.00110282				GPHN	0.386851	0.000151923	0.00187426
NUDT5	0.403229	7.40097e-05	0.00110483				SPOCK2	0.386911	0.000151536	0.00187162
TOE1	0.403101	7.44368e-05	0.00111024				RMI1	0.386978	0.000151101	0.00186759		1
PARP2	0.402905	7.50957e-05	0.0011191				ANKHD1-EIF4EBP3	0.387068	0.00015052	0.00186174
AHSA1	0.402779	7.55224e-05	0.00112376				FARS2	0.38709	0.000150378	0.00186131
PRPF6	0.402775	7.55384e-05	0.00112376				YAP1	0.387277	0.000149177	0.00184778
PHB2	0.402744	7.56413e-05	0.00112432				FAM20B	0.387308	0.00014898	0.00184666
DUS3L	0.402712	7.57502e-05	0.00112496				CTIF	0.387313	0.00014895	0.00184666
SMCR8	0.402672	7.5886e-05	0.00112537				SLC16A1	0.387319	0.00014891	0.00184666
RAD1	0.402666	7.59081e-05	0.00112537				SNRPG	0.387522	0.000147624	0.00183382			1
C18orf32	0.402498	7.64847e-05	0.00113295				CABIN1	0.387635	0.00014691	0.00182626
QTRT1	0.4024	7.68211e-05	0.00113613				ACTL6A	0.387742	0.000146237	0.00181921				1
ARPC4	0.402397	7.68317e-05	0.00113613				ASB13	0.387777	0.000146015	0.00181775
SEC13	0.402157	7.76665e-05	0.00114749				TBP	0.387778	0.000146007	0.00181775
CEP41	0.402105	7.78459e-05	0.00114916				AKNAD1	0.38789	0.000145307	0.00181155
FDPS	0.402	7.82161e-05	0.00115364				PTPN9	0.387921	0.000145119	0.00181052
SZT2	0.401886	7.86145e-05	0.00115789				PAIP1	0.38803	0.000144441	0.00180336
USP14	0.40188	7.86385e-05	0.00115789				CLK4	0.38803	0.00014444	0.00180336			1
EFHC1	0.401713	7.92285e-05	0.00116558				FBXO25	0.388042	0.000144362	0.00180336
METTL4	0.40129	8.0744e-05	0.00118686				SRBD1	0.388104	0.00014398	0.00180152
NNT	0.401203	8.10606e-05	0.0011905				IGF1R	0.388255	0.000143049	0.00179118
PI4KA	0.401136	8.1305e-05	0.00119307				ADSL	0.388294	0.00014281	0.00178948
ARHGEF3	0.401085	8.14874e-05	0.00119436				RUSC1	0.388298	0.000142787	0.00178948
RAB22A	0.401065	8.1563e-05	0.00119436				EXOSC1	0.388308	0.000142725	0.00178948
UBE2W	0.40101	8.17641e-05	0.00119436				GOLM1	0.38842	0.000142041	0.00178373
POLR3GL	0.400993	8.18271e-05	0.00119436				CCDC47	0.388536	0.000141333	0.00177614
RCC1	0.400983	8.18618e-05	0.00119436				NSRP1	0.388647	0.000140657	0.00176893			1
TTC26	0.400983	8.18623e-05	0.00119436				NBPF4	0.388673	0.000140501	0.00176826
WDR82	0.400979	8.18775e-05	0.00119436				MGST2	0.388708	0.000140292	0.00176692
SFPQ	0.400932	8.20481e-05	0.00119584				SLIRP	0.388756	0.000140003	0.00176456
HDLBP	0.400913	8.21174e-05	0.00119584				FNBP1L	0.388763	0.000139961	0.00176456
ARL5B	0.400796	8.25482e-05	0.00120109				DPF1	0.388957	0.000138793	0.00175188				1
COPG2	0.40068	8.29781e-05	0.00120633				TSTD2	0.389034	0.000138332	0.00174735
LARP4B	0.400587	8.33248e-05	0.00121035				PTAR1	0.389159	0.000137595	0.0017393
DAP	0.400565	8.34047e-05	0.00121049				PCP4	0.389377	0.000136305	0.00172553
NOA1	0.400513	8.36011e-05	0.00121062				ECD	0.38943	0.000135993	0.00172284			1			1
CDRT15	0.400509	8.36141e-05	0.00121062				CEPT1	0.389457	0.000135833	0.00172208
NIT1	0.400507	8.36242e-05	0.00121062				CYFIP1	0.389488	0.000135653	0.00172107
FBXL18	0.400412	8.39796e-05	0.00121362				RFPL1	0.389592	0.000135047	0.00171465					1	1
TNRC18	0.400398	8.40305e-05	0.00121362				ZNF438	0.389652	0.000134699	0.00171149
YAE1D1	0.400393	8.40483e-05	0.00121362				SS18L2	0.389653	0.000134689	0.00171149
LLPH	0.400373	8.4126e-05	0.00121362				WDR89	0.389674	0.000134568	0.00171149
KDM6B	0.400358	8.41831e-05	0.00121362				NUPL2	0.389674	0.000134568	0.00171149
C12orf61	0.400253	8.45758e-05	0.0012166				RWDD3	0.389729	0.000134248	0.00171079
HHLA3	0.400238	8.46323e-05	0.0012166				MSRB2	0.389883	0.000133362	0.00170076
KCTD9	0.400228	8.46724e-05	0.0012166				LUC7L2	0.389884	0.000133353	0.00170076			1
NIPA2	0.400135	8.50222e-05	0.00122028				CRNKL1	0.389915	0.000133175	0.00170076			1
MGST3	0.400123	8.50703e-05	0.00122028				FRRS1	0.390058	0.000132356	0.00169168
ZSWIM1	0.400072	8.52642e-05	0.00122103				BIRC2	0.390085	0.000132202	0.00169097
BRPF3	0.399961	8.56863e-05	0.00122544				CBWD1	0.390092	0.000132163	0.00169097
ELP3	0.399954	8.57137e-05	0.00122544				DEPDC1	0.390096	0.00013214	0.00169097
UTP6	0.399825	8.62082e-05	0.00123148				ANXA11	0.390156	0.000131794	0.00168951
MPP2	0.399737	8.65456e-05	0.00123438				OSBPL2	0.390183	0.000131642	0.00168882
TRIM21	0.399717	8.66223e-05	0.00123438				PHF2	0.390231	0.000131369	0.00168657				1
RNASEH2A	0.399717	8.66254e-05	0.00123438				FAM210A	0.390388	0.000130479	0.00167639
C22orf23	0.399597	8.70877e-05	0.00123994				PPP4R1L	0.390403	0.000130397	0.00167639
MAD2L1BP	0.399555	8.72516e-05	0.0012404				PIGP	0.390513	0.000129777	0.00166986
ITPRIP	0.399552	8.72641e-05	0.0012404				PDSS2	0.390618	0.000129187	0.00166351
TSEN15	0.39953	8.73481e-05	0.00124057				ZNF25	0.390652	0.000128999	0.00166233
SUCLG2	0.399358	8.80193e-05	0.00124908				RANBP6	0.390661	0.000128948	0.00166233
DDX24	0.399339	8.80941e-05	0.00124911				CSNK2A1	0.390689	0.00012879	0.00166212
RNF167	0.399194	8.86641e-05	0.00125616				WASF2	0.39086	0.000127842	0.00165112
PPIH	0.399162	8.87917e-05	0.00125693				C7orf49	0.391116	0.000126432	0.00163414
FCF1	0.399095	8.90577e-05	0.00125948				PPP3CB	0.391189	0.000126033	0.0016302
AP2M1	0.399079	8.91177e-05	0.00125948				CRTAP	0.391237	0.00012577	0.00162802
SIPA1L1	0.398965	8.95733e-05	0.00126488				YLPM1	0.391241	0.000125747	0.00162802
CEP85	0.39893	8.97116e-05	0.00126541				TSG101	0.391292	0.000125468	0.00162656
CRBN	0.398919	8.97575e-05	0.00126541				ZNF559-ZNF177	0.39133	0.00012526	0.00162508
SARS	0.398847	9.00415e-05	0.00126838				PTPDC1	0.391352	0.000125141	0.00162475
CCDC163P	0.398798	9.02416e-05	0.00126971				APOA1BP	0.39137	0.000125047	0.00162475
DNAJC17	0.398629	9.09211e-05	0.00127764				PLAG1	0.391458	0.000124567	0.00161975
ZNF808	0.398516	9.13789e-05	0.00128236				ZDHHC6	0.391672	0.000123415	0.00160598
KRBA1	0.398509	9.14056e-05	0.00128236				PTK2B	0.391693	0.000123302	0.00160572
DYNC1LI1	0.398463	9.15923e-05	0.00128393				SDC2	0.391756	0.000122965	0.00160254
CKS1B	0.397389	9.6058e-05	0.00133549				BRD9	0.391842	0.000122508	0.0015978
IFNAR1	0.398172	9.27842e-05	0.00129958				NCBP2	0.391844	0.000122499	0.0015978			1
NFKB2	0.397944	9.37266e-05	0.00131172				FAM107A	0.391896	0.000122223	0.00159649						1
ZNF384	0.397894	9.39313e-05	0.00131351				ZC3H14	0.391941	0.000121983	0.00159456
ZNF786	0.397701	9.47415e-05	0.00132305				ZNF510	0.392106	0.000121111	0.00158436
RNF216	0.397694	9.4767e-05	0.00132305				ELAC1	0.392252	0.000120344	0.00157553
FAM177A1	0.397619	9.50847e-05	0.00132442				ICK	0.392323	0.00011997	0.00157183
ZNF227	0.397617	9.50914e-05	0.00132442				AZI2	0.392392	0.000119614	0.00156836
THNSL1	0.397616	9.50954e-05	0.00132442				RRP1	0.392465	0.000119232	0.00156453
IKBKAP	0.397524	9.54841e-05	0.00132876				CLK3	0.392527	0.000118911	0.00156151			1
EIF2B2	0.39737	9.61357e-05	0.00133549				HIST2H3A	0.392622	0.000118421	0.00155626
TIMM22	0.397355	9.62e-05	0.00133549				HIST2H2BE	0.392645	0.000118302	0.00155588
PRR22	0.39731	9.63938e-05	0.0013371				HIST2H2AA3	0.392867	0.000117162	0.00154206
TLK2	0.39724	9.66925e-05	0.00134017				PAPOLA	0.392873	0.000117133	0.00154206			1
SUMO2	0.397127	9.71773e-05	0.00134581				TOR1AIP2	0.392906	0.000116962	0.00154179
ELAVL1	0.397058	9.74715e-05	0.0013488				TBC1D26	0.392986	0.000116553	0.00153757
ZC3H3	0.396972	9.78427e-05	0.00135285				PPA1	0.393172	0.000115614	0.00152636
C14orf166	0.396924	9.805e-05	0.00135412				ASCC2	0.393204	0.00011545	0.00152536
ATN1	0.396915	9.80913e-05	0.00135412				FLII	0.393249	0.000115226	0.00152357
LCP1	0.39677	9.87208e-05	0.00136172				PTGES3	0.393295	0.000114994	0.00152166
RSRC2	0.396712	9.89724e-05	0.00136409				RBBP4	0.393363	0.000114655	0.00151834		1
C8orf44	0.396674	9.91415e-05	0.00136533				GRK4	0.393375	0.000114592	0.00151834
ANAPC16	0.396547	9.96981e-05	0.0013719				RIT1	0.393383	0.000114555	0.00151834
CCT5	0.396414	0.000100282	0.00137884				PDIA4	0.393386	0.000114537	0.00151834
ZNF350	0.396353	0.000100552	0.00138118				TMEM209	0.393485	0.000114046	0.00151493
FHAD1	0.39634	0.000100613	0.00138118				DDX55	0.393614	0.000113401	0.00150752
CCL28	0.396307	0.000100757	0.00138179				NAA50	0.393697	0.000112993	0.00150326				1
C4orf3	0.396294	0.000100817	0.00138179				PUS7	0.39371	0.000112927	0.00150326
ZNF566	0.396193	0.000101265	0.00138654				KIAA1432	0.393925	0.000111869	0.0014906
RBAK	0.39618	0.000101325	0.00138654				PITRM1	0.393941	0.000111792	0.0014906
WDR59	0.396107	0.000101648	0.00138986				OSGIN2	0.394139	0.000110829	0.00147903
TRIM24	0.396071	0.000101813	0.00139101				TIMM9	0.394288	0.000110104	0.0014705
C5orf24	0.396046	0.000101925	0.00139106				STAU1	0.394346	0.000109829	0.00146796
PRKCD	0.396034	0.000101978	0.00139106				SYNJ2BP	0.394523	0.000108981	0.00145776
STX18	0.395972	0.000102256	0.00139375				C8orf37	0.394655	0.00010835	0.00145045
CCDC30	0.395916	0.000102509	0.0013961				TLE4	0.394692	0.000108176	0.00144924
RP9	0.395891	0.000102621	0.00139651				SPATA12	0.394714	0.000108069	0.00144893
CHRAC1	0.395646	0.000103733	0.00141053				TBC1D9	0.394783	0.000107743	0.00144568
LSM3	0.395544	0.0001042	0.00141546				KIAA0100	0.394796	0.000107682	0.00144568
CHD1L	0.395531	0.000104259	0.00141546				DNM3	0.394833	0.000107507	0.00144476
PKN2	0.395466	0.00010456	0.00141843				PDGFRA	0.394848	0.000107438	0.00144476
RRS1	0.395424	0.000104751	0.0014199				EIF3E	0.3949	0.00010719	0.00144276
EIF3G	0.395384	0.000104934	0.00142042				C12orf60	0.394911	0.00010714	0.00144276
TMEM62	0.39538	0.000104954	0.00142042				RIPK2	0.394925	0.000107074	0.00144276
PIGK	0.39522	0.000105698	0.00142937				COL24A1	0.394967	0.000106878	0.00144193
U2AF1L4	0.395177	0.000105895	0.00143091				FRS3	0.395099	0.000106261	0.00143473
FRS3	0.395099	0.000106261	0.00143473				U2AF1L4	0.395177	0.000105895	0.00143091			1
COL24A1	0.394967	0.000106878	0.00144193				PIGK	0.39522	0.000105698	0.00142937
RIPK2	0.394925	0.000107074	0.00144276				TMEM62	0.39538	0.000104954	0.00142042
C12orf60	0.394911	0.00010714	0.00144276				EIF3G	0.395384	0.000104934	0.00142042
EIF3E	0.3949	0.00010719	0.00144276				RRS1	0.395424	0.000104751	0.0014199
PDGFRA	0.394848	0.000107438	0.00144476				PKN2	0.395466	0.00010456	0.00141843
DNM3	0.394833	0.000107507	0.00144476				CHD1L	0.395531	0.000104259	0.00141546
KIAA0100	0.394796	0.000107682	0.00144568				LSM3	0.395544	0.0001042	0.00141546			1
TBC1D9	0.394783	0.000107743	0.00144568				CHRAC1	0.395646	0.000103733	0.00141053
SPATA12	0.394714	0.000108069	0.00144893				RP9	0.395891	0.000102621	0.00139651			1
TLE4	0.394692	0.000108176	0.00144924				CCDC30	0.395916	0.000102509	0.0013961
C8orf37	0.394655	0.00010835	0.00145045				STX18	0.395972	0.000102256	0.00139375
SYNJ2BP	0.394523	0.000108981	0.00145776				PRKCD	0.396034	0.000101978	0.00139106				1
STAU1	0.394346	0.000109829	0.00146796				C5orf24	0.396046	0.000101925	0.00139106
TIMM9	0.394288	0.000110104	0.0014705				TRIM24	0.396071	0.000101813	0.00139101
OSGIN2	0.394139	0.000110829	0.00147903				WDR59	0.396107	0.000101648	0.00138986
PITRM1	0.393941	0.000111792	0.0014906				RBAK	0.39618	0.000101325	0.00138654
KIAA1432	0.393925	0.000111869	0.0014906				ZNF566	0.396193	0.000101265	0.00138654
PUS7	0.39371	0.000112927	0.00150326				C4orf3	0.396294	0.000100817	0.00138179
NAA50	0.393697	0.000112993	0.00150326				CCL28	0.396307	0.000100757	0.00138179
DDX55	0.393614	0.000113401	0.00150752				FHAD1	0.39634	0.000100613	0.00138118
TMEM209	0.393485	0.000114046	0.00151493				ZNF350	0.396353	0.000100552	0.00138118
PDIA4	0.393386	0.000114537	0.00151834				CCT5	0.396414	0.000100282	0.00137884
RIT1	0.393383	0.000114555	0.00151834				ANAPC16	0.396547	9.96981e-05	0.0013719						1
GRK4	0.393375	0.000114592	0.00151834				C8orf44	0.396674	9.91415e-05	0.00136533
RBBP4	0.393363	0.000114655	0.00151834				RSRC2	0.396712	9.89724e-05	0.00136409
PTGES3	0.393295	0.000114994	0.00152166				LCP1	0.39677	9.87208e-05	0.00136172
FLII	0.393249	0.000115226	0.00152357				ATN1	0.396915	9.80913e-05	0.00135412
ASCC2	0.393204	0.00011545	0.00152536				C14orf166	0.396924	9.805e-05	0.00135412
PPA1	0.393172	0.000115614	0.00152636				ZC3H3	0.396972	9.78427e-05	0.00135285
TBC1D26	0.392986	0.000116553	0.00153757				ELAVL1	0.397058	9.74715e-05	0.0013488			1
TOR1AIP2	0.392906	0.000116962	0.00154179				SUMO2	0.397127	9.71773e-05	0.00134581
PAPOLA	0.392873	0.000117133	0.00154206				TLK2	0.39724	9.66925e-05	0.00134017
HIST2H2AA3	0.392867	0.000117162	0.00154206				PRR22	0.39731	9.63938e-05	0.0013371
HIST2H2BE	0.392645	0.000118302	0.00155588				TIMM22	0.397355	9.62e-05	0.00133549
HIST2H3A	0.392622	0.000118421	0.00155626				EIF2B2	0.39737	9.61357e-05	0.00133549
CLK3	0.392527	0.000118911	0.00156151				CKS1B	0.397389	9.6058e-05	0.00133549
RRP1	0.392465	0.000119232	0.00156453				IKBKAP	0.397524	9.54841e-05	0.00132876
AZI2	0.392392	0.000119614	0.00156836				THNSL1	0.397616	9.50954e-05	0.00132442
ICK	0.392323	0.00011997	0.00157183				ZNF227	0.397617	9.50914e-05	0.00132442
ELAC1	0.392252	0.000120344	0.00157553				FAM177A1	0.397619	9.50847e-05	0.00132442
ZNF510	0.392106	0.000121111	0.00158436				RNF216	0.397694	9.4767e-05	0.00132305
ZC3H14	0.391941	0.000121983	0.00159456				ZNF786	0.397701	9.47415e-05	0.00132305
FAM107A	0.391896	0.000122223	0.00159649				ZNF384	0.397894	9.39313e-05	0.00131351
NCBP2	0.391844	0.000122499	0.0015978				NFKB2	0.397944	9.37266e-05	0.00131172
BRD9	0.391842	0.000122508	0.0015978				IFNAR1	0.398172	9.27842e-05	0.00129958
SDC2	0.391756	0.000122965	0.00160254				DYNC1LI1	0.398463	9.15923e-05	0.00128393						1	1
PTK2B	0.391693	0.000123302	0.00160572				KRBA1	0.398509	9.14056e-05	0.00128236
ZDHHC6	0.391672	0.000123415	0.00160598				ZNF808	0.398516	9.13789e-05	0.00128236
PLAG1	0.391458	0.000124567	0.00161975				DNAJC17	0.398629	9.09211e-05	0.00127764
APOA1BP	0.39137	0.000125047	0.00162475				PCM1	0.398787	9.0283e-05	0.00126971					1	1
PTPDC1	0.391352	0.000125141	0.00162475				CCDC163P	0.398798	9.02416e-05	0.00126971
ZNF559-ZNF177	0.39133	0.00012526	0.00162508				SARS	0.398847	9.00415e-05	0.00126838
TSG101	0.391292	0.000125468	0.00162656				CRBN	0.398919	8.97575e-05	0.00126541
YLPM1	0.391241	0.000125747	0.00162802				CEP85	0.39893	8.97116e-05	0.00126541
CRTAP	0.391237	0.00012577	0.00162802				SIPA1L1	0.398965	8.95733e-05	0.00126488
PPP3CB	0.391189	0.000126033	0.0016302				AP2M1	0.399079	8.91177e-05	0.00125948
C7orf49	0.391116	0.000126432	0.00163414				FCF1	0.399095	8.90577e-05	0.00125948
WASF2	0.39086	0.000127842	0.00165112				PPIH	0.399162	8.87917e-05	0.00125693			1
CSNK2A1	0.390689	0.00012879	0.00166212				RNF167	0.399194	8.86641e-05	0.00125616
RANBP6	0.390661	0.000128948	0.00166233				DDX24	0.399339	8.80941e-05	0.00124911
ZNF25	0.390652	0.000128999	0.00166233				SUCLG2	0.399358	8.80193e-05	0.00124908
PDSS2	0.390618	0.000129187	0.00166351				TSEN15	0.39953	8.73481e-05	0.00124057			1
PIGP	0.390513	0.000129777	0.00166986				ITPRIP	0.399552	8.72641e-05	0.0012404
PPP4R1L	0.390403	0.000130397	0.00167639				MAD2L1BP	0.399555	8.72516e-05	0.0012404						1	1
FAM210A	0.390388	0.000130479	0.00167639				C22orf23	0.399597	8.70877e-05	0.00123994
PHF2	0.390231	0.000131369	0.00168657				RNASEH2A	0.399717	8.66254e-05	0.00123438		1
OSBPL2	0.390183	0.000131642	0.00168882				TRIM21	0.399717	8.66223e-05	0.00123438
ANXA11	0.390156	0.000131794	0.00168951				MPP2	0.399737	8.65456e-05	0.00123438
DEPDC1	0.390096	0.00013214	0.00169097				UTP6	0.399825	8.62082e-05	0.00123148
CBWD1	0.390092	0.000132163	0.00169097				ELP3	0.399954	8.57137e-05	0.00122544				1
BIRC2	0.390085	0.000132202	0.00169097				BRPF3	0.399961	8.56863e-05	0.00122544				1
FRRS1	0.390058	0.000132356	0.00169168				ZSWIM1	0.400072	8.52642e-05	0.00122103
CRNKL1	0.389915	0.000133175	0.00170076				MGST3	0.400123	8.50703e-05	0.00122028
LUC7L2	0.389884	0.000133353	0.00170076				NIPA2	0.400135	8.50222e-05	0.00122028
MSRB2	0.389883	0.000133362	0.00170076				KCTD9	0.400228	8.46724e-05	0.0012166
RWDD3	0.389729	0.000134248	0.00171079				HHLA3	0.400238	8.46323e-05	0.0012166
NUPL2	0.389674	0.000134568	0.00171149				C12orf61	0.400253	8.45758e-05	0.0012166
WDR89	0.389674	0.000134568	0.00171149				KDM6B	0.400358	8.41831e-05	0.00121362				1
SS18L2	0.389653	0.000134689	0.00171149				LLPH	0.400373	8.4126e-05	0.00121362
ZNF438	0.389652	0.000134699	0.00171149				YAE1D1	0.400393	8.40483e-05	0.00121362
RFPL1	0.389592	0.000135047	0.00171465				TNRC18	0.400398	8.40305e-05	0.00121362
CYFIP1	0.389488	0.000135653	0.00172107				FBXL18	0.400412	8.39796e-05	0.00121362					1
CEPT1	0.389457	0.000135833	0.00172208				NIT1	0.400507	8.36242e-05	0.00121062
ECD	0.38943	0.000135993	0.00172284				CDRT15	0.400509	8.36141e-05	0.00121062
PCP4	0.389377	0.000136305	0.00172553				NOA1	0.400513	8.36011e-05	0.00121062
PTAR1	0.389159	0.000137595	0.0017393				DAP	0.400565	8.34047e-05	0.00121049
TSTD2	0.389034	0.000138332	0.00174735				LARP4B	0.400587	8.33248e-05	0.00121035
DPF1	0.388957	0.000138793	0.00175188				COPG2	0.40068	8.29781e-05	0.00120633
FNBP1L	0.388763	0.000139961	0.00176456				ARL5B	0.400796	8.25482e-05	0.00120109
SLIRP	0.388756	0.000140003	0.00176456				HDLBP	0.400913	8.21174e-05	0.00119584
MGST2	0.388708	0.000140292	0.00176692				SFPQ	0.400932	8.20481e-05	0.00119584			1	1
NBPF4	0.388673	0.000140501	0.00176826				WDR82	0.400979	8.18775e-05	0.00119436				1
NSRP1	0.388647	0.000140657	0.00176893				TTC26	0.400983	8.18623e-05	0.00119436
CCDC47	0.388536	0.000141333	0.00177614				RCC1	0.400983	8.18618e-05	0.00119436
GOLM1	0.38842	0.000142041	0.00178373				POLR3GL	0.400993	8.18271e-05	0.00119436
EXOSC1	0.388308	0.000142725	0.00178948				UBE2W	0.40101	8.17641e-05	0.00119436
RUSC1	0.388298	0.000142787	0.00178948				RAB22A	0.401065	8.1563e-05	0.00119436
ADSL	0.388294	0.00014281	0.00178948				ARHGEF3	0.401085	8.14874e-05	0.00119436
IGF1R	0.388255	0.000143049	0.00179118				PI4KA	0.401136	8.1305e-05	0.00119307
SRBD1	0.388104	0.00014398	0.00180152				NNT	0.401203	8.10606e-05	0.0011905
FBXO25	0.388042	0.000144362	0.00180336				METTL4	0.40129	8.0744e-05	0.00118686
CLK4	0.38803	0.00014444	0.00180336				EFHC1	0.401713	7.92285e-05	0.00116558
PAIP1	0.38803	0.000144441	0.00180336				USP14	0.40188	7.86385e-05	0.00115789
PTPN9	0.387921	0.000145119	0.00181052				SZT2	0.401886	7.86145e-05	0.00115789
AKNAD1	0.38789	0.000145307	0.00181155				FDPS	0.402	7.82161e-05	0.00115364
TBP	0.387778	0.000146007	0.00181775				CEP41	0.402105	7.78459e-05	0.00114916					1	1
ASB13	0.387777	0.000146015	0.00181775				SEC13	0.402157	7.76665e-05	0.00114749
ACTL6A	0.387742	0.000146237	0.00181921				ARPC4	0.402397	7.68317e-05	0.00113613
CABIN1	0.387635	0.00014691	0.00182626				QTRT1	0.4024	7.68211e-05	0.00113613
SNRPG	0.387522	0.000147624	0.00183382				C18orf32	0.402498	7.64847e-05	0.00113295
SLC16A1	0.387319	0.00014891	0.00184666				RAD1	0.402666	7.59081e-05	0.00112537		1					1
CTIF	0.387313	0.00014895	0.00184666				SMCR8	0.402672	7.5886e-05	0.00112537
FAM20B	0.387308	0.00014898	0.00184666				DUS3L	0.402712	7.57502e-05	0.00112496
YAP1	0.387277	0.000149177	0.00184778				PHB2	0.402744	7.56413e-05	0.00112432						1
FARS2	0.38709	0.000150378	0.00186131				PRPF6	0.402775	7.55384e-05	0.00112376			1
ANKHD1-EIF4EBP3	0.387068	0.00015052	0.00186174				AHSA1	0.402779	7.55224e-05	0.00112376
RMI1	0.386978	0.000151101	0.00186759				PARP2	0.402905	7.50957e-05	0.0011191
SPOCK2	0.386911	0.000151536	0.00187162				TOE1	0.403101	7.44368e-05	0.00111024
GPHN	0.386851	0.000151923	0.00187426				NUDT5	0.403229	7.40097e-05	0.00110483
RNF31	0.386845	0.000151967	0.00187426				RBM22	0.403288	7.38112e-05	0.00110282			1
CHURC1	0.386789	0.000152332	0.00187741				LMAN2L	0.40332	7.37044e-05	0.00110218
EWSR1	0.386756	0.000152546	0.00187826				TTLL5	0.403326	7.36867e-05	0.00110218
ITPR1	0.386733	0.000152697	0.00187826				SAFB	0.403413	7.33964e-05	0.00109948
TRIT1	0.386728	0.000152727	0.00187826				CUL7	0.403469	7.32121e-05	0.00109767
CAMK1D	0.386665	0.000153137	0.00188082				HMGXB4	0.403536	7.29917e-05	0.00109532
MRS2	0.386663	0.000153154	0.00188082				PDLIM2	0.403635	7.26669e-05	0.0010914
PPA2	0.38657	0.000153759	0.00188691				S100PBP	0.403664	7.25687e-05	0.00109087
MYBL1	0.386512	0.00015414	0.00189024				NACC1	0.403677	7.25262e-05	0.00109087
ZNF362	0.386474	0.000154395	0.00189203				PTK7	0.403754	7.22764e-05	0.00108838
PMP22	0.386437	0.000154637	0.00189364				ZNF565	0.403849	7.19668e-05	0.00108466
BICD2	0.386416	0.000154776	0.001894				LMBRD1	0.403854	7.19496e-05	0.00108466
SEC61G	0.386397	0.000154902	0.0018942				VAMP4	0.403857	7.19398e-05	0.00108466
AUTS2	0.386337	0.000155299	0.00189771				DENND4A	0.403858	7.19387e-05	0.00108466
ATP5C1	0.386293	0.000155594	0.00189996				TXNL1	0.404307	7.04941e-05	0.00106619
UBR4	0.386261	0.000155802	0.00190046				CEP350	0.404491	6.99095e-05	0.00105828
ACOT13	0.386253	0.000155855	0.00190046				HUS1	0.404522	6.98096e-05	0.0010577		1			1	1	1
SUMF2	0.386218	0.000156088	0.00190196				TNRC6B	0.404532	6.9779e-05	0.0010577
BTD	0.386196	0.000156234	0.00190239				UBE2E1	0.40457	6.96602e-05	0.00105729				1		1
EIF2S1	0.386123	0.000156727	0.00190705				SLC31A1	0.404594	6.95828e-05	0.00105705
YME1L1	0.386062	0.000157135	0.00191066				JRKL	0.404667	6.93536e-05	0.00105449
SNX16	0.386039	0.000157285	0.00191115				C1orf50	0.404742	6.91197e-05	0.00105186
ZNF572	0.386007	0.000157503	0.00191244				NOM1	0.404766	6.90431e-05	0.00105163
LTA4H	0.385959	0.000157827	0.001915				RANBP9	0.40485	6.87819e-05	0.00104857
IFT57	0.385943	0.000157936	0.001915				HIAT1	0.404852	6.87739e-05	0.00104857
KLC4	0.385852	0.000158544	0.00192102				ZNF585B	0.404872	6.87116e-05	0.00104857
ZNF707	0.385805	0.000158867	0.00192359				COMMD3	0.404918	6.85683e-05	0.00104857
C14orf2	0.38578	0.000159031	0.00192422				RAB12	0.404966	6.84214e-05	0.00104771
SET	0.385706	0.000159539	0.00192766				PPOX	0.405119	6.79475e-05	0.00104138
PTPN2	0.385648	0.00015993	0.00193103				LDHB	0.405224	6.76245e-05	0.00103827
RDH10	0.385464	0.000161192	0.00194365				LRIG2	0.405517	6.6733e-05	0.0010255
RBMXL1	0.385463	0.0001612	0.00194365				ACP6	0.405545	6.66482e-05	0.00102511
BICD1	0.385348	0.000161986	0.00195176				SNW1	0.405735	6.60738e-05	0.00101718			1	1
POFUT2	0.385293	0.000162367	0.00195498				C9orf91	0.40575	6.60305e-05	0.00101718
ALG3	0.385218	0.000162888	0.00195909				BRK1	0.405764	6.59873e-05	0.00101718
YY1	0.385199	0.000163018	0.00195909				PSMA4	0.405804	6.5868e-05	0.00101674					1	1
GGCT	0.385195	0.00016305	0.00195909				MRPS15	0.405831	6.57884e-05	0.00101642	1							1
AGAP3	0.385051	0.000164048	0.00196972				PCBP2	0.405859	6.57041e-05	0.00101642			1
CTHRC1	0.38497	0.000164614	0.00197514				MORC3	0.405874	6.5659e-05	0.00101642
ANP32B	0.384882	0.000165228	0.00198113				OPTN	0.405881	6.56368e-05	0.00101642					1
SRP54	0.384837	0.000165545	0.00198355				ZNF609	0.405966	6.53833e-05	0.00101471
GRHL3	0.384816	0.000165697	0.00198399				ZNF816	0.406033	6.51846e-05	0.00101253
SERBP1	0.38475	0.000166163	0.00198819				ZNF830	0.406086	6.50299e-05	0.00101104		1	1		1	1	1
MSRA	0.384733	0.000166279	0.0019882				IGSF8	0.40611	6.49578e-05	0.00101083
ZNF511	0.384712	0.000166426	0.00198858				WDR20	0.406208	6.46702e-05	0.00100727
DNAJC16	0.384667	0.000166747	0.00199103				FAM188A	0.406242	6.45688e-05	0.0010066
UBE2O	0.384623	0.00016706	0.00199339				UNK	0.406333	6.43032e-05	0.00100336
RAP1GAP	0.384556	0.000167536	0.00199769				MAX	0.406411	6.40752e-05	0.00100071
C6orf89	0.384514	0.000167837	0.0019999				RPA2	0.406489	6.38463e-05	0.00099804		1				1	1
HKR1	0.384369	0.000168868	0.00201079				CYP2F1	0.40663	6.34378e-05	0.000992554
LIX1L	0.384306	0.000169326	0.00201452				SGCB	0.406671	6.33201e-05	0.000991613
FOXE3	0.384293	0.000169415	0.00201452				KDSR	0.406775	6.30215e-05	0.000987833
CENPV	0.384216	0.000169971	0.00201974				ZBTB8A	0.406794	6.29646e-05	0.000987833
C9orf3	0.384166	0.000170334	0.00202265				ORC1	0.406811	6.29172e-05	0.000987833		1			1	1	1
POLB	0.384139	0.000170528	0.00202357				ARHGAP12	0.406937	6.25582e-05	0.000983254
ZNF318	0.383964	0.000171795	0.00203669				DR1	0.406977	6.24436e-05	0.000982347				1
RBM15	0.383954	0.00017187	0.00203669				UBE2V1	0.40705	6.22363e-05	0.000979981
KIAA1549	0.383863	0.000172534	0.00204175				NOC2L	0.407088	6.21282e-05	0.000979172				1
RWDD1	0.38383	0.000172777	0.00204312				PEX6	0.407163	6.19151e-05	0.000976706
TFG	0.383815	0.000172887	0.00204312				RB1CC1	0.407257	6.16502e-05	0.000973418
FAM204A	0.383622	0.000174306	0.00205848				ZNF691	0.407433	6.11558e-05	0.000966497
SLC25A33	0.383594	0.000174512	0.00205951				LRRC3	0.407809	6.01149e-05	0.000950919
IRF2	0.383453	0.000175557	0.00207042				LOH12CR1	0.407844	6.00192e-05	0.000950277
FBXO39	0.38336	0.000176247	0.00207714				MRPL14	0.407845	6.00149e-05	0.000950277	1							1
SNURF	0.136725	0.196246	0.351446				KIF13B	0.407895	5.9879e-05	0.000949801
DCAF6	0.38325	0.000177066	0.00208536				FARSA	0.407911	5.98358e-05	0.000949801
TBCB	0.383137	0.000177913	0.00209284				ING1	0.408095	5.93336e-05	0.000942885
PDCD7	0.383134	0.000177943	0.00209284				GTF3C6	0.408183	5.90946e-05	0.000939954
SUB1	0.383096	0.000178223	0.0020947				USP7	0.408237	5.8948e-05	0.000938486				1
PAK1IP1	0.382861	0.000180004	0.0021114				MEA1	0.408373	5.8584e-05	0.000933555
TRIP11	0.38286	0.000180011	0.0021114				C17orf85	0.408384	5.8554e-05	0.000933555
PGBD3	0.382843	0.000180144	0.00211152				UFC1	0.408399	5.85138e-05	0.000933555
PCNT	0.382729	0.00018101	0.0021194				COX16	0.408497	5.82508e-05	0.000930825
CNBP	0.382722	0.000181062	0.0021194				OTUD1	0.408655	5.78305e-05	0.000924966
ZFP82	0.382589	0.000182086	0.00212994				KRTCAP2	0.409139	5.65612e-05	0.000905504
SMAGP	0.382485	0.000182887	0.00213785				UBE2D2	0.409198	5.64086e-05	0.000903901
ZNF396	0.38236	0.000183847	0.00214762				TYW3	0.4092	5.64034e-05	0.000903901
SSR2	0.38228	0.000184468	0.00215342				PSMB2	0.409226	5.63344e-05	0.000903901					1	1
PI4K2A	0.383889	0.000172341	0.00204086				LRRC28	0.409319	5.60949e-05	0.000901387
PSAT1	0.382169	0.000185336	0.00216208				FBXW8	0.409332	5.60617e-05	0.000901387
NUP88	0.382124	0.000185687	0.00216472				RBFOX2	0.409548	5.55077e-05	0.000893618			1
HS3ST3A1	0.381947	0.000187075	0.00217942				RDH11	0.409599	5.53766e-05	0.00089234
PPAPDC2	0.381717	0.000188902	0.00219762				DNTTIP2	0.409609	5.53511e-05	0.00089234
EFCAB2	0.381703	0.000189006	0.00219762				FOXP1	0.409727	5.50526e-05	0.000888779
HK1	0.381702	0.000189019	0.00219762				C22orf46	0.409772	5.49373e-05	0.000887749
C14orf132	0.381675	0.000189232	0.00219861				LHX8	0.409856	5.47275e-05	0.000885189
FBXO38	0.381572	0.000190051	0.00220664				MYC	0.409929	5.45419e-05	0.000883016
TMEM131	0.381544	0.000190275	0.00220775				LENEP	0.41	5.4365e-05	0.000880978
ABCB8	0.381505	0.000190591	0.00220993				LRRC1	0.410263	5.37099e-05	0.000871182
PLAU	0.381296	0.000192272	0.00222793				ODF2L	0.410299	5.36218e-05	0.000870571
RBBP6	0.381068	0.00019412	0.00224632				ZNF251	0.410403	5.3366e-05	0.000867235
ZNF34	0.381013	0.000194567	0.00224999				RHOQ	0.410436	5.32844e-05	0.000866725
GLIS3	0.380966	0.000194958	0.00225299				GGPS1	0.410457	5.32321e-05	0.000866693
TTC23	0.380879	0.000195667	0.00225893				BAZ1B	0.410467	5.32084e-05	0.000866693				1
SSBP3	0.380871	0.000195733	0.00225893				FBXO9	0.410585	5.29194e-05	0.000863232
RFWD2	0.38084	0.000195991	0.00225902				C1orf131	0.410922	5.21019e-05	0.000850702
BTF3	0.380838	0.000196003	0.00225902				NAA20	0.410949	5.20379e-05	0.000850462
EXOC7	0.380792	0.000196384	0.00226089				ZNF783	0.411026	5.18532e-05	0.000848248
C16orf87	0.380787	0.000196428	0.00226089				PTMS	0.411114	5.16419e-05	0.000845593		1
HEATR6	0.380658	0.000197495	0.00227165				KIFAP3	0.411212	5.14096e-05	0.00084259
GTPBP2	0.380539	0.000198475	0.00228141				UBE2Q2	0.411243	5.13347e-05	0.000842163
MKLN1	0.380517	0.000198664	0.00228205				FAM69A	0.411275	5.12587e-05	0.000841716
ACBD6	0.380496	0.000198839	0.00228255				UBE2J2	0.411395	5.09755e-05	0.000837864
PIK3C3	0.380439	0.000199314	0.00228647				NSMAF	0.411423	5.09084e-05	0.00083756
CSPP1	0.380304	0.000200447	0.00229794				RPL27A	0.411431	5.08908e-05	0.00083756
HES7	0.380222	0.000201133	0.00230427				ADSS	0.411464	5.08132e-05	0.00083756
MAP2K5	0.380172	0.000201555	0.00230757				CHAMP1	0.411479	5.07767e-05	0.00083756
NAPG	0.380123	0.000201972	0.00230952				SEH1L	0.411659	5.03564e-05	0.000831652
PSMA5	0.38012	0.000201993	0.00230952				NCOA6	0.411706	5.02462e-05	0.000830628		1
CHERP	0.379857	0.00020423	0.00233356				NRAS	0.411731	5.0189e-05	0.000830479
TMEM97	0.379754	0.00020511	0.00234205				FAM192A	0.411851	4.99106e-05	0.000826664
CDC123	0.379713	0.000205462	0.00234452				HEBP2	0.411872	4.98629e-05	0.000826664
CCDC144A	0.379645	0.000206043	0.0023496				AARS2	0.411874	4.98575e-05	0.000826664
PMS2	0.37962	0.000206263	0.00235055				CHD8	0.41197	4.96367e-05	0.000824505
BRIX1	0.379458	0.000207667	0.0023633				CCZ1	0.411977	4.96195e-05	0.000824505
WRNIP1	0.379453	0.000207711	0.0023633				EFR3A	0.412047	4.94598e-05	0.000823153
PIAS3	0.379431	0.000207894	0.0023633				ZNF70	0.412132	4.92648e-05	0.000820698
INTS3	0.379422	0.000207975	0.0023633				SMG7	0.412183	4.91479e-05	0.000819543
IL17RD	0.379412	0.000208067	0.0023633				METTL2B	0.412207	4.90952e-05	0.000819458
CAPZA1	0.379363	0.000208492	0.00236657				MRPL18	0.412236	4.90273e-05	0.000819116	1							1
GNAS	0.37915	0.000210355	0.00238615				EP300	0.412386	4.86881e-05	0.000814239				1		1	1
SOX7	0.373531	0.000265387	0.00285097				RBFA	0.412404	4.86482e-05	0.000814239
PINX1	0.379104	0.000210758	0.00238915				FKTN	0.412437	4.85723e-05	0.000813881
CIZ1	0.37908	0.000210965	0.00238992				EXTL2	0.412472	4.8495e-05	0.000813376
SSR1	0.378989	0.000211768	0.00239744				ZNF653	0.412499	4.84326e-05	0.000813121
AKR1C3	0.378871	0.000212813	0.00240769				ZNF644	0.412538	4.83465e-05	0.000812467
PAPD7	0.378844	0.000213055	0.00240885				WDR37	0.412589	4.82317e-05	0.000811328
PRIM2	0.378776	0.000213658	0.00241291				ZNF225	0.412652	4.80919e-05	0.000809767
ZNF610	0.37876	0.000213797	0.00241291				PELP1	0.412937	4.74579e-05	0.000799873
DDI2	0.37875	0.000213888	0.00241291				ZNF331	0.413372	4.6507e-05	0.000784612
BCL11B	0.378741	0.000213974	0.00241291				TM9SF2	0.413568	4.60856e-05	0.000778264
MAML2	0.378644	0.000214836	0.00242105				LYPLA1	0.413656	4.58979e-05	0.000775855
FPGT	0.378606	0.000215178	0.00242332				PARD3	0.413734	4.57297e-05	0.00077377
ZNF793	0.378581	0.0002154	0.00242423				CCDC109B	0.413766	4.56631e-05	0.000773401
MAPK9	0.378563	0.000215559	0.00242444				HMGN2	0.413772	4.56489e-05	0.000773401
ADNP	0.378536	0.000215802	0.00242559				ARIH1	0.413991	4.51868e-05	0.000766842
CDKAL1	0.37852	0.000215946	0.00242563				RNF2	0.414024	4.51172e-05	0.000766415				1
CKS2	0.37847	0.000216399	0.00242914				ATXN10	0.414182	4.47841e-05	0.000761506
GYG1	0.37831	0.000217843	0.00244375				MRPL37	0.414487	4.41513e-05	0.000751488	1							1
PIGH	0.378271	0.000218204	0.00244579				CHAF1B	0.414566	4.39894e-05	0.000749471		1
RSBN1	0.378259	0.000218309	0.00244579				ZNF780B	0.414582	4.39569e-05	0.000749471
DTX3	0.37819	0.000218938	0.00245126				GDPD1	0.414585	4.39495e-05	0.000749471
ZNF701	0.377995	0.000220716	0.00246854				MKKS	0.414679	4.37577e-05	0.00074774
LRP5L	0.37799	0.000220768	0.00246854				CNN3	0.414717	4.36806e-05	0.000747163
ANKMY1	0.377882	0.000221757	0.00247799				AGK	0.414731	4.36517e-05	0.000747163
ZNF585A	0.377571	0.000224645	0.00250863				BUD31	0.414842	4.34261e-05	0.000744287			1
MRPS27	0.377534	0.00022499	0.00251086				TRIP4	0.41498	4.31468e-05	0.000740236
TAF15	0.377379	0.00022644	0.0025254				KIF5B	0.414993	4.31207e-05	0.000740236
NCBP1	0.377333	0.000226875	0.00252862				NOP56	0.415004	4.3098e-05	0.000740236
LRIG1	0.377284	0.000227334	0.0025321				SMG5	0.415021	4.30641e-05	0.000740236
DIDO1	0.37725	0.000227658	0.00253408				NMNAT1	0.415365	4.23755e-05	0.000729909
PRDM15	0.377139	0.000228708	0.00254293				EVI5	0.415407	4.2292e-05	0.000729199
GPR161	0.377134	0.000228749	0.00254293				ZNF320	0.415467	4.2174e-05	0.000727892
GSTM2	0.377075	0.000229317	0.00254761				VPS13B	0.415491	4.21255e-05	0.000727783
SGMS1	0.377024	0.000229795	0.00255127				EZH2	0.415514	4.20813e-05	0.00072775				1		1
BRF2	0.376997	0.000230058	0.00255195				SCMH1	0.415769	4.15816e-05	0.000719829
COX19	0.376987	0.000230152	0.00255195				ERCC6	0.415786	4.15478e-05	0.000719829
MED4	0.376914	0.000230851	0.00255806				CPSF2	0.415836	4.14501e-05	0.000718997			1
SRGN	0.376863	0.000231336	0.00256179				TOMM20	0.416028	4.10791e-05	0.000713279
TBC1D22B	0.376801	0.00023193	0.00256671				PPIP5K1	0.416088	4.09626e-05	0.000711973
GTF2I	0.376738	0.00023254	0.00257181				PCNP	0.416117	4.09078e-05	0.000711737
CCDC42	0.376485	0.000234986	0.00259719				SLC35B2	0.416302	4.05529e-05	0.000706277
PDIK1L	0.376436	0.000235466	0.00260084				USP34	0.416405	4.03576e-05	0.000703585
CLYBL	0.376393	0.000235881	0.00260332				LTN1	0.416438	4.02958e-05	0.000703264	1
RC3H2	0.376382	0.000235993	0.00260332				MBD1	0.416519	4.01428e-05	0.00070197
ITM2B	0.376089	0.000238866	0.00263165				FOXK1	0.416637	3.99199e-05	0.00069878
PHF11	0.376089	0.000238866	0.00263165				TMEM242	0.416637	3.99199e-05	0.00069878
LSM5	0.375731	0.000242427	0.00266747				PMF1	0.416947	3.93424e-05	0.000690074
ANAPC5	0.37568	0.00024293	0.0026713				SRRM1	0.417055	3.9143e-05	0.000687274			1
CCBL2	0.375544	0.000244306	0.00268471				WAC	0.417121	3.90219e-05	0.000685846				1			1
TIAM1	0.375498	0.000244764	0.00268635				TMEM167B	0.417206	3.88657e-05	0.000683798
AGMAT	0.375498	0.000244766	0.00268635				SAT2	0.417276	3.87381e-05	0.00068225
PRF1	0.37546	0.000245145	0.0026888				R3HCC1	0.417443	3.84334e-05	0.000677575
RPL7	0.37543	0.000245453	0.00269047				CASP2	0.417586	3.81748e-05	0.000673705						1	1
AGPAT1	0.375323	0.000246538	0.00269915				PWP2	0.417621	3.8113e-05	0.000673304
CACNA1A	0.375321	0.000246559	0.00269915				L2HGDH	0.417648	3.8064e-05	0.000673128
ZFP14	0.375274	0.000247034	0.00270264				VPS53	0.417654	3.80528e-05	0.000673128
HINT3	0.375129	0.000248513	0.00271416				SPTLC1	0.41768	3.80058e-05	0.000673128
LYSMD4	0.375125	0.000248559	0.00271416				SLC46A3	0.417692	3.79843e-05	0.000673128
TRIM45	0.37506	0.00024923	0.00271868				SRSF10	0.417718	3.79388e-05	0.000673128			1
LIN28A	0.375042	0.000249409	0.00271868				DFFB	0.417732	3.79126e-05	0.000673128
FAAH	0.375038	0.000249446	0.00271868				MED7	0.417836	3.77278e-05	0.000671313
ELOVL5	0.374979	0.000250062	0.00272367				ATF6	0.41798	3.74724e-05	0.000667457
ZNF721	0.374952	0.000250334	0.00272414				NCAPG2	0.418042	3.73625e-05	0.000666189
DDX19A	0.374944	0.000250421	0.00272414				PRR11	0.418136	3.7197e-05	0.000663925
TRIM16L	0.374873	0.000251156	0.00273041				RRP36	0.418165	3.71458e-05	0.000663697
XRCC6	0.37482	0.000251697	0.0027329				AP4E1	0.418202	3.70804e-05	0.000663216
HMGN1	0.37482	0.000251702	0.0027329				HSF2BP	0.418417	3.67065e-05	0.000657211
DPM1	0.374801	0.000251893	0.00273325				TRAPPC10	0.418429	3.66854e-05	0.000657211
ZFHX4	0.374757	0.000252352	0.00273547				SGK223	0.418524	3.65211e-05	0.000655252
FAM216A	0.374751	0.000252414	0.00273547				TRPS1	0.418956	3.57819e-05	0.000642658
ACSL1	0.374648	0.000253492	0.00274542				ABHD6	0.419089	3.55567e-05	0.000639279
RAB10	0.3746	0.000253987	0.00274905				NUDCD1	0.419143	3.54665e-05	0.000638323
ZNF507	0.374572	0.000254276	0.00275046				TACC1	0.41923	3.53202e-05	0.000636354
MSI2	0.374466	0.000255387	0.00276074				PDCL3	0.419275	3.52439e-05	0.000635644
KIAA1468	0.374447	0.000255592	0.00276122				NSUN2	0.419444	3.49639e-05	0.000631255							1
MAPK8	0.374333	0.000256797	0.00277251				FAM45A	0.419816	3.43507e-05	0.000621485
RPL37	0.373971	0.000260638	0.00281222				CRELD1	0.420091	3.39058e-05	0.000614079
HRH1	0.373758	0.000262924	0.00283511				C19orf52	0.420127	3.38467e-05	0.000613653
HNRNPUL1	0.373703	0.000263521	0.00283708				MARCH9	0.420139	3.38277e-05	0.000613653
VEGFA	0.373699	0.000263563	0.00283708				ARID1A	0.420141	3.38251e-05	0.000613653
DAXX	0.373696	0.000263601	0.00283708				DYRK1A	0.420232	3.36788e-05	0.000612542			1
SMYD4	0.37368	0.000263768	0.00283711				ARFGAP3	0.420322	3.35347e-05	0.000610565
BRAF	0.373605	0.000264585	0.00284413				MDM2	0.420334	3.35162e-05	0.000610565						1	1
ARHGAP21	0.373433	0.000266457	0.00286067				DONSON	0.420417	3.33829e-05	0.000609088		1			1	1	1
MAPRE2	0.373373	0.000267105	0.0028644				CTH	0.420463	3.33103e-05	0.000608406
PPAPDC1B	0.37337	0.000267136	0.0028644				BPGM	0.420578	3.3129e-05	0.000605737
FBXO17	0.373218	0.000268808	0.0028799				SP100	0.420636	3.30368e-05	0.000604692
STX11	0.373206	0.000268945	0.0028799				SNRPN	0.42067	3.29837e-05	0.000604363			1
C1orf123	0.373193	0.000269083	0.0028799				HPS4	0.420679	3.29702e-05	0.000604363
DDX39A	0.373097	0.000270147	0.00288766				MORF4L1	0.420686	3.29584e-05	0.000604363				1
LRRCC1	0.373068	0.000270466	0.00288766				ARHGEF11	0.4207	3.29361e-05	0.000604363
CLN5	0.373067	0.000270477	0.00288766				DNAJC1	0.420911	3.26068e-05	0.000600007
ATG2B	0.372996	0.000271261	0.00289424				NDUFV2	0.420928	3.25811e-05	0.000600007
LANCL2	0.372946	0.000271822	0.00289544				TAF10	0.420979	3.25021e-05	0.000599359				1
C18orf21	0.372941	0.000271877	0.00289544				BPHL	0.421111	3.22975e-05	0.000596224
RHOA	0.37289	0.000272446	0.0028997				ZNF583	0.421117	3.22894e-05	0.000596224
NECAP1	0.372854	0.00027284	0.0029021				PEX14	0.421195	3.2169e-05	0.000595127
FUT8	0.372741	0.000274109	0.00291263				ASAH1	0.42131	3.19928e-05	0.000592502
TRPA1	0.37272	0.000274337	0.00291263				EIF4A2	0.42132	3.19774e-05	0.000592502
KDM1B	0.372703	0.000274538	0.00291298				FBXO18	0.421375	3.18937e-05	0.000591939
NUDT17	0.372664	0.000274974	0.00291581				WWP1	0.42145	3.17797e-05	0.000590459
TCF20	0.372646	0.00027517	0.00291609				KRBA2	0.421829	3.1209e-05	0.000580482
MORN1	0.37261	0.000275575	0.00291859				XPNPEP1	0.422206	3.06516e-05	0.000570728
MCM3	0.372578	0.000275943	0.00292069				ZNF83	0.422239	3.06031e-05	0.000570441
MARCH8	0.372544	0.000276328	0.00292297				AKT1	0.422279	3.05454e-05	0.000569983						1
NCAPD2	0.372446	0.000277435	0.00293289				INSR	0.422305	3.05063e-05	0.000569869
SS18L1	0.372415	0.000277785	0.00293445				PTPRG	0.422474	3.02612e-05	0.000565905
RPS23	0.372403	0.000277923	0.00293445				UBE2I	0.422624	3.00444e-05	0.000562459
PAQR7	0.372313	0.000278942	0.00293929				RAB5A	0.422671	2.99768e-05	0.000561803
PNRC1	0.372311	0.000278961	0.00293929				HECA	0.422766	2.9841e-05	0.000559869
GOLGA2	0.372303	0.000279051	0.00293929				CRISPLD1	0.422804	2.97865e-05	0.000559455
C17orf80	0.372302	0.000279064	0.00293929				CINP	0.423035	2.94578e-05	0.000553883		1
ZFAND3	0.372243	0.000279738	0.00294417				KCTD20	0.423192	2.92364e-05	0.000550322
ZNF570	0.372202	0.000280214	0.002946				PRKRIP1	0.42335	2.9016e-05	0.000546769			1
ZKSCAN3	0.37217	0.000280571	0.00294796				TYK2	0.423495	2.88146e-05	0.000543568
EIF2B3	0.372125	0.000281086	0.00295158				FLCN	0.423519	2.87815e-05	0.000543539				1
SCARB2	0.371993	0.00028261	0.00296577				ZNF799	0.423531	2.87652e-05	0.000543539
EIF4EBP3	0.371937	0.00028325	0.00296895				HNRNPM	0.423712	2.8516e-05	0.000539707			1
TXNL4A	0.371937	0.000283258	0.00296895				PSRC1	0.423741	2.84757e-05	0.000539537
LLGL1	0.371804	0.000284797	0.00298328				RPL24	0.423746	2.84688e-05	0.000539537							1
RAP2A	0.371679	0.000286245	0.00299648				CLK2	0.423788	2.84108e-05	0.000539492			1
MAPK6	0.371653	0.000286549	0.00299648				CNOT7	0.42389	2.82721e-05	0.000537451						1	1
SPAG1	0.371636	0.000286752	0.00299648				ZNF558	0.423954	2.81848e-05	0.000536382
SERP2	0.371522	0.000288081	0.00300854				ZNF841	0.424103	2.79843e-05	0.000533155
CDC27	0.37147	0.0002887	0.00301318				USP6NL	0.424172	2.78905e-05	0.000531956
ABR	0.371442	0.000289027	0.00301476				DPH3	0.424264	2.77682e-05	0.00053021	1
SPRY2	0.371385	0.000289695	0.00301991				MFF	0.424318	2.76958e-05	0.000529413
RRNAD1	0.371203	0.000291854	0.00304057				MATN1	0.424369	2.7627e-05	0.000528685
DALRD3	0.371176	0.000292172	0.00304167				MIS18A	0.424699	2.7191e-05	0.000520919
ABT1	0.371164	0.000292313	0.00304167				HIVEP2	0.424711	2.71761e-05	0.000520919
CASP3	0.371128	0.000292744	0.00304433				CEP89	0.424783	2.7081e-05	0.000519967
ZNF3	0.371079	0.000293328	0.00304856				MICU1	0.424835	2.70142e-05	0.000519263
ANKRD49	0.371062	0.000293531	0.00304883				GPATCH8	0.424889	2.69429e-05	0.000518471
AQR	0.370996	0.000294314	0.00305513				C11orf63	0.424925	2.68966e-05	0.000518158
LONRF1	0.370912	0.000295327	0.00306379				CCNK	0.424938	2.68801e-05	0.000518158
NMD3	0.370834	0.000296266	0.00307169				LMCD1	0.425001	2.67983e-05	0.00051742
VPS33A	0.370752	0.000297249	0.00308003				DDHD2	0.425078	2.66983e-05	0.000516067
ZMYM4	0.370667	0.000298275	0.00308874				STMN1	0.425263	2.64615e-05	0.000512063
HOOK3	0.370631	0.000298719	0.00308874				C1orf109	0.425543	2.6105e-05	0.000505733
CDC42SE1	0.37063	0.000298725	0.00308874				RBM34	0.425586	2.6051e-05	0.000505254
SKAP2	0.370623	0.000298806	0.00308874				UBR2	0.425589	2.60472e-05	0.000505254				1
ARMC10	0.370498	0.000300334	0.00310267				WDR77	0.425707	2.58994e-05	0.000503447			1
LEMD3	0.370399	0.000301535	0.00311322				SLC25A17	0.425812	2.57676e-05	0.000501451
ZNF223	0.366648	0.000350782	0.00345216				ZNF440	0.425909	2.56467e-05	0.000499661
GNG5	0.370274	0.000303077	0.00312585				SON	0.426082	2.54334e-05	0.000496067			1
CDK4	0.37027	0.000303122	0.00312585				NEIL2	0.426337	2.51212e-05	0.000490533
TMEM63B	0.370243	0.000303455	0.00312702				NFKB1	0.42666	2.47299e-05	0.000483439
RPL22	0.370222	0.000303717	0.00312702				SCYL3	0.426661	2.47293e-05	0.000483439
COPS7A	0.370197	0.000304022	0.00312702				ZNF266	0.426825	2.45326e-05	0.000480672
TYW1	0.370192	0.000304088	0.00312702				ZNF862	0.426829	2.45276e-05	0.000480672
SENP3	0.370187	0.000304142	0.00312702				PPP2R5E	0.426837	2.45191e-05	0.000480672
ENTPD5	0.369855	0.000308271	0.00316491				DNAJA3	0.42698	2.4349e-05	0.000478706		1
TBC1D5	0.369847	0.000308365	0.00316491				ECI2	0.427009	2.43147e-05	0.000478577
CHD6	0.369833	0.00030854	0.00316491				PLD6	0.427011	2.43127e-05	0.000478577
CTCF	0.369831	0.000308562	0.00316491				DERA	0.427107	2.41994e-05	0.000477398
ZNF23	0.36981	0.000308831	0.00316579				YBX1	0.427212	2.40761e-05	0.000475511			1
KANK2	0.369719	0.000309969	0.00317557				UBR1	0.42736	2.39028e-05	0.000472628
PUM1	0.369606	0.000311389	0.00318822				GOSR1	0.427483	2.37602e-05	0.000470349
CLN8	0.369577	0.000311754	0.00319006				MNAT1	0.427501	2.37399e-05	0.000470349					1
ING5	0.369502	0.000312698	0.00319722				BLZF1	0.427595	2.36313e-05	0.000469414
STK24	0.369492	0.000312823	0.00319722				ZNF16	0.427623	2.35989e-05	0.000469311						1
ZBTB25	0.369437	0.000313526	0.0032025				NUP155	0.427676	2.35378e-05	0.000468636
TXNDC5	0.369401	0.000313979	0.00320523				CANX	0.42791	2.32718e-05	0.000463875
WDR73	0.369327	0.000314925	0.00321298				BOLA1	0.4281	2.30568e-05	0.000460121
NPTN	0.369305	0.000315202	0.00321391				SEPT9	0.428195	2.29507e-05	0.000458534
CDK11A	0.369205	0.000316476	0.00322337				PRKAG1	0.428306	2.28268e-05	0.00045659
POM121	0.369203	0.000316504	0.00322337				PDCD2	0.428313	2.28186e-05	0.00045659
ZBTB47	0.36914	0.000317311	0.00322777				AAGAB	0.428344	2.27838e-05	0.00045659
TAF8	0.369117	0.000317607	0.00322888				CTSB	0.428459	2.26564e-05	0.000454763
GPR124	0.369072	0.000318188	0.00323288				POP1	0.42891	2.21632e-05	0.000445383
AEBP2	0.368801	0.000321692	0.00326474				EIF4ENIF1	0.428978	2.209e-05	0.00044443
EEF2	0.368773	0.000322054	0.00326474				NDFIP1	0.428998	2.20678e-05	0.00044443
COPS6	0.368772	0.000322069	0.00326474				HOOK2	0.429037	2.20256e-05	0.00044417
USP49	0.368771	0.000322081	0.00326474				MFAP1	0.429088	2.19711e-05	0.000443591			1
COG1	0.368708	0.000322899	0.00327008				WNK1	0.429155	2.18991e-05	0.000442655
SAFB2	0.368701	0.000322987	0.00327008				LPHN2	0.429285	2.17604e-05	0.000440366
PSMG4	0.368661	0.000323503	0.00327322				KDM1A	0.429374	2.16658e-05	0.000438968			1	1
PTGFRN	0.368648	0.000323677	0.00327322				SNAPIN	0.42943	2.16063e-05	0.000438278
FTSJ3	0.36861	0.000324177	0.00327635				ZC3HC1	0.429506	2.15265e-05	0.000437174
RNF8	0.368572	0.000324671	0.0032774				CRTC2	0.429717	2.13043e-05	0.000433171				1
PARP3	0.368558	0.00032486	0.0032774				KIAA1467	0.429754	2.12666e-05	0.000432915
FBXW2	0.368554	0.000324907	0.0032774				KIRREL	0.429764	2.12557e-05	0.000432915
B3GNT4	0.368544	0.000325041	0.0032774				PSMG2	0.429817	2.12009e-05	0.000432599						1	1
BBIP1	0.368478	0.000325911	0.00328425				EEF1D	0.430025	2.09858e-05	0.000428716	1
TMEM50A	0.368452	0.000326249	0.00328574				KDM4B	0.430102	2.09068e-05	0.00042761				1
EDEM1	0.368218	0.000329334	0.00331294				UBE2B	0.430152	2.08555e-05	0.000427068				1
ZNF763	0.360752	0.000443319	0.00407237				MKRN1	0.430175	2.08319e-05	0.000427068
RNF214	0.368125	0.000330579	0.00332353				HNF4G	0.430217	2.07892e-05	0.000426723
SUGP1	0.368104	0.00033085	0.00332431				GABPA	0.430298	2.07058e-05	0.000425519
TBRG4	0.367978	0.000332535	0.0033393				UHRF2	0.430443	2.05589e-05	0.000423003
PARP6	0.367927	0.000333217	0.0033442				C3orf17	0.430732	2.02695e-05	0.000417547
TRIM37	0.367831	0.000334507	0.00335423				BAG3	0.430833	2.01694e-05	0.000415981
CUEDC2	0.367817	0.000334694	0.00335423				NDUFA6	0.430921	2.00817e-05	0.000414669
PDLIM1	0.36781	0.000334801	0.00335423				USF1	0.430937	2.00656e-05	0.000414669
MCM7	0.367726	0.000335933	0.00336362				SPATA21	0.431098	1.99081e-05	0.000412071
POLE2	0.367602	0.000337604	0.00337516				MRPL2	0.431124	1.98826e-05	0.000412038	1							1
RNF14	0.3676	0.000337637	0.00337516				AZIN1	0.431161	1.98464e-05	0.000411783
TRIM41	0.367597	0.000337673	0.00337516				ZFP41	0.431211	1.9797e-05	0.000411253
ACBD5	0.367505	0.000338926	0.00338511				MRPS30	0.431247	1.9762e-05	0.000411021	1							1
PAN3	0.367495	0.00033906	0.00338511				ZNF282	0.431251	1.97583e-05	0.000411021
FKBP9	0.367464	0.000339484	0.00338737				MYOF	0.431337	1.96752e-05	0.000410204
PFDN5	0.367438	0.000339845	0.00338902				PCNX	0.431348	1.96643e-05	0.000410204
C5orf51	0.367388	0.000340523	0.00339381				CCDC43	0.431429	1.95861e-05	0.000409338
NBPF24	0.367367	0.000340811	0.00339446				ELOF1	0.431595	1.9426e-05	0.000406485
CREB3	0.367355	0.000340981	0.00339446				ZNF260	0.431638	1.93855e-05	0.000406131
RABEPK	0.367289	0.000341875	0.00340139				ANKRD13C	0.431762	1.92665e-05	0.000404129
C6orf120	0.367271	0.000342134	0.00340201				ARHGEF7	0.431927	1.91109e-05	0.000401351
NEURL4	0.367233	0.000342653	0.00340466				ZNF528	0.431976	1.90641e-05	0.000400858
TMOD3	0.367217	0.000342864	0.00340466				ADAM9	0.432021	1.90225e-05	0.000400472
ZNF720	0.367208	0.000342994	0.00340466				ZNF461	0.432211	1.88447e-05	0.000397213
SPC24	0.36714	0.00034393	0.00341199				TRAF3IP2	0.432256	1.88031e-05	0.000396822
WDR70	0.367047	0.000345224	0.00342097				B9D1	0.432285	1.87763e-05	0.000396741
COMMD6	0.367046	0.000345231	0.00342097				DYM	0.432352	1.8714e-05	0.00039591
ZNF527	0.366986	0.000346071	0.00342442				NDUFS6	0.43257	1.85137e-05	0.000392153
OTUD3	0.366984	0.00034609	0.00342442				EFNA3	0.43279	1.83132e-05	0.000388384
ZC3H7B	0.366978	0.000346176	0.00342442				TMEM14A	0.432935	1.81821e-05	0.000386079
ZNF473	0.366917	0.000347029	0.00343089				VIM	0.433078	1.80533e-05	0.000383816
JMJD4	0.366887	0.000347438	0.00343297				SEMA4C	0.433242	1.79079e-05	0.000381195
ZSCAN30	0.366828	0.000348261	0.00343894				ZNF624	0.433257	1.7894e-05	0.000381195
CTBP2	0.366815	0.000348441	0.00343894				GPBP1L1	0.433292	1.78633e-05	0.000381188
POM121C	0.366791	0.000348781	0.00344032				DGCR14	0.43342	1.77503e-05	0.000379246
C15orf38-AP3S2	0.36677	0.000349071	0.00344121				RCL1	0.433491	1.76882e-05	0.000378387
RFX5	0.36671	0.000349914	0.00344755				FKBP4	0.433493	1.76861e-05	0.000378387
PFDN2	0.366674	0.000350418	0.00345054				MRI1	0.433896	1.73363e-05	0.000371782
RIOK1	0.3666	0.000351471	0.00345515				XPO5	0.433932	1.7305e-05	0.000371573
SYNJ1	0.366598	0.000351486	0.00345515				UBIAD1	0.434068	1.71881e-05	0.000369523
XAB2	0.366487	0.000353056	0.00346591				ZNF844	0.434084	1.71749e-05	0.000369523
PA2G4	0.366476	0.000353216	0.00346591				ZNF561	0.434244	1.70386e-05	0.000367224
JAK2	0.366465	0.000353378	0.00346591				TG	0.434254	1.70304e-05	0.000367224
PPP1R2	0.366462	0.000353413	0.00346591				FAM149B1	0.434282	1.7007e-05	0.000367224
TOP1	0.36645	0.000353586	0.00346591				CCDC137	0.434322	1.69726e-05	0.000367178
ORC5	0.366434	0.000353811	0.00346614				NFYA	0.434406	1.69018e-05	0.000366107
SLC22A23	0.366333	0.000355242	0.00347674				SEP15	0.434436	1.68772e-05	0.000366034
FAM185A	0.366329	0.000355296	0.00347674				DEDD	0.434458	1.68585e-05	0.000366034
PPFIA1	0.36629	0.000355863	0.00347964				FUT10	0.434909	1.64844e-05	0.000358417
MED20	0.36628	0.000355996	0.00347964				CCT3	0.434952	1.64491e-05	0.000358101
SYDE2	0.366244	0.000356517	0.00348275				TATDN2	0.434977	1.64288e-05	0.000358101
TAF4	0.3662	0.000357147	0.00348693				DCAF4	0.4351	1.63282e-05	0.000356368
SLC35E2B	0.36614	0.000357995	0.00349323				SRSF4	0.435377	1.61041e-05	0.000351924			1
ALPL	0.36605	0.000359294	0.00350195				CCZ1B	0.435404	1.60821e-05	0.000351887
PPM1M	0.366001	0.000359992	0.00350677				RPL17	0.435809	1.57604e-05	0.000345287
TOMM40L	0.365968	0.000360467	0.00350941				METTL2A	0.435957	1.56446e-05	0.000343187
PLD2	0.365891	0.000361577	0.00351824				OXNAD1	0.436461	1.5255e-05	0.000335067
USP42	0.365773	0.000363295	0.00353097				ZNF823	0.436548	1.51886e-05	0.000334033
RPUSD3	0.365726	0.00036398	0.00353563				RSL1D1	0.436576	1.51669e-05	0.000333981
SMNDC1	0.365682	0.000364612	0.00353978				DIP2C	0.436584	1.51614e-05	0.000333981
C10orf32	0.365554	0.000366493	0.00355603				BMI1	0.436701	1.50723e-05	0.000332748				1
IRX2	0.365309	0.000370084	0.00358684				XRCC3	0.436759	1.50291e-05	0.000332221						1	1
GPR32	0.365291	0.000370351	0.0035872				WIZ	0.436974	1.48678e-05	0.000329077		1
PREP	0.365275	0.000370597	0.0035872				USMG5	0.437112	1.4765e-05	0.000327222
ZCCHC11	0.365265	0.000370745	0.0035872				GLOD4	0.437173	1.47201e-05	0.000326646
CLIP1	0.365196	0.000371769	0.00359508				EIF5	0.437246	1.46663e-05	0.000325873
MEF2D	0.365167	0.000372193	0.00359549				MAPK1IP1L	0.437292	1.46323e-05	0.000325536
WRB	0.365165	0.000372228	0.00359549				PPP2R2D	0.437356	1.45852e-05	0.000324908
NSMCE4A	0.365115	0.000372963	0.00360058				CXXC1	0.437362	1.4581e-05	0.000324908				1
TTC33	0.365081	0.000373477	0.00360352				PTBP2	0.437368	1.45766e-05	0.000324908			1
LMBR1	0.365037	0.000374132	0.00360724				EMG1	0.437376	1.4571e-05	0.000324908
NBPF11	0.365027	0.000374281	0.00360724				RPS6KB1	0.437411	1.4545e-05	0.000324908
SEC11A	0.365009	0.000374545	0.00360777				FAM103A1	0.437488	1.44895e-05	0.000324874
TMEM30A	0.364979	0.000375	0.00361013				XPNPEP3	0.437546	1.4447e-05	0.000324343
RTBDN	0.364938	0.000375604	0.00361393				C21orf119	0.437614	1.43978e-05	0.000323659
SEPT5	0.364919	0.000375889	0.00361466				ATP6V1E2	0.43778	1.42784e-05	0.000321394
MYBBP1A	0.364893	0.00037628	0.00361639				PEX11B	0.437808	1.42581e-05	0.000321356
MED31	0.364869	0.000376638	0.00361782				ZC2HC1A	0.437818	1.42512e-05	0.000321356
RPL8	0.36478	0.000377977	0.00362866				PSMG1	0.437945	1.41599e-05	0.00031998
PPIL1	0.364722	0.000378855	0.00363507				SEC24C	0.43795	1.41565e-05	0.00031998
MAP3K12	0.364703	0.000379137	0.00363575				UTP23	0.438002	1.41195e-05	0.000319906
HIC2	0.364643	0.000380042	0.0036424				ANO10	0.438188	1.39879e-05	0.00031734
GSTO1	0.364533	0.00038171	0.00365636				ALG14	0.438322	1.38941e-05	0.00031563
NDNL2	0.364514	0.000382008	0.00365718				VPS4B	0.438675	1.36495e-05	0.000310481					1	1
PRRX1	0.364396	0.000383803	0.00367032				ULK2	0.438736	1.36075e-05	0.000309936
BRPF1	0.364396	0.000383807	0.00367032				DHPS	0.438904	1.34926e-05	0.000307724
TINF2	0.364247	0.00038608	0.00369002				C8orf58	0.438912	1.3487e-05	0.000307724
BFAR	0.364192	0.000386931	0.00369481				GTF3A	0.438945	1.34645e-05	0.000307724
NDUFS5	0.364187	0.00038701	0.00369481				AGPAT6	0.438964	1.34517e-05	0.000307724
FOXM1	0.36417	0.000387271	0.00369525				HERC4	0.438986	1.3437e-05	0.000307724
ADAM11	0.363994	0.000389993	0.00371917				PTPRE	0.439165	1.33157e-05	0.000305712
PRR14L	0.363862	0.000392042	0.00373514				KLHL9	0.439229	1.3273e-05	0.000305139
NAP1L5	0.363833	0.000392493	0.00373514				AURKB	0.439243	1.32637e-05	0.000305139				1	1	1	1
PF4V1	0.36383	0.000392534	0.00373514				MATN2	0.439274	1.32431e-05	0.000305139
RPL32	0.363762	0.000393595	0.00374317				RNF146	0.439312	1.32176e-05	0.000305085
REV3L	0.363728	0.000394127	0.00374616				KIAA0196	0.439502	1.30913e-05	0.000302573
VTI1B	0.36364	0.000395512	0.00375725				DYNLT1	0.43967	1.29804e-05	0.000300414
NUDT18	0.363588	0.000396331	0.00376296				HSP90AB1	0.439786	1.29045e-05	0.000299059
C8orf34	0.363528	0.000397266	0.00376976				PHACTR4	0.440266	1.25948e-05	0.000292274
ZNF567	0.363439	0.000398678	0.00377906				KDM4C	0.440418	1.24983e-05	0.000290425				1
ZNF800	0.363439	0.000398684	0.00377906				B4GALT3	0.440514	1.24371e-05	0.000289392
EPC1	0.363424	0.000398924	0.00377926				PITPNB	0.440867	1.22165e-05	0.000284645
PSPN	0.363275	0.000401279	0.00379948				MRPL36	0.440876	1.22108e-05	0.000284645	1							1
FIGNL1	0.363166	0.000403011	0.00381169				JMJD1C	0.441105	1.20698e-05	0.000281988				1
VNN3	0.363075	0.000404474	0.00382175				TECR	0.441127	1.20562e-05	0.000281988
CRCP	0.363056	0.000404785	0.00382175				HGSNAT	0.441195	1.20145e-05	0.00028146
GOLGA1	0.363051	0.000404864	0.00382175				SFT2D2	0.441396	1.18927e-05	0.000278984
CDC42	0.363045	0.000404961	0.00382175				ADORA2B	0.44152	1.18181e-05	0.000277613
EIF2B1	0.362995	0.00040576	0.0038272				ZNF439	0.441632	1.17508e-05	0.000276408
ZNF577	0.362979	0.000406016	0.00382751				CERK	0.441633	1.17499e-05	0.000276408
FKBP14	0.362921	0.000406948	0.00383421				HDGFRP3	0.441677	1.17236e-05	0.000276408
YKT6	0.362888	0.000407486	0.00383718				SLC35A5	0.441808	1.16462e-05	0.000275075
ZNF75A	0.362683	0.000410809	0.00386636				ALG2	0.441945	1.15651e-05	0.000273534
MUTYH	0.362595	0.00041224	0.00387771				ZNF441	0.442211	1.14093e-05	0.000270218
PES1	0.362554	0.000412903	0.00388183				RPS20	0.442266	1.13774e-05	0.000269833
RBPMS	0.362375	0.000415845	0.00390736				CSGALNACT2	0.442399	1.13003e-05	0.000268373
XRN2	0.362359	0.000416097	0.00390759				PMPCB	0.442418	1.12897e-05	0.000268373
TMED10	0.36232	0.000416739	0.00391149				ASPDH	0.442449	1.12718e-05	0.000268373
CCDC82	0.362252	0.000417863	0.00391991				ASPH	0.442551	1.12132e-05	0.000267412
CCDC18	0.362218	0.000418431	0.0039231				ATP5J	0.442668	1.11466e-05	0.000266191
DARS2	0.362149	0.000419576	0.00393171				BANK1	0.442737	1.11075e-05	0.000265624
MRPL50	0.362113	0.000420168	0.00393367				AKIRIN1	0.442769	1.10893e-05	0.000265558
ARPC5	0.362108	0.000420243	0.00393367				SCFD2	0.443114	1.08956e-05	0.000261281
CRLF3	0.36203	0.000421547	0.00394374				EFNA4	0.443119	1.08923e-05	0.000261281
PARVA	0.361962	0.000422671	0.00395211				MAN1A2	0.443182	1.08576e-05	0.000261096
GOLGA5	0.361925	0.000423298	0.00395482				CCNY	0.443212	1.0841e-05	0.000261063					1
CCDC77	0.361918	0.000423419	0.00395482				SKA2	0.443324	1.07789e-05	0.000259929
ZNF669	0.361822	0.000425014	0.00396557				TTC3	0.443382	1.07472e-05	0.000259528
ATG5	0.361821	0.000425031	0.00396557				CACNB3	0.443534	1.06639e-05	0.000257877
ITPRIPL2	0.361783	0.000425675	0.00396944				DROSHA	0.443704	1.05715e-05	0.000256003
POP4	0.361662	0.00042771	0.00398111				PRPF18	0.443878	1.04775e-05	0.000254083			1
SPPL3	0.361662	0.000427713	0.00398111				ALKBH1	0.443929	1.045e-05	0.000253772	1
AP4B1	0.361656	0.000427817	0.00398111				WTAP	0.444123	1.03467e-05	0.000251618			1
C9orf156	0.361654	0.00042785	0.00398111				TTF1	0.444254	1.02776e-05	0.000250292		1
ERCC4	0.361555	0.000429516	0.00399445				ABI1	0.444333	1.0236e-05	0.00024963
SMARCE1	0.361482	0.000430767	0.00400393				BRAP	0.444336	1.02343e-05	0.00024963
SLC9A1	0.361458	0.000431166	0.00400447				RAB2B	0.444393	1.02044e-05	0.000249566
IPO4	0.361451	0.00043129	0.00400447				FOXJ3	0.444551	1.01221e-05	0.000247906
LETM2	0.361378	0.000432534	0.00401279				TNPO3	0.445009	9.88652e-06	0.00024248
OCIAD1	0.361371	0.000432651	0.00401279				ZNF69	0.445258	9.76094e-06	0.000239741
GPATCH3	0.361303	0.000433808	0.00402135				DCAF15	0.44526	9.75961e-06	0.000239741
UPF3A	0.36127	0.000434365	0.00402354				CCNE2	0.445323	9.72831e-06	0.000239622		1
IDE	0.361262	0.00043451	0.00402354				SLC30A4	0.445413	9.68297e-06	0.000238847
ZNF273	0.361236	0.000434949	0.00402372				DNAJB6	0.445424	9.67762e-06	0.000238847
ZNF33B	0.361195	0.000435653	0.00402607				SLC30A7	0.445452	9.66376e-06	0.000238847
ZNF347	0.361178	0.000435942	0.00402607				CMAS	0.445457	9.66139e-06	0.000238847
UBE2L3	0.361178	0.000435951	0.00402607				PXK	0.445499	9.64026e-06	0.000238847
COPS2	0.361144	0.000436533	0.00402928				POLH	0.445581	9.59996e-06	0.000238505		1
RMND1	0.361126	0.000436848	0.00403				SNUPN	0.445588	9.59622e-06	0.000238505			1
RHCE	0.361112	0.000437078	0.00403				PEX3	0.445866	9.46e-06	0.000235707
SMG8	0.361056	0.000438047	0.00403677				CACNG7	0.446022	9.38406e-06	0.000234153
HECW1	0.360913	0.000440518	0.00405558				PFAS	0.446314	9.24357e-06	0.000230982
CDKN2AIP	0.360851	0.000441592	0.0040626				GPATCH1	0.44653	9.14097e-06	0.00022875			1
PRKDC	0.36084	0.000441792	0.0040626				ZNF563	0.446953	8.94328e-06	0.000224454
IFT43	0.360742	0.000443494	0.00407237				RPL14	0.447226	8.81757e-06	0.000221622
ZNF746	0.360729	0.000443725	0.00407237				HUNK	0.447323	8.77346e-06	0.000220835
VPS39	0.360725	0.000443799	0.00407237				NDUFC1	0.447779	8.56845e-06	0.00021599
SLC35E1	0.360696	0.000444292	0.00407472				DUSP28	0.447909	8.51121e-06	0.000214861
ZNHIT6	0.360645	0.000445182	0.00408071				PSPH	0.447928	8.50242e-06	0.000214861
ATP1A1	0.360605	0.000445892	0.00408202				UBAC2	0.447974	8.48255e-06	0.000214767
MOV10	0.360597	0.000446032	0.00408202				CTDNEP1	0.448189	8.3882e-06	0.00021269
PHF20	0.360594	0.000446081	0.00408202				ZNF766	0.448377	8.30656e-06	0.00021093
C10orf54	0.360583	0.000446271	0.00408202				YTHDF3	0.448635	8.196e-06	0.00020843
CDK20	0.360548	0.000446884	0.00408538				DCTD	0.448845	8.10701e-06	0.000206471
TNN	0.360535	0.000447112	0.00408538				PRDX6	0.448869	8.09666e-06	0.000206471			1
TRUB2	0.360518	0.000447424	0.00408606				NOL11	0.448871	8.09601e-06	0.000206471
CCT8	0.360463	0.00044838	0.00409262				CERS5	0.449169	7.97136e-06	0.00020392
TPGS2	0.360393	0.000449626	0.00410183				LMO4	0.449269	7.93002e-06	0.000203164
CCDC117	0.360351	0.000450359	0.00410634				MED21	0.449416	7.86909e-06	0.000201903
SND1	0.360224	0.000452606	0.00412332				ZNF410	0.449432	7.86279e-06	0.000201903
PHYH	0.360219	0.0004527	0.00412332				GSPT1	0.449565	7.80836e-06	0.000201243								1
HIATL2	0.360199	0.000453057	0.0041244				SLC35E3	0.449738	7.73804e-06	0.000199729
FASTKD3	0.360151	0.00045391	0.00412998				CYB561D1	0.449992	7.63609e-06	0.00019769
ADPGK	0.360134	0.00045422	0.00413062				TMEM79	0.450053	7.61209e-06	0.000197365
C8orf33	0.360099	0.000454836	0.00413405				TBCE	0.450057	7.61035e-06	0.000197365
ANLN	0.360062	0.000455502	0.0041375				C1orf43	0.450083	7.60014e-06	0.000197365
DNAJC28	0.360051	0.000455696	0.0041375				UBR7	0.450304	7.51279e-06	0.000195673
UBTD1	0.360013	0.000456382	0.00414155				FXN	0.450352	7.49389e-06	0.000195476
SRRM5	0.35986	0.00045912	0.00416364				MAP4	0.450469	7.44798e-06	0.000194573
DDX6	0.35985	0.0004593	0.00416364				ZNF250	0.450733	7.34587e-06	0.000192197
MYO1C	0.359777	0.000460621	0.00417342				COX6C	0.450765	7.33378e-06	0.000192172
IMPDH2	0.359757	0.000460978	0.00417447				UBE2V2	0.450805	7.31835e-06	0.000192059
IK	0.359728	0.000461514	0.00417713				RBM8A	0.450821	7.31206e-06	0.000192059			1
RNF111	0.359628	0.000463318	0.00418832				DNAJC25	0.451112	7.20134e-06	0.000189566
SPDYE3	0.359628	0.000463325	0.00418832				PCBD2	0.451166	7.18106e-06	0.000189321
PTGR1	0.359619	0.000463479	0.00418832				NDUFAF1	0.451214	7.16324e-06	0.00018914
UBE2H	0.359517	0.000465338	0.00420291				DCUN1D2	0.45123	7.1572e-06	0.00018914
PITPNA	0.359471	0.000466182	0.00420697				PSMB1	0.451276	7.13982e-06	0.000189101					1	1
CNOT3	0.359464	0.000466311	0.00420697				ZNF700	0.45132	7.12329e-06	0.000188953
RHOBTB2	0.359452	0.00046652	0.00420697				CUL2	0.451476	7.06515e-06	0.0001877
ANKLE1	0.359342	0.000468535	0.00422293				TMCO3	0.451802	6.94552e-06	0.000184807
FAM21A	0.359318	0.000468974	0.0042237				ZYG11A	0.451844	6.93018e-06	0.000184683
FAM105B	0.359311	0.000469109	0.0042237				CCDC28A	0.452266	6.77812e-06	0.000180911
MRFAP1L1	0.359173	0.000471649	0.00424435				OSCP1	0.452402	6.7296e-06	0.000179894
ZNF704	0.359023	0.000474422	0.00426708				GPSM2	0.452508	6.69222e-06	0.000179173
SRP14	0.358995	0.000474943	0.00426954				CRK	0.452554	6.67597e-06	0.000179016
DNM1L	0.358877	0.00047714	0.00428705				FOXK2	0.452645	6.64424e-06	0.000178442
CBLL1	0.358849	0.000477655	0.00428944				APP	0.45271	6.62158e-06	0.000178111					1	1
STYXL1	0.358777	0.000479006	0.00429934				TUBGCP3	0.452739	6.61124e-06	0.000178111
C21orf58	0.358727	0.000479943	0.0043055				CCT6A	0.452775	6.59871e-06	0.000178052
HDAC1	0.358702	0.000480419	0.00430726				GNPAT	0.452867	6.56675e-06	0.000177467
NXPH4	0.35869	0.000480639	0.00430726				YARS2	0.453006	6.51907e-06	0.000176455
COMMD8	0.358513	0.000483965	0.00433348				CDC26	0.453442	6.3707e-06	0.00017271						1
DCK	0.358508	0.000484067	0.00433348				ZNF484	0.453442	6.37059e-06	0.00017271
PRICKLE2	0.358392	0.000486268	0.00435093				FBXO42	0.453606	6.31565e-06	0.000171758
KDELR2	0.358238	0.000489186	0.00437477				CRYL1	0.45363	6.30767e-06	0.000171758
PAFAH1B1	0.358213	0.000489681	0.00437692				SMEK1	0.453776	6.25922e-06	0.000170762
ZBTB12	0.358195	0.000490023	0.00437771				MRPS18A	0.453875	6.2266e-06	0.000170141	1							1
ZNF529	0.358157	0.000490751	0.00438194				PTP4A2	0.454083	6.15823e-06	0.00016854
PBX1	0.358143	0.000491017	0.00438205				BLOC1S2	0.454145	6.13806e-06	0.000168255
KLHDC10	0.358057	0.000492662	0.00439219				RPS24	0.45433	6.07824e-06	0.000166881
SNX14	0.358028	0.000493218	0.00439487				USP5	0.454396	6.05706e-06	0.000166564
UBA3	0.357963	0.000494477	0.00440154				SNRPB2	0.454407	6.05358e-06	0.000166564			1
MED11	0.357963	0.000494478	0.00440154				MLF2	0.454466	6.03481e-06	0.000166483
TP53	0.357908	0.000495525	0.00440859				PEX7	0.454546	6.00928e-06	0.000166045
PHF5A	0.357835	0.000496944	0.00441893				POLR2J	0.454551	6.00766e-06	0.000166045			1
AP3M2	0.357789	0.000497837	0.00442459				DSCR3	0.454616	5.98684e-06	0.000165957
LRRC57	0.35768	0.000499958	0.00444115				FAM92A1	0.454633	5.98167e-06	0.000165957
TACC2	0.357529	0.000502889	0.00446489				RER1	0.454723	5.953e-06	0.000165551
WDR47	0.357454	0.000504372	0.00447575				TMEM64	0.454913	5.89346e-06	0.00016416
EIF3I	0.357325	0.000506905	0.00449591				CEP78	0.455007	5.8641e-06	0.000163607					1	1
ZNF12	0.357195	0.000509469	0.00451451				SDHC	0.455234	5.79378e-06	0.000161907
MKRN2	0.357192	0.000509525	0.00451451				JTB	0.455346	5.75935e-06	0.000161206
ATG7	0.357138	0.000510603	0.00451945				SNAPC3	0.455429	5.73424e-06	0.000160764
LUZP1	0.357134	0.000510675	0.00451945				ZFP37	0.455505	5.711e-06	0.000160373
NANOS3	0.357123	0.000510896	0.00451945				ZNF121	0.455549	5.69773e-06	0.000160261
LONP1	0.357098	0.000511388	0.00451945				CARM1	0.456001	5.56233e-06	0.000156709				1		1	1
NOP2	0.357098	0.000511393	0.00451945				UAP1	0.456045	5.54931e-06	0.000156598
TTYH1	0.357034	0.000512673	0.00452843				PPARA	0.45614	5.52131e-06	0.000156063
UBE2R2	0.356998	0.000513392	0.00453247				SUV420H1	0.456171	5.51211e-06	0.000156059
BEST4	0.356969	0.000513957	0.00453513				TMEM43	0.456254	5.48796e-06	0.000155631
PTEN	0.356921	0.000514921	0.00454131				C8orf44-SGK3	0.456362	5.45649e-06	0.000154993
UQCRB	0.356829	0.000516766	0.00455526				RANBP3	0.456371	5.45379e-06	0.000154993
ZNF284	0.356787	0.000517618	0.00455946				MLH1	0.456472	5.42448e-06	0.000154593
TRIM27	0.356779	0.000517772	0.00455946				HIST2H4A	0.456517	5.41136e-06	0.000154475
NKIRAS1	0.356755	0.000518252	0.00456136				ZNF569	0.45659	5.39043e-06	0.000154132
PCDHGA6	0.356716	0.000519033	0.0045659				SKP2	0.456788	5.33388e-06	0.000152769					1
TAX1BP1	0.356663	0.000520109	0.00457077				TFDP1	0.456952	5.28745e-06	0.000151691						1	1
ONECUT3	0.356663	0.000520117	0.00457077				METTL13	0.45706	5.25682e-06	0.000151064
IL15	0.356645	0.000520483	0.00457166				BIN3	0.457182	5.22262e-06	0.000150331
RWDD4	0.356618	0.000521011	0.00457397				POLR3F	0.457276	5.19668e-06	0.000149835
TM7SF3	0.3565	0.000523409	0.00459268				TRAPPC1	0.457287	5.19343e-06	0.000149835
CMPK1	0.356468	0.000524057	0.00459602				MAK16	0.457541	5.12333e-06	0.000148215
EPS15L1	0.356408	0.000525288	0.00460448				NUP205	0.457734	5.07091e-06	0.000146946
RNF141	0.35634	0.000526669	0.00461424				AATF	0.45778	5.05833e-06	0.000146828
MARVELD1	0.356327	0.000526936	0.00461424				APITD1-CORT	0.45829	4.92198e-06	0.000143111
TWIST1	0.356203	0.00052948	0.00463171				THRAP3	0.458305	4.91803e-06	0.000143111			1
CAB39L	0.3562	0.000529539	0.00463171				SAYSD1	0.458366	4.90197e-06	0.000143012
RNF115	0.356182	0.000529903	0.00463171				PPP1R8	0.458622	4.8352e-06	0.000141302			1
STK35	0.356177	0.000530007	0.00463171				CPNE3	0.458782	4.79385e-06	0.000140332
RDX	0.356084	0.000531921	0.00464609				BEST2	0.458819	4.78432e-06	0.000140291
COQ7	0.356045	0.000532716	0.00465057				PIK3R4	0.459136	4.70346e-06	0.000138155
FDFT1	0.356033	0.000532974	0.00465057				CNOT4	0.459171	4.69457e-06	0.000138129						1	1
STEAP1B	0.355996	0.000533744	0.00465494				IPP	0.459225	4.68085e-06	0.000137961
ATP9B	0.355955	0.000534587	0.00465848				ZNF491	0.459309	4.65994e-06	0.00013758
CAMKK1	0.35595	0.000534691	0.00465848				HNRNPC	0.459592	4.5895e-06	0.000135733			1
ATXN7L2	0.35593	0.000535109	0.00465978				MCM3AP	0.459662	4.57227e-06	0.000135455				1
CENPL	0.355899	0.000535742	0.00466293				HS2ST1	0.459767	4.54628e-06	0.000134917
PIAS4	0.355883	0.000536076	0.00466346				PRPF3	0.460055	4.4764e-06	0.000133302			1
SLC22A15	0.35587	0.000536344	0.00466346				TOMM6	0.460142	4.45544e-06	0.000132908
TRIM8	0.355848	0.00053681	0.00466516				DAND5	0.460403	4.39306e-06	0.000131274
POLI	0.355814	0.00053751	0.00466889				ZNF846	0.460422	4.3885e-06	0.000131274
ZNF554	0.355768	0.00053846	0.00467386				C19orf57	0.460435	4.38561e-06	0.000131274
SALL4	0.35575	0.000538841	0.00467386				CHCHD3	0.460448	4.38246e-06	0.000131274
SNAP29	0.35573	0.000539265	0.00467386				ANKRD34A	0.460462	4.37916e-06	0.000131274
ANP32A	0.355727	0.00053932	0.00467386				IVD	0.460703	4.32252e-06	0.000130295
TRAPPC8	0.355715	0.000539572	0.00467386				FAM72B	0.460771	4.30658e-06	0.000130042
SRD5A1	0.355708	0.000539709	0.00467386				RGS3	0.461001	4.25336e-06	0.000128661
CNNM4	0.355664	0.000540629	0.00467948				BYSL	0.461105	4.22947e-06	0.000128163
ARHGEF19	0.355605	0.000541874	0.0046879				RNF170	0.461113	4.22765e-06	0.000128163
CCNC	0.35558	0.000542389	0.00469001				ACTR3B	0.46112	4.22613e-06	0.000128163
UBE2D1	0.355555	0.000542913	0.00469218				NCSTN	0.461241	4.19848e-06	0.000127898
TSC22D1	0.355519	0.000543667	0.00469635				NFIX	0.461265	4.19318e-06	0.000127898		1
TMEM2	0.355475	0.000544594	0.004702				TXLNA	0.461274	4.19111e-06	0.000127898
PPP1R7	0.355399	0.000546195	0.00471346				NOTCH2	0.461658	4.10478e-06	0.00012571
SLC25A38	0.355357	0.000547092	0.00471884				EIF2AK4	0.46172	4.09093e-06	0.000125509							1
CD3EAP	0.355255	0.000549255	0.00473513				USP21	0.46184	4.06449e-06	0.00012492				1
ELMO2	0.355049	0.000553629	0.00477045				UBE3C	0.461949	4.04061e-06	0.000124407
FAM106A	0.354979	0.000555142	0.00477922				ABHD5	0.461951	4.04008e-06	0.000124407
CDC45	0.354976	0.000555201	0.00477922				GTF2IRD1	0.462129	4.00124e-06	0.000123637
BET1	0.354947	0.000555815	0.00478138				FOXP4	0.462238	3.97766e-06	0.000123129
JMJD7	0.354928	0.000556223	0.00478138				TTC19	0.462685	3.88232e-06	0.000120394
EDC3	0.354926	0.000556284	0.00478138				RCOR1	0.462956	3.82548e-06	0.000118845				1
HS3ST3B1	0.354882	0.000557222	0.00478706				HIGD1A	0.463146	3.78613e-06	0.000117835
CENPQ	0.354797	0.000559047	0.00480035				BRF1	0.463163	3.78261e-06	0.000117835
EXD2	0.354734	0.000560406	0.00480832				TMBIM4	0.463188	3.77746e-06	0.000117835
BMP2K	0.354728	0.000560534	0.00480832				RNF139	0.46337	3.74007e-06	0.000117035
LRRC42	0.354698	0.000561195	0.0048116				ZNF850	0.463527	3.70826e-06	0.00011625
ZNF155	0.354671	0.000561773	0.00481318				MAST1	0.463641	3.68531e-06	0.000115742
LRRC37B	0.354663	0.000561937	0.00481318				HIST2H2BF	0.463707	3.67198e-06	0.000115534
C17orf49	0.354524	0.000564975	0.00483679				ZNF212	0.463762	3.66108e-06	0.000115401
NDUFB8	0.35047	0.000659811	0.00546682				BTBD7	0.463765	3.66047e-06	0.000115401
RCHY1	0.354456	0.000566445	0.00484697				HDGF	0.463892	3.63515e-06	0.000115004
ATF1	0.354439	0.000566808	0.00484767				CHCHD7	0.463977	3.61827e-06	0.000114681
RPRD1A	0.354403	0.000567597	0.00485201				MEX3A	0.464012	3.61152e-06	0.000114677
RERE	0.354388	0.000567928	0.00485244				FAM174A	0.464025	3.60897e-06	0.000114677
SLC25A26	0.354363	0.000568476	0.00485471				ZNF443	0.464208	3.57309e-06	0.000113877
SLC2A11	0.354257	0.000570811	0.00487224				PHF20L1	0.464235	3.56774e-06	0.000113877
MIPEP	0.35423	0.000571402	0.00487487				SH3GLB1	0.464295	3.55613e-06	0.000113756
CCDC167	0.354157	0.000573003	0.00488611				C9orf170	0.464317	3.55172e-06	0.000113756
ZNF77	0.354086	0.000574569	0.00489705				PARN	0.464415	3.53283e-06	0.000113432
CAST	0.354053	0.000575302	0.00490087				RAI1	0.464531	3.51044e-06	0.000112923
SHBG	0.353965	0.000577261	0.00491513				FAM76A	0.464863	3.4473e-06	0.0001111
IRX1	0.353915	0.000578361	0.00492152				IARS	0.464959	3.42919e-06	0.000110723
ZNF268	0.353905	0.000578583	0.00492152				ASAP1	0.464974	3.42644e-06	0.000110723
C1orf174	0.353831	0.000580245	0.00493323				SLC10A5	0.465487	3.33143e-06	0.000108174
OSTM1	0.353639	0.000584545	0.00496734				HERC2	0.46571	3.29088e-06	0.000107059
ZNF571	0.353624	0.000584885	0.00496778				DYNC1LI2	0.465761	3.28158e-06	0.000106959
STX16	0.353548	0.000586589	0.0049798				HACL1	0.46581	3.27285e-06	0.000106876
C15orf57	0.353419	0.000589499	0.0050001				PPP2R2A	0.465813	3.27232e-06	0.000106876					1
[truncated: 15,244 more rows]

## Sheet: Figure 3
Figure 3B						Figure 3D							Figure 3F
Month	Cluster 1 (n=26)	Cluster 2 (n=23)	Cluster 3 (n=26)	Cluster 4 (n=21)		Month	Cluster 1 (n=28)	Cluster 2 (n=16)	Cluster 3 (n=10)	Cluster 4 (n=31)	Cluster 5 (n=29)		Month	Cluster 1 (n=39)	Cluster 2 (n=19)	Cluster 3 (n=20)	Cluster 4 (n=36)
10.2	1					52.8	1						89	0
15.3	1					89	0						84.7667	0
9.23333	1					84.7667	0						81.9333	0
67.7333	0					81.9333	0						78.5333	0
11.3667	1					78.5333	0						9.53333	1
30.2667	1					9.53333	1						76.6	0
60	0					76.6	0						79.9	0
18.7333	1					79.9	0						45.4	0
46.2	0					46.2	0						24.0333	0
8.16667	1					45.4	0						23.6	0
43.3667	0					43.3667	0						15.5667	0
34.9	0					24.0333	0						12.7667	0
16.5	1					23.6	0						14.1333	0
9.56667	1					17.5667	0						11.8333	0
18.9333	0					24.5667	0						9.5	0
14.7333	0					15.5667	0						30.2333	1
43.2	0					12.7667	0						55.4667	0
10.6333	0					14.1333	0						52.5	0
11.1	0					11.7	0						49.8333	0
9.5	0					11.8333	0						108.267	0
8.3	0					9.5	0						10.8	1
7.36667	0					30.2333	1						97.1333	0
7.26667	0					23	1						24.3333	1
4.56667	0					55.4667	0						93.1	0
6.96667	1					52.5	0						37.3333	1
17.5333	0					49.8333	0						82.5667	0
19.9667		1				23.5	1						81.9333	0
7.13333		1				108.267	0						80.9333	0
24.3333		1				10.8		1					20.2667	1
8		1				97.1333		0					75.1333	1
84.7667		0				24.3333		1					11.4667	1
20.2667		1				93.1		0					68.7667	0
75.1333		1				37.3333		1					49.9333	0
76.9		0				82.5667		0					50.1667	0
9.53333		1				81.9333		0					55.5667	0
11.4667		1				80.9333		0					65.2333	0
76.6		0				20.2667		1					77.2333	0
26		1				75.1333		1					14.7333	1
68.3667		0				76.9		0					46.8	0
84.1333		1				11.4667		1					24.9333		0
63.6667		0				68.7667		0					13.4333		0
50.1667		0				69.7333		0					8.3		0
79.9		0				49.9333		0					7.36667		0
19.3667		0				50.1667		0					55.5667		0
6.13333		1				8			1				57.6		0
23.5		1				73.8			0				65.6667		1
54.7333		1				52.7667			0				11.7333		1
60.5333		0				30.2667			1				82.7		0
53.5333		0				55.5667			0				76.7333		0
10.8			1			18.9333			0				9.23333		1
65.6667			1			12.3			0				72.1333		0
93.1			0			7.26667			0				67.7333		0
52.8			1			60.6			0				24.3		1
89			0			84.4667			0				55.2667		0
11.7333			1			19.9667				1			16.5		1
37.3333			1			7.13333				1			10.6333		0
82.5667			0			78.8				0			13.9667		1
81.9333			0			26				1			25.3333		1
80.9333			0			68.3667				0			43.3667			0
73.8			0			12.3333				1			17.5667			0
72.7667			0			65.2333				0			11.7			0
69.7333			0			11.3667				1			23.5			1
12.3333			1			77.2333				0			8			1
49.9333			0			60				0			52.7667			0
23.6			0			8.16667				1			12.3			0
12.7667			0			24.9333				0			84.4667			0
30.2333			1			21.0333				0			26			1
60.6			0			13.1333				1			11.3667			1
55.4667			0			15.9				0			60			0
52.5			0			14.7333				1			13.1333			1
25.3667			1			14.7333				0			14.7333			0
49.8333			0			11.5667				0			11.5667			0
47.9			1			13.4333				0			66.6333			0
47.5667			1			8.3				0			25.3667			1
47.4			0			7.36667				0			48.7			1
97.1333				0		4.56667				0			48.6			1
82.7				0		55.5667				0			72.7667			0
78.8				0		57.6				0			84.1333			1
76.7333				0		66.6333				0			52.8				1
48.6				1		47.0667				0			46.2				0
72.1333				0		6.13333				1			24.5667				0
68.7667				0		25.3667				1			23				1
65.2333				0		23.9333				1			76.9				0
24.3				1		48.7				1			69.7333				0
55.2667				0		46.8				0			73.8				0
77.2333				0		10.2					1		30.2667				1
15.9				0		65.6667					1		18.9333				0
24.5667				0		11.7333					1		7.26667				0
11.5667				0		82.7					0		60.6				0
55.5667				0		15.3					1		19.9667				1
57.6				0		76.7333					0		7.13333				1
66.6333				0		9.23333					1		78.8				0
25.3333				1		48.6					1		68.3667				0
84.4667				0		72.1333					0		12.3333				1
23.9333				1		72.7667					0		8.16667				1
48.7				1		67.7333					0		21.0333				0
						84.1333					1		15.9				0
						63.6667					0		4.56667				0
						24.3					1		47.0667				0
						55.2667					0		6.13333				1
						18.7333					1		23.9333				1
						34.9					0		10.2				1
						16.5					1		15.3				1
						23.5					0		63.6667				0
						9.56667					1		18.7333				1
						19.3667					0		34.9				0
						43.2					0		23.5				0
						10.6333					0		9.56667				1
						11.1					0		19.3667				0
						13.9667					1		43.2				0
						6.96667					1		11.1				0
						25.3333					1		6.96667				1
						47.9					1		47.9				1
						47.5667					1		47.5667				1

## Sheet: Figure 4
Figure 4B
Days	S-IA（n=25）	S-IS（n=22）	S-HRD（n=23）	S-MD（n=21)
730	1
2793	0
1584	1
2670	0
2543	0
1120	1
2477	0
2428	0
608	1
2254	1
286	1
344	1
2298	0
2063	0
1498	0
2397	0
1301	0
708	0
737	0
383	0
285	0
907	1
1664	0
1575	0
1495	0
218		0
324		1
2914		0
240		1
2458		0
780		1
2183		0
1957		0
341		1
1505		0
2317		0
1800		0
442		0
1999		0
184		1
761		1
705		1
1461		1
2092		0
1458		1
2524		1
1910		0
1296			0
2481			0
221			0
1970			1
352			1
2364			0
2302			0
277			1
2164			0
2032			0
729			1
1658			0
495			1
581			0
347			0
319			0
333			0
249			0
1667			0
1728			0
760			1
2534			0
1427			1
306				1
459				1
2214				0
908				1
562				1
1047				0
287				1
568				0
137				0
209				1
718				1
1437				1
599				1
214				1
2307				0
2051				0
370				1
1386				0
245				1
477				0
1818				0

## Sheet: Figure 5
Figure 5A						Figure 5B					Figure 5D			Figure 5E
iCluster	S-IA	S-IS	S-HRD	S-MD		S-IA	S-IS	S-HRD	S-MD		Hallmark			Hallmark	NES
	70	60	90	60		-0.40463	-0.013854	-0.858627	-0.658402		EPITHELIAL_MESENCHYMAL_TRANSITION	-1.69597		HALLMARK_OXIDATIVE_PHOSPHORYLATION	2.03034
	99	70	90	40		1.61627	-1.6899	-1.57809	1.10089		TGF_BETA_SIGNALING	-1.68731		HALLMARK_P53_PATHWAY	1.6693
	80	80	90	60		-0.964101	-0.850694	0.239127	0.647512		IL6_JAK_STAT3_SIGNALING	-1.67952		HALLMARK_ALLOGRAFT_REJECTION	1.62631
	50	10	80	50		1.41312	0.818414	-0.17538	0.86939		HEME_METABOLISM	-1.63131		HALLMARK_COMPLEMENT	1.57891
	80	80	95	90		-0.439901	-0.38322	-1.48919	3.38514		HYPOXIA	-1.60503		HALLMARK_ANDROGEN_RESPONSE	1.4833
	90	40	90	90		-0.256157	-0.652972	-0.542963	0.70227		UV_RESPONSE_DN	-1.57295		HALLMARK_MYC_TARGETS_V1	1.43316
	90	20	40	20		-1.94588	-2.80235	0.824797	0.791692		ANGIOGENESIS	-1.57115		HALLMARK_MTORC1_SIGNALING	1.41475
	50	95	20	50		-0.395121	-1.88674	0	2.66407		TNFA_SIGNALING_VIA_NFKB	-1.57103		HALLMARK_APICAL_JUNCTION	1.37162
	60	80	50	70		-0.288323	0.271938	1.1248	-0.524816		PROTEIN_SECRETION	-1.53516		HALLMARK_ANGIOGENESIS	1.34448
	95	80	90	30		-0.12223	0.205552	0.474959	1.32093		INFLAMMATORY_RESPONSE	-1.52271		HALLMARK_EPITHELIAL_MESENCHYMAL_TRANSITION	1.26696
	80	90	20	65		-1.19139	-1.10798	-1.30294	1.59786
	90	90	20	70		-0.261782	0.389031	1.58715	0.92425
	90	90	70	20		-0.0288011	-0.0059661	0.00781273	-2.67882
	80	70	90	20		-1.17432	0.234074	0.194368	0.222034
	70	80	80	40		1.09665	1.37146	-2.16867	-0.097545
	90	90	50	50		0.330676	0.559036	0.602817	-0.398834
	90	50	60	40		1.03773	-0.361317	-1.90775	3.50921
	80	95	80	50		-1.1161	-0.631454	0	-0.632425
	98	50	90	30		0.279186	0.373876	0.121923	0.988043
	85	70	60	30		-0.573881	0.246013	-2.67082	0.0495884
	60	80	90	20		1.54235	0.0580411	-0.58653	-0.197488
	90	90	50			2.04989	0.899938	-0.112034
	70		95			1.57627		-0.169729
	90					0.573637
	70					-1.8775

## Sheet: Figure 6
Figure 6B																	Figure 6D
	S-IA	S-IS	S-HRD	S-MD		S-IA	S-IS	S-HRD	S-MD		S-IA	S-IS	S-HRD	S-MD				S-IA	S-IS	S-HRD	S-MD
StromalScore	1397.49	1503.82	587.842	1331.58	ImmuneScore	2012.61	1782.23	1609.18	2717.88	ESTIMATEScore	3410.1	3286.05	2197.02	4049.46			CDR3 Clontypes	38	22	95	5
	2041.51	218.038	648.581	821.992		2409.37	705.36	-60.8413	1113.36		4450.87	923.398	587.74	1935.35				787	44	28	31
	920.198	1959.57	-348.771	939.187		1813.76	1587.49	395.675	1029.6		2733.96	3547.07	46.9037	1968.78				56	287	8	30
	1365.05	874.9	847.43	1122.43		1147.11	1002.73	834.628	1112.51		2512.16	1877.63	1682.06	2234.94				55	82	6	53
	2151.59	1531.22	490.883	514.467		2391.17	1422.98	-37.4363	-74.767		4542.76	2954.2	453.446	439.7				66	1	6	23
	2215.89	1192.3	-41.8082	619.117		2319.09	2360.1	-112.164	102.758		4534.98	3552.4	-153.972	721.874				80	9	6	21
	1916.51	393.904	1935.82	1220.69		2424.32	67.2713	1849.55	2044.44		4340.82	461.175	3785.37	3265.14				150	12	45	6
	1471.05	2265.15	187.127	-151.342		2210.48	2396.99	-46.8514	907.447		3681.53	4662.14	140.276	756.105				190	11	56	1
	1749.32	1252.19	-348.231	1081.32		1374.19	2271.6	-53.1072	1601.86		3123.51	3523.8	-401.338	2683.18				45	33	1	3
	1280.47	753.28	744.561	14.1261		2150.28	892.446	219.439	190.514		3430.75	1645.73	964.001	204.64				137	5	20	1
	99.3472	1638.43	-113.782	-35.9627		897.965	2609.76	-123.83	196.232		997.312	4248.18	-237.612	160.269				69	283	4	5
	575.579	1582.36	1667.33	1261.15		2207.13	2257.27	1173.83	1607.11		2782.71	3839.64	2841.16	2868.26				33	1	1	241
	1865.67	1235.46	-250.102	-309.21		1596.84	1945.79	357.089	1550.94		3462.52	3181.26	106.987	1241.73				42	16	13	6
	2048.36	511.931	1191.91	1664.47		2039.77	1054.62	726.037	1522.68		4088.13	1566.55	1917.94	3187.16				41	3	7	215
	403.456	1211.77	-218.048	1465.94		1046.31	1842.31	-930.702	2522.32		1449.77	3054.08	-1148.75	3988.27				29	25	12	69
	1425.98	1349.68	293.143	1443.44		1394.65	1549.14	-321.091	1318.68		2820.62	2898.82	-27.9472	2762.12				1	75	21	132
	1413.93	1115.75	-946.19	-562.14		3056.31	683.704	-632.552	-1248.41		4470.24	1799.45	-1578.74	-1810.55				43	99
	1185.01	1093.83	417.77	1156.16		2167.75	1647.66	259.047	1672.45		3352.76	2741.5	676.818	2828.62				47	17
	1099.2	885.637	567.764	735.176		1926.19	850.538	721.378	836.917		3025.39	1736.17	1289.14	1572.09				41
	1312.3	1571.34	612.044	-109.116		1579.23	2379.06	-48.5509	173.146		2891.54	3950.4	563.493	64.0301				29
	572.758	808.357	1139.11	-1336.9		2362.68	1703.97	1576.12	-824.482		2935.44	2512.33	2715.24	-2161.38
	500.902	1667.68	-80.6241			1215.36	862.716	-716.229			1716.26	2530.4	-796.853
	-807.367		1048.03			1093.17		-21.4126			285.801		1026.61
	1197.27					1275.77					2473.05
	1871.51					1167.06					3038.57

## Sheet: Figure 7
Figure 7A			Figure 7D										Figure 7F
Cancer Types	HRD_Score		DMSO	CIS		olaparib		5	10	5	10		Tumor Volum	Mice	Day 0	Day 4	Day 8	Day 12	Day 16	Day 20
ACC	7			1	2	5	10	1	1	2	2		Vehicle	#1	58.144	117.211	299.671	440.016	900.422	1301.81
ACC	9		1859428	1975620	1885781	1533190	810713	756360	841351	919511	438466			#2	102.344	172.214	471.046	786.326	1105.07	1456.39
ACC	0		1999251	2030773	2267254	1451010	846103	1170643	793576	842400	451045			#3	35.256	94.0375	439.616	722.736	844.448	1409.26
ACC	8		1965448	1988900	1832248	1388264	921870	914447	900259	1096694	351209			#4	55.6325	112.36	450.221	707.472	942.21	1146.07
ACC	5		1963893	1869363	1959610	1458846	987261	1307354	649973	884336	443647			#5	65.111	116.434	275.792	370.44	549.92	753.55
ACC	21		1743066	1967965	1675122	1380643	1009117	601903	623971	833743	418744
ACC	16		1929677	1605039	1765174	1605789	789891	1106130	354973	819480	420373		Cisplatin	#6	61.3565	148.413	266.45	451.314	785.294	1164.87
ACC	18													#7	54.675	199.854	326.114	425.25	721.28	1000.8
ACC	31													#8	80.0565	194.284	237.141	336.2	526.904	755.634
ACC	24													#9	31.2325	155.639	285.912	399.384	676.26	1029.6
ACC	8													#10	68.9265	257.8	392.85	504.21	713.9	1017.55
ACC	0
ACC	12												Olaparib	#11	95.648	132.962	290.521	385.784	596.43	932.659
ACC	4													#12	88.938	140.306	355.008	587.826	817.216	1068.63
ACC	8													#13	81.9315	114.376	388.129	555	765.184	1157.65
ACC	0													#14	74.36	121.086	282.906	473.984	700.087	1046.83
ACC	14													#15	68.9265	102.344	213.564	268.363	364.863	443.576
ACC	7
ACC	2												Combine	#16	122.786	214.242	358.706	427.432	539.055	746.986
ACC	25													#17	100.602	158.76	247.799	301.158	391.988	516.096
ACC	1													#18	71.5275	120.6	258.57	358.706	550	275.653
ACC	22													#19	79.35	95	194.35	249.529	303.24	393.762
ACC	0													#20	46.746	77.5	257.911	362.404	537.824	896.724
ACC	2
ACC	19
ACC	9
ACC	11												Figure 7H
ACC	1												Body weight	Mice	Day 0	Day 4	Day 8	Day 12	Day 16
ACC	9												Vehicle	#1	22.4	23	23.2	23.5	23.5
ACC	53													#2	20.3	20.6	20.8	20.9	21.3
ACC	3													#3	22	23	23.5	24	24.3
ACC	34													#4	20.1	20.5	20.8	21	21.5
ACC	2													#5	21.5	22	21.8	22.5	22.8
ACC	11
ACC	3												Cisplatin	#6	23.5	23.3	23.4	23	23.6
ACC	3													#7	22.5	23.4	23.7	24	24.5
ACC	21													#8	22.9	22.9	23.1	23.4	24.3
ACC	12													#9	22.2	22.8	23.1	23.8	23.8
ACC	5													#10	22.7	23.5	23.4	23.6	24
ACC	12
ACC	14												Olaparib	#11	24.9	24.4	24.8	24.9	25.3
ACC	12													#12	20.2	21.4	21.6	21.9	22.4
ACC	5													#13	22.2	23.2	23.4	23.9	24.3
ACC	1													#14	20	20.9	21.2	21.3	21.8
ACC	10													#15	21.7	22.5	22.8	23.1	23.47
ACC	15
ACC	10												Combine	#16	22.4	21.7	21.5	21	21.5
ACC	5													#17	22.3	21.1	21.7	21.3	21.4
ACC	4													#18	24.3	22.8	22.3	22	22.6
ACC	1													#19	21.4	20.8	19.8	19.2	20.1
ACC	5													#20	23.4	21.2	21	20.5	20.8
ACC	13
ACC	3
ACC	2
ACC	2
ACC	6
ACC	9
ACC	11
ACC	21
ACC	31
ACC	2
ACC	13
ACC	9
ACC	19
ACC	17
ACC	4
ACC	23
ACC	0
ACC	0
ACC	10
ACC	8
ACC	8
ACC	3
ACC	2
ACC	14
ACC	12
BLCA	41
BLCA	28
BLCA	9
BLCA	10
BLCA	26
BLCA	48
BLCA	46
BLCA	12
BLCA	41
BLCA	51
BLCA	10
BLCA	55
BLCA	7
BLCA	64
BLCA	18
BLCA	23
BLCA	3
BLCA	68
BLCA	44
BLCA	54
BLCA	10
BLCA	31
BLCA	34
BLCA	5
BLCA	43
BLCA	7
BLCA	13
BLCA	22
BLCA	16
BLCA	51
BLCA	63
BLCA	4
BLCA	11
BLCA	11
BLCA	27
BLCA	25
BLCA	9
BLCA	39
BLCA	18
BLCA	18
BLCA	37
BLCA	23
BLCA	33
BLCA	19
BLCA	43
BLCA	21
BLCA	53
BLCA	56
BLCA	42
BLCA	17
BLCA	27
BLCA	17
BLCA	14
BLCA	45
BLCA	13
BLCA	2
BLCA	16
BLCA	10
BLCA	18
BLCA	17
BLCA	7
BLCA	7
BLCA	0
BLCA	11
BLCA	2
BLCA	0
BLCA	22
BLCA	11
BLCA	18
BLCA	22
BLCA	9
BLCA	4
BLCA	12
BLCA	31
BLCA	12
BLCA	54
BLCA	44
BLCA	38
BLCA	13
BLCA	28
BLCA	5
BLCA	26
BLCA	37
BLCA	49
BLCA	3
BLCA	9
BLCA	44
BLCA	38
BLCA	16
BLCA	3
BLCA	0
BLCA	24
BLCA	21
BLCA	32
BLCA	25
BLCA	54
BLCA	47
BLCA	22
BLCA	60
BLCA	25
BLCA	26
BLCA	15
BLCA	23
BLCA	11
BLCA	29
BLCA	5
BLCA	14
BLCA	40
BLCA	29
BLCA	35
BLCA	3
BLCA	1
BLCA	14
BLCA	45
BLCA	28
BLCA	45
BLCA	14
BLCA	58
BLCA	26
BLCA	62
BLCA	28
BLCA	14
BLCA	30
BLCA	51
BLCA	17
BLCA	13
BLCA	31
BLCA	33
BLCA	22
BLCA	22
BLCA	48
BLCA	30
BLCA	23
BLCA	9
BLCA	55
BLCA	3
BLCA	3
BLCA	33
BLCA	31
BLCA	10
BLCA	11
BLCA	0
BLCA	29
BLCA	22
BLCA	0
BLCA	7
BLCA	47
BLCA	38
BLCA	8
BLCA	74
BLCA	9
BLCA	12
BLCA	40
BLCA	11
BLCA	31
BLCA	47
BLCA	32
BLCA	28
BLCA	33
BLCA	9
BLCA	27
BLCA	55
BLCA	44
BLCA	7
BLCA	37
BLCA	18
BLCA	19
BLCA	18
BLCA	45
BLCA	34
BLCA	39
BLCA	39
BLCA	34
BLCA	13
BLCA	38
BLCA	27
BLCA	1
BLCA	19
BLCA	23
BLCA	33
BLCA	8
BLCA	41
BLCA	24
BLCA	32
BLCA	30
BLCA	33
BLCA	20
BLCA	46
BLCA	23
BLCA	21
BLCA	19
BLCA	45
BLCA	29
BLCA	32
BLCA	41
BLCA	32
BLCA	37
BLCA	7
BLCA	42
BLCA	48
BLCA	4
BLCA	32
BLCA	33
BLCA	8
BLCA	23
BLCA	22
BLCA	40
BLCA	20
BLCA	21
BLCA	19
BLCA	11
BLCA	16
BLCA	16
BLCA	41
BLCA	59
BLCA	65
BLCA	10
BLCA	29
BLCA	24
BLCA	21
BLCA	8
BLCA	7
BLCA	56
BLCA	41
BLCA	44
BLCA	21
BLCA	59
BLCA	61
BLCA	44
BLCA	40
BLCA	47
BLCA	11
BLCA	8
BLCA	41
BLCA	47
BLCA	20
BLCA	29
BLCA	34
BLCA	26
BLCA	44
BLCA	4
BLCA	49
BLCA	24
BLCA	58
BLCA	25
BLCA	18
BLCA	37
BLCA	11
BLCA	67
BLCA	19
BLCA	57
BLCA	30
BLCA	24
BLCA	36
BLCA	57
BLCA	17
BLCA	66
BLCA	49
BLCA	32
BLCA	0
BLCA	36
BLCA	47
BLCA	22
BLCA	42
BLCA	52
BLCA	7
BLCA	59
BLCA	16
BLCA	45
BLCA	39
BLCA	40
BLCA	19
BLCA	34
BLCA	35
BLCA	35
BLCA	48
BLCA	36
BLCA	34
BLCA	23
BLCA	35
BLCA	37
BLCA	26
BLCA	23
BLCA	35
BLCA	20
BLCA	6
BLCA	38
BLCA	39
BLCA	36
BLCA	22
BLCA	22
BLCA	15
BLCA	23
BLCA	34
BLCA	51
BLCA	42
BLCA	34
BLCA	15
BLCA	28
BLCA	21
BLCA	42
BLCA	22
BLCA	39
BLCA	25
BLCA	44
BLCA	39
BLCA	39
BLCA	27
BLCA	19
BLCA	23
BLCA	22
BLCA	23
BLCA	7
BLCA	30
BLCA	18
BLCA	13
BLCA	3
BLCA	13
BLCA	32
BLCA	51
BLCA	35
BLCA	43
BLCA	43
BLCA	61
BLCA	30
BLCA	25
BLCA	43
BLCA	20
BLCA	44
BLCA	41
BLCA	34
BLCA	3
BLCA	37
BLCA	6
BLCA	27
BLCA	45
BLCA	20
BLCA	16
BLCA	71
BLCA	4
BLCA	21
BLCA	30
BLCA	21
BLCA	12
BLCA	27
BLCA	21
BLCA	101
BLCA	22
BLCA	42
BLCA	6
BLCA	15
BLCA	27
BLCA	11
BLCA	1
BLCA	15
BLCA	23
BLCA	0
BLCA	8
BLCA	3
BLCA	5
BLCA	23
BLCA	36
BLCA	30
BLCA	28
BLCA	20
BLCA	13
BLCA	22
BLCA	3
BLCA	18
BLCA	20
BLCA	47
BLCA	35
BLCA	15
BLCA	70
BLCA	16
BLCA	33
BLCA	43
BLCA	6
BLCA	33
BLCA	61
BLCA	14
BLCA	37
BLCA	28
BLCA	17
BLCA	51
BLCA	15
BLCA	39
BLCA	34
BLCA	37
BLCA	62
BLCA	43
BLCA	4
BRCA	15
BRCA	32
BRCA	31
BRCA	7
BRCA	16
BRCA	9
BRCA	15
BRCA	0
BRCA	25
BRCA	15
BRCA	23
BRCA	12
BRCA	32
BRCA	13
BRCA	22
BRCA	33
BRCA	10
BRCA	82
BRCA	19
BRCA	8
BRCA	7
BRCA	83
BRCA	16
BRCA	36
BRCA	77
BRCA	59
BRCA	10
BRCA	22
BRCA	18
BRCA	20
BRCA	7
BRCA	38
BRCA	40
BRCA	5
BRCA	4
BRCA	2
BRCA	3
BRCA	30
BRCA	21
BRCA	3
BRCA	44
BRCA	21
BRCA	62
BRCA	30
BRCA	73
BRCA	4
BRCA	31
BRCA	8
BRCA	7
BRCA	7
BRCA	38
BRCA	7
BRCA	1
BRCA	7
BRCA	3
BRCA	25
BRCA	8
BRCA	10
BRCA	49
BRCA	18
BRCA	35
BRCA	32
BRCA	36
BRCA	10
BRCA	70
BRCA	31
BRCA	26
BRCA	39
BRCA	15
BRCA	3
BRCA	4
BRCA	23
BRCA	6
BRCA	8
BRCA	40
BRCA	14
BRCA	29
BRCA	21
BRCA	7
BRCA	25
BRCA	6
BRCA	8
BRCA	36
BRCA	44
BRCA	34
BRCA	33
BRCA	17
BRCA	4
BRCA	10
BRCA	17
BRCA	11
BRCA	8
BRCA	6
BRCA	14
BRCA	33
BRCA	53
BRCA	13
BRCA	66
BRCA	10
BRCA	8
BRCA	13
BRCA	21
BRCA	55
BRCA	29
BRCA	11
BRCA	65
BRCA	10
BRCA	50
BRCA	11
BRCA	4
BRCA	54
BRCA	16
BRCA	74
BRCA	4
BRCA	46
BRCA	31
BRCA	9
BRCA	9
BRCA	4
BRCA	25
BRCA	31
BRCA	18
BRCA	38
BRCA	15
BRCA	39
BRCA	0
BRCA	10
BRCA	46
BRCA	60
BRCA	34
BRCA	55
BRCA	4
BRCA	6
BRCA	59
BRCA	48
BRCA	68
BRCA	76
BRCA	20
BRCA	30
BRCA	8
BRCA	38
BRCA	63
BRCA	31
BRCA	67
BRCA	59
BRCA	4
BRCA	31
BRCA	55
BRCA	21
BRCA	31
BRCA	29
BRCA	20
BRCA	5
BRCA	38
BRCA	25
BRCA	13
BRCA	71
BRCA	23
BRCA	23
BRCA	33
BRCA	24
BRCA	11
BRCA	33
BRCA	12
BRCA	8
BRCA	14
BRCA	11
BRCA	26
BRCA	24
BRCA	0
BRCA	33
BRCA	39
BRCA	79
BRCA	25
BRCA	85
BRCA	12
BRCA	35
BRCA	13
BRCA	13
BRCA	11
BRCA	13
BRCA	7
BRCA	39
BRCA	6
BRCA	6
BRCA	51
BRCA	12
BRCA	70
BRCA	13
BRCA	24
BRCA	24
BRCA	10
BRCA	34
BRCA	51
BRCA	22
BRCA	46
BRCA	16
BRCA	10
BRCA	4
BRCA	56
BRCA	26
BRCA	10
BRCA	18
BRCA	14
BRCA	28
BRCA	14
BRCA	21
BRCA	11
BRCA	18
BRCA	8
BRCA	26
BRCA	8
BRCA	21
BRCA	19
BRCA	49
BRCA	25
BRCA	8
BRCA	0
BRCA	10
BRCA	0
BRCA	22
BRCA	40
BRCA	10
BRCA	25
BRCA	10
BRCA	14
BRCA	36
BRCA	3
BRCA	3
BRCA	13
BRCA	37
BRCA	25
BRCA	23
BRCA	24
BRCA	15
BRCA	12
BRCA	31
BRCA	24
BRCA	6
BRCA	24
BRCA	8
BRCA	36
BRCA	71
BRCA	4
BRCA	7
BRCA	12
BRCA	10
BRCA	17
BRCA	8
BRCA	40
BRCA	43
BRCA	35
BRCA	61
BRCA	40
BRCA	16
BRCA	66
BRCA	44
BRCA	75
BRCA	21
BRCA	67
BRCA	20
BRCA	11
BRCA	27
BRCA	9
BRCA	57
BRCA	3
BRCA	12
BRCA	57
BRCA	35
BRCA	23
BRCA	59
BRCA	42
BRCA	28
BRCA	20
BRCA	71
BRCA	23
BRCA	5
BRCA	10
BRCA	9
BRCA	35
BRCA	84
BRCA	7
BRCA	26
BRCA	32
BRCA	22
BRCA	19
BRCA	46
BRCA	25
BRCA	13
BRCA	43
BRCA	0
BRCA	41
BRCA	83
BRCA	39
BRCA	52
BRCA	18
BRCA	73
BRCA	4
BRCA	4
BRCA	9
BRCA	37
BRCA	68
BRCA	51
BRCA	34
BRCA	4
BRCA	16
BRCA	14
BRCA	10
BRCA	36
BRCA	89
BRCA	4
BRCA	19
BRCA	15
BRCA	65
BRCA	7
BRCA	5
BRCA	26
BRCA	10
BRCA	56
BRCA	31
BRCA	0
BRCA	16
BRCA	40
BRCA	23
BRCA	29
BRCA	25
BRCA	59
BRCA	17
BRCA	27
BRCA	9
BRCA	14
BRCA	70
BRCA	10
BRCA	16
BRCA	49
BRCA	38
BRCA	36
BRCA	58
BRCA	22
BRCA	35
BRCA	26
BRCA	32
BRCA	40
BRCA	31
BRCA	78
BRCA	27
BRCA	47
BRCA	12
BRCA	18
BRCA	10
BRCA	30
BRCA	0
BRCA	19
BRCA	31
BRCA	26
BRCA	9
BRCA	22
BRCA	16
BRCA	6
BRCA	33
BRCA	65
BRCA	24
BRCA	50
BRCA	11
BRCA	9
BRCA	4
BRCA	6
BRCA	72
BRCA	14
BRCA	28
BRCA	23
BRCA	18
BRCA	8
BRCA	4
BRCA	33
BRCA	30
BRCA	79
BRCA	3
BRCA	21
BRCA	41
BRCA	63
BRCA	7
BRCA	0
BRCA	8
BRCA	10
BRCA	8
BRCA	20
BRCA	2
BRCA	13
BRCA	17
BRCA	15
BRCA	13
BRCA	43
BRCA	40
BRCA	4
BRCA	33
BRCA	20
BRCA	22
BRCA	5
BRCA	21
BRCA	26
BRCA	16
BRCA	73
BRCA	20
BRCA	14
BRCA	21
BRCA	26
BRCA	5
BRCA	57
BRCA	39
BRCA	30
BRCA	24
BRCA	13
BRCA	20
BRCA	4
BRCA	4
BRCA	18
BRCA	4
BRCA	77
BRCA	13
BRCA	32
BRCA	18
BRCA	20
BRCA	28
BRCA	18
BRCA	27
BRCA	33
BRCA	29
BRCA	6
BRCA	6
BRCA	78
BRCA	1
BRCA	5
BRCA	17
BRCA	13
BRCA	21
BRCA	6
BRCA	33
BRCA	10
BRCA	27
BRCA	51
BRCA	7
BRCA	12
BRCA	32
BRCA	68
BRCA	41
BRCA	17
BRCA	42
BRCA	9
BRCA	37
BRCA	10
BRCA	27
BRCA	37
BRCA	23
BRCA	14
BRCA	8
BRCA	26
BRCA	62
BRCA	7
BRCA	41
BRCA	8
BRCA	5
BRCA	62
BRCA	8
BRCA	37
BRCA	3
BRCA	16
BRCA	5
BRCA	56
BRCA	22
BRCA	74
BRCA	11
BRCA	14
BRCA	39
BRCA	18
BRCA	19
BRCA	26
BRCA	29
BRCA	16
BRCA	18
BRCA	4
BRCA	8
BRCA	26
BRCA	12
BRCA	4
BRCA	5
BRCA	27
BRCA	22
BRCA	27
BRCA	4
BRCA	28
BRCA	32
BRCA	4
BRCA	10
BRCA	4
BRCA	8
BRCA	21
BRCA	11
BRCA	22
BRCA	17
BRCA	17
BRCA	4
BRCA	0
BRCA	9
BRCA	39
BRCA	15
BRCA	7
BRCA	27
BRCA	7
BRCA	10
BRCA	3
BRCA	12
BRCA	4
BRCA	33
BRCA	21
BRCA	44
BRCA	49
BRCA	6
BRCA	4
BRCA	5
BRCA	18
BRCA	63
BRCA	7
BRCA	6
BRCA	30
BRCA	12
BRCA	25
BRCA	30
BRCA	26
BRCA	10
BRCA	4
BRCA	8
BRCA	62
BRCA	27
BRCA	10
BRCA	53
BRCA	54
BRCA	85
BRCA	27
BRCA	21
BRCA	3
BRCA	17
BRCA	26
BRCA	26
BRCA	2
BRCA	35
BRCA	42
BRCA	39
BRCA	32
BRCA	30
BRCA	40
BRCA	39
BRCA	26
BRCA	8
BRCA	4
BRCA	10
BRCA	33
BRCA	64
BRCA	20
BRCA	10
BRCA	13
BRCA	49
BRCA	28
BRCA	26
BRCA	29
BRCA	11
BRCA	3
BRCA	11
BRCA	55
BRCA	47
BRCA	13
BRCA	0
BRCA	8
BRCA	43
BRCA	3
BRCA	13
BRCA	58
BRCA	76
BRCA	25
BRCA	8
BRCA	28
BRCA	51
BRCA	41
BRCA	19
BRCA	44
BRCA	28
BRCA	9
BRCA	17
BRCA	29
BRCA	53
BRCA	15
BRCA	36
BRCA	0
BRCA	76
BRCA	29
BRCA	34
BRCA	33
BRCA	16
BRCA	26
BRCA	39
BRCA	16
BRCA	72
BRCA	22
BRCA	17
BRCA	60
BRCA	37
BRCA	15
BRCA	28
BRCA	32
BRCA	31
BRCA	42
BRCA	22
BRCA	17
BRCA	17
BRCA	17
BRCA	29
BRCA	42
BRCA	67
BRCA	6
BRCA	22
BRCA	32
BRCA	23
BRCA	35
BRCA	58
BRCA	37
BRCA	20
BRCA	4
BRCA	34
BRCA	6
BRCA	69
BRCA	7
BRCA	31
BRCA	28
BRCA	41
BRCA	33
BRCA	40
BRCA	12
BRCA	23
BRCA	27
BRCA	0
BRCA	17
BRCA	25
BRCA	53
BRCA	51
BRCA	42
BRCA	6
BRCA	69
BRCA	6
BRCA	13
BRCA	6
BRCA	37
BRCA	6
BRCA	4
BRCA	15
BRCA	55
BRCA	12
BRCA	8
BRCA	3
BRCA	27
BRCA	8
BRCA	40
BRCA	72
BRCA	47
BRCA	16
BRCA	12
BRCA	72
BRCA	13
BRCA	36
BRCA	25
BRCA	2
BRCA	50
BRCA	25
BRCA	26
BRCA	44
BRCA	10
BRCA	12
BRCA	35
BRCA	0
BRCA	77
BRCA	10
BRCA	75
BRCA	6
BRCA	4
BRCA	9
BRCA	48
BRCA	22
BRCA	4
BRCA	37
BRCA	10
BRCA	18
BRCA	21
BRCA	11
BRCA	6
BRCA	13
BRCA	15
BRCA	4
BRCA	18
BRCA	12
BRCA	14
BRCA	32
BRCA	18
BRCA	8
BRCA	22
BRCA	12
BRCA	69
BRCA	10
BRCA	65
BRCA	18
BRCA	85
BRCA	30
BRCA	24
BRCA	12
BRCA	19
BRCA	44
BRCA	49
BRCA	18
BRCA	8
BRCA	8
BRCA	26
BRCA	6
BRCA	76
BRCA	26
BRCA	58
BRCA	5
BRCA	6
BRCA	33
BRCA	16
BRCA	5
BRCA	15
BRCA	7
BRCA	6
BRCA	11
BRCA	9
BRCA	39
BRCA	21
BRCA	17
BRCA	27
BRCA	62
BRCA	19
BRCA	42
BRCA	35
BRCA	3
BRCA	3
BRCA	18
BRCA	11
BRCA	7
BRCA	32
BRCA	6
BRCA	12
BRCA	28
BRCA	29
BRCA	7
BRCA	0
BRCA	13
BRCA	16
BRCA	30
BRCA	5
BRCA	9
BRCA	62
BRCA	14
BRCA	6
BRCA	58
BRCA	22
BRCA	15
BRCA	74
BRCA	43
BRCA	24
BRCA	52
BRCA	14
BRCA	31
BRCA	5
BRCA	43
BRCA	44
BRCA	23
BRCA	54
BRCA	4
BRCA	14
BRCA	14
BRCA	28
BRCA	50
BRCA	42
BRCA	75
BRCA	42
BRCA	6
BRCA	46
BRCA	14
BRCA	13
BRCA	23
BRCA	9
BRCA	7
BRCA	54
BRCA	9
BRCA	40
BRCA	13
BRCA	13
BRCA	37
BRCA	4
BRCA	30
BRCA	16
BRCA	3
BRCA	42
BRCA	49
BRCA	47
BRCA	39
BRCA	13
BRCA	22
BRCA	3
BRCA	26
BRCA	23
BRCA	26
BRCA	22
BRCA	35
BRCA	67
BRCA	79
BRCA	9
BRCA	42
BRCA	77
BRCA	2
BRCA	44
BRCA	14
BRCA	4
BRCA	6
BRCA	21
BRCA	61
BRCA	0
BRCA	54
BRCA	56
BRCA	5
BRCA	34
BRCA	65
BRCA	20
BRCA	12
BRCA	20
BRCA	14
BRCA	1
BRCA	6
BRCA	19
BRCA	13
BRCA	13
BRCA	16
BRCA	37
BRCA	36
BRCA	10
BRCA	40
BRCA	51
BRCA	21
BRCA	0
BRCA	9
BRCA	67
BRCA	16
BRCA	5
BRCA	14
BRCA	39
BRCA	26
BRCA	72
BRCA	6
BRCA	0
BRCA	38
BRCA	19
BRCA	23
BRCA	16
BRCA	11
BRCA	22
BRCA	10
BRCA	32
BRCA	17
BRCA	45
BRCA	43
BRCA	19
BRCA	13
BRCA	32
BRCA	21
BRCA	32
BRCA	48
BRCA	42
BRCA	8
BRCA	18
BRCA	18
BRCA	3
BRCA	4
BRCA	0
BRCA	14
BRCA	72
BRCA	18
BRCA	3
BRCA	12
BRCA	68
BRCA	7
BRCA	21
BRCA	12
BRCA	7
BRCA	41
BRCA	14
BRCA	1
BRCA	9
BRCA	27
BRCA	28
BRCA	34
BRCA	79
BRCA	21
BRCA	8
BRCA	50
BRCA	29
BRCA	32
BRCA	7
BRCA	53
BRCA	34
BRCA	85
BRCA	14
BRCA	11
BRCA	19
BRCA	43
BRCA	20
BRCA	18
BRCA	2
BRCA	4
BRCA	76
BRCA	6
BRCA	2
BRCA	26
BRCA	53
BRCA	0
BRCA	51
BRCA	9
BRCA	8
BRCA	9
BRCA	6
BRCA	10
BRCA	28
BRCA	42
BRCA	6
BRCA	13
BRCA	10
BRCA	21
BRCA	16
BRCA	55
BRCA	12
BRCA	0
BRCA	64
BRCA	38
BRCA	20
BRCA	19
BRCA	35
BRCA	64
BRCA	5
BRCA	19
BRCA	21
BRCA	72
BRCA	36
BRCA	48
BRCA	9
BRCA	11
BRCA	28
BRCA	11
BRCA	14
BRCA	12
BRCA	22
BRCA	18
CESC	6
CESC	28
CESC	14
CESC	32
CESC	24
CESC	18
CESC	24
CESC	20
CESC	4
CESC	28
CESC	20
CESC	38
CESC	7
CESC	23
CESC	20
CESC	19
CESC	9
CESC	21
CESC	14
CESC	23
CESC	26
CESC	3
CESC	7
CESC	4
CESC	14
CESC	4
CESC	31
CESC	9
CESC	7
CESC	14
CESC	34
CESC	30
CESC	19
CESC	18
CESC	31
CESC	8
CESC	20
CESC	27
CESC	8
CESC	27
CESC	20
CESC	25
CESC	14
CESC	14
CESC	10
CESC	26
CESC	28
CESC	14
CESC	34
CESC	11
CESC	29
CESC	68
CESC	13
CESC	23
CESC	32
CESC	36
CESC	19
CESC	3
CESC	13
CESC	12
CESC	38
CESC	8
CESC	6
CESC	8
CESC	33
CESC	4
CESC	27
CESC	16
CESC	34
CESC	13
CESC	37
CESC	23
CESC	0
CESC	17
CESC	23
CESC	37
CESC	41
CESC	13
CESC	27
CESC	9
CESC	12
CESC	26
CESC	15
CESC	12
CESC	3
CESC	26
CESC	13
CESC	25
CESC	8
CESC	36
CESC	4
CESC	20
CESC	20
CESC	18
CESC	40
CESC	9
CESC	13
CESC	41
CESC	11
CESC	15
CESC	36
CESC	34
CESC	11
CESC	26
CESC	52
CESC	8
CESC	10
CESC	7
CESC	15
CESC	4
CESC	6
CESC	12
CESC	18
CESC	9
CESC	18
CESC	45
CESC	3
CESC	10
CESC	29
CESC	17
CESC	21
CESC	27
CESC	7
CESC	15
CESC	24
CESC	21
CESC	24
CESC	18
CESC	12
CESC	24
CESC	12
CESC	10
CESC	18
CESC	42
CESC	12
CESC	24
CESC	12
CESC	13
CESC	26
CESC	10
CESC	20
CESC	10
CESC	12
CESC	24
CESC	12
CESC	8
CESC	10
CESC	40
CESC	23
CESC	12
CESC	22
CESC	44
CESC	9
CESC	27
CESC	11
CESC	16
CESC	6
CESC	19
CESC	15
CESC	14
CESC	20
CESC	9
CESC	10
CESC	23
CESC	5
CESC	17
CESC	13
CESC	18
CESC	21
CESC	44
CESC	24
CESC	16
CESC	28
CESC	12
CESC	37
CESC	2
CESC	12
CESC	19
CESC	22
CESC	17
CESC	14
CESC	17
CESC	8
CESC	28
CESC	19
CESC	7
CESC	40
CESC	24
CESC	42
CESC	0
CESC	22
CESC	2
CESC	11
CESC	19
CESC	6
CESC	25
CESC	55
CESC	14
CESC	10
CESC	25
CESC	12
CESC	7
CESC	41
CESC	34
CESC	21
CESC	29
CESC	47
CESC	59
CESC	19
CESC	20
CESC	26
CESC	10
CESC	31
CESC	38
CESC	13
CESC	4
CESC	15
CESC	14
CESC	54
CESC	18
CESC	36
CESC	19
CESC	18
CESC	12
CESC	18
CESC	9
CESC	41
CESC	52
CESC	23
CESC	34
CESC	31
CESC	27
CESC	35
CESC	17
CESC	20
CESC	0
CESC	30
CESC	14
CESC	43
CESC	48
CESC	22
CESC	21
CESC	35
CESC	7
CESC	27
CESC	27
CESC	9
CESC	39
CESC	16
CESC	36
CESC	11
CESC	22
CESC	14
CESC	6
CESC	21
CESC	18
CESC	12
CESC	33
CESC	22
CESC	16
CESC	10
CESC	28
CESC	3
CESC	11
CESC	16
CESC	26
CESC	19
CESC	15
CESC	20
CESC	29
CESC	56
CESC	17
CHOL	30
CHOL	8
CHOL	23
CHOL	35
CHOL	14
CHOL	26
CHOL	11
CHOL	46
CHOL	0
CHOL	24
CHOL	24
CHOL	18
CHOL	28
CHOL	22
CHOL	31
CHOL	22
CHOL	23
CHOL	16
CHOL	38
CHOL	19
CHOL	23
CHOL	26
CHOL	17
CHOL	17
CHOL	12
CHOL	31
CHOL	27
CHOL	23
CHOL	5
CHOL	22
CHOL	22
CHOL	23
CHOL	37
CHOL	0
CHOL	20
CHOL	24
COAD	1
COAD	13
COAD	3
COAD	33
COAD	4
COAD	29
COAD	27
COAD	22
COAD	21
COAD	16
COAD	38
COAD	20
COAD	15
COAD	7
COAD	13
COAD	11
COAD	4
COAD	17
COAD	5
COAD	0
COAD	10
COAD	19
COAD	11
COAD	19
COAD	14
COAD	31
COAD	11
COAD	13
COAD	9
COAD	3
COAD	19
COAD	11
COAD	9
COAD	4
COAD	10
COAD	36
COAD	6
COAD	4
COAD	10
COAD	2
COAD	3
COAD	0
COAD	20
COAD	13
COAD	24
COAD	3
COAD	35
COAD	17
COAD	5
COAD	3
COAD	15
COAD	27
COAD	17
COAD	15
COAD	4
COAD	17
COAD	7
COAD	10
COAD	16
COAD	5
COAD	22
COAD	4
COAD	2
COAD	4
COAD	5
COAD	3
COAD	16
COAD	1
COAD	3
COAD	3
COAD	1
COAD	18
COAD	0
COAD	3
COAD	1
COAD	11
COAD	50
COAD	12
COAD	0
COAD	18
COAD	12
COAD	8
COAD	16
COAD	3
COAD	11
COAD	18
COAD	7
COAD	0
COAD	0
COAD	3
COAD	2
COAD	42
COAD	17
COAD	16
COAD	20
COAD	8
COAD	3
COAD	10
COAD	12
COAD	21
COAD	47
COAD	1
COAD	3
COAD	10
COAD	9
COAD	2
COAD	3
COAD	11
COAD	19
COAD	16
COAD	0
COAD	1
COAD	21
COAD	3
COAD	21
COAD	20
COAD	26
COAD	6
COAD	6
COAD	3
COAD	10
COAD	3
COAD	8
COAD	14
COAD	0
COAD	11
COAD	0
COAD	16
COAD	16
COAD	6
COAD	3
COAD	18
COAD	1
COAD	11
COAD	33
COAD	3
COAD	21
COAD	2
COAD	47
COAD	19
COAD	12
COAD	64
COAD	3
COAD	0
COAD	24
COAD	9
COAD	13
COAD	24
COAD	14
COAD	1
COAD	4
COAD	23
COAD	1
COAD	22
COAD	11
COAD	7
COAD	12
COAD	1
COAD	0
COAD	3
COAD	12
COAD	11
COAD	8
COAD	17
COAD	28
COAD	2
COAD	6
COAD	1
COAD	23
COAD	16
COAD	6
COAD	11
COAD	34
COAD	3
COAD	18
COAD	5
COAD	0
COAD	6
COAD	11
COAD	4
COAD	11
COAD	2
COAD	0
COAD	7
COAD	2
COAD	14
COAD	2
COAD	1
COAD	4
COAD	8
COAD	21
COAD	7
COAD	14
COAD	22
COAD	17
COAD	14
COAD	29
COAD	25
COAD	12
COAD	1
COAD	17
COAD	2
COAD	11
COAD	8
COAD	2
COAD	0
COAD	18
COAD	9
COAD	0
COAD	5
COAD	11
COAD	4
COAD	12
COAD	10
COAD	4
COAD	18
COAD	0
COAD	39
COAD	9
COAD	14
COAD	2
COAD	15
COAD	5
COAD	2
COAD	9
COAD	17
COAD	18
COAD	8
COAD	15
COAD	6
COAD	23
COAD	12
COAD	18
COAD	17
COAD	23
COAD	23
COAD	8
COAD	13
COAD	17
COAD	0
COAD	9
COAD	29
COAD	0
COAD	18
COAD	16
COAD	12
COAD	0
COAD	1
COAD	18
COAD	0
COAD	14
COAD	19
COAD	2
COAD	4
COAD	12
COAD	16
COAD	22
COAD	15
COAD	18
COAD	17
COAD	12
COAD	14
COAD	8
COAD	24
[truncated: 6,869 more rows]

## Sheet: Figure S1
Figure S1C			Figure S1D			Figure S1E					Figure S1F				Figure S1G							Figure S1H											Figure S1I
Sample Distribution			Overall survival				Age					Gender				Position							Stage											pathology
Year	Number		Days	State		Days	≤ 18 (n=63)	19-45 (n=30)	≥ 45 (n=28)		Days	Female (n=58)	Male (n=63)		Days	Femoral (n=69)	Humerus (n=13)	Pelvis (n=15)	Tibia(n=16)	Others (n=8)		Days	IIB (n=111)	III (n=10)									Days	Chondroblastic (n=15)	Fibroblastic (n=28)	Osteoblastic (n=59)	ND (n=19)
2011	5		324	1		718	1				459	1			1658	0						718	1										748	0
2012	14		599	1		1658	0				1818	0			1999	0						1658	0										277	1
2013	22		2914	0		419	1				306	1			1816	0						419	1										1437	1
2014	15		306	1		1999	0				562	1			2670	0						1999	0										352	1
2015	21		214	1		1461	1				705	0			2458	0						1461	1										459	1
2016	10		730	1		1816	0				1816	0			748	0						1816	0										608	1
2017	6		1970	1		2670	0				1818	0			2356	0						2670	0										1970	1
2018	18		2793	0		2458	0				2254	1			277	1						2458	0										1818	0
2019	10		240	1		729	1				467	0			1728	0						729	1										1047	0
			1584	1		1505	0				333	0			2317	0						1505	0										2481	0
			2670	0		748	0				1495	0			495	1						748	0										306	1
			352	1		285	0				2524	1			1404	0						285	0										562	1
			2543	0		2356	0				1667	0			1818	0						2356	0										705	0
			1120	1		277	1				2298	0			730	1						277	1										403	0
			2481	0		1728	0				780	1			2254	1						1728	0										351	0
			459	1		2317	0				370	1			2032	0						2317	0										1816		0
			2477	0		495	1				631	0			344	1						495	1										2670		0
			2458	0		760	1				708	0			1362	0						760	1										1818		0
			2364	0		1404	0				369	0			424	0						1404	0										2254		1
			2428	0		1818	0				2214	0			355	0						1818	0										467		0
			2458	0		730	1				2458	0			1437	1						730	1										333		0
			2356	0		2254	1				2914	0			467	0						2254	1										1495		0
			608	1		2032	0				245	1			333	0						2032	0										2051		0
			2254	1		1800	0				1412	0			1664	0						1800	0										2524		1
			2307	0		1296	0				1584	1			1120	1						1296	0										740		1
			2302	0		761	1				908	1			341	1						761	1										599		1
			286	1		344	1				1461	1			347	0						344	1										1667		0
			344	1		2164	0				761	1			249	0						2164	0										2298		0
			277	1		1362	0				218	0			1575	0						1362	0										780		1
			2298	0		705	0				1667	0			1495	0						705	0										370		1
			780	1		424	0				2092	0			352	1						424	0										1910		0
			1458	1		403	0				1458	1			2183	0						403	0										2397		0
			2164	0		355	0				1800	0			2051	0						355	0										631		0
			2214	0		1437	1				2793	0			2524	1						1437	1										221		0
			2183	0		306	1				1658	0			721	0						306	1										708		0
			2051	0		2793	0				1999	0			907	1						2793	0										214		1
			2063	0		708	0				2317	0			2063	0						708	0										369		0
			2092	0		287	1				495	1			209	1						581	0										527		0
			370	1		581	0				1404	0			324	1						467	0										2214		0
			1957	0		467	0				344	1			740	1						383	0										2458		0
			2032	0		383	0				1575	0			599	1						333	0										1498		0
			2524	1		333	0				2534	0			1412	0						1664	0										2914		0
			1910	0		1664	0				2302	0			2428	0						1120	1										245		1
			729	1		1120	1				1422	0			1667	0						2364	0										1658			0
			341	1		2364	0				287	1			1301	0						2307	0										1999			0
			1583	0		2307	0				1505	0			3248	0						341	1										2458			0
			1658	0		341	1				2364	0			459	1						347	0										2356			0
			1498	0		347	0				1427	1			2298	0						249	0										1728			0
			1505	0		249	0				319	0			1606	0						1575	0										2317			0
			908	1		1575	0				419	1			608	1						1495	0										495			1
			2397	0		1495	0				581	0			780	1						352	1										1404			0
			2317	0		705	1				2543	0			1584	1						2477	0										730			1
			1800	0		352	1				2307	0			908	1						1498	0										2032			0
			1667	0		2477	0				2477	0			2534	0						240	1										344			1
			562	1		286	1				1386	0			370	1						2183	0										424			0
			1386	0		1498	0				442	1			477	0						2051	0										355			0
			245	1		240	1				760	1			1910	0						1957	0										1664			0
			1362	0		2183	0				442	0			2397	0						2524	1										347			0
			1301	0		2051	0				748		0		1970	1						721	0										1575			0
			1047	0		1957	0				277		1		2302	0						907	1										2183			0
			495	1		2524	1				1437		1		631	0						2063	0										721			0
			705	0		721	0				352		1		1422	0						351	0										907			1
			721	0		907	1				608		1		221	0						209	1										2063			0
			748	0		2063		0			1970		1		287	1						1427	1										209			1
			631	0		351		0			1047		0		705	1						324	1										324			1
			708	0		209		1			2481		0		286	1						137	0										1301			0
			287	1		1427		1			403		0		184	1						1583	0										1606			0
			394	1		324		1			351		0		526	0						740	1										2534			0
			527	0		137		0			2670		0		568	0						599	1										477			0
			568	0		1583		0			2051		0		718		1					2092	0										2302			0
			477	0		740		1			740		1		1461		1					1412	0										1422			0
			442	1		599		1			599		1		1505		0					690	1										287			1
			442	0		2092		0			1910		0		761		1					1047	0										705			1
			737	0		1412		0			2397		0		708		0					442	0										286			1
			581	0		690		1			221		0		2364		0					2428	0										184			1
			1296	0		1047		0			214		1		240		1					1667	0										526			0
			467	0		442		0			527		0		1427		1					1301	0										568			0
			383	0		2428		0			1498		0		737		0					3248	0										718			1
			369	0		1667		0			1362		0		218		0					459	1										1505			0
			347	0		1301		0			1120		1		214		1					2298	0										2364			0
			424	0		184		1			249		0		319		0					737	0										240			1
			319	0		3248		0			2428		0		1818		0					1606	0										1427			1
			403	0		459		1			3248		0		306			1				1667	0										737			0
			351	0		2298		0			1957		0		2307			0				2914	0										319			0
			355	0		737		0			690		1		2477			0				369	0										419			1
			333	0		1606		0			2458		0		1957			0				608	1										729			1
			285	0		1667		0			2356		0		137			0				527	0										581			0
			249	0		2914		0			1728		0		2092			0				2543	0										2543			0
			221	0		369		0			730		1		369			0				780	1										394			1
			218	0		1818		0			2032		0		527			0				218	0										2307			0
			137	0		608		1			424		0		2214			0				1584	1										2477			0
			419	1		394		1			355		0		1386			0				908	1										137			0
			1667	0		527		0			1664		0		1642			1				2214	0										1386			0
			1728	0		2543			0		347		0		1458			1				2534	0										1642			1
			907	1		780			1		2183		0		2458			0				370	1										442			1
			1999	0		218			0		721		0		562			1				1386	0										285			0
			1412	0		1584			1		907		1		442			1				214	1										760			1
			1818	0		908			1		2063		0		285				0			477	0										1296			0
			209	1		526			0		209		1		760				1			1910	0										2164			0
			690	1		2214			0		324		1		1800				0			319	0										383			0
			184	1		442			1		1301		0		1296				0			1642	1										1583			0
			760	1		2534			0		1606		0		2164				0			2481	0										442			0
			1664	0		370			1		477		0		705				0			1458	1										1362				0
			1575	0		1386			0		705		1		403				0			2397	0										1120				1
			761	1		214			1		286		1		2793				0			1970	1										249				0
			1495	0		477			0		184		1		383				0			2302	0										1412				0
			2534	0		1910			0		526		0		1498				0			631	0										2428				0
			705	1		319			0		568		0		351				0			2458	0										3248				0
			718	1		1642			1		718		1		1583				0			1422	0										1584				1
			1461	1		2481			0		240		1		690				1			221	0										908				1
			1404	0		1458			1		737		0		442				0			562	1										1461				1
			1437	1		2397			0		729		1		2914				0			287		1									761				1
			3248	0		568			0		394		1		245				1			705		1									218				0
			1427	1		1970			1		137		0		419					1		286		1									1667				0
			1642	1		2302			0		1642		1		729					1		184		1									1957				0
			1422	0		631			0		285		0		581					0		1818		0									2092				0
			526	0		2458			0		1296		0		1047					0		394		1									1458				1
			1816	0		1422			0		2164		0		1667					0		526		0									1800				0
			1606	0		221			0		383		0		2543					0		442		1									2793				0
			740	1		562			1		1583		0		2481					0		568		0									690				1
			1818	0		245			1		341		1		394					1		245		1									341				1

## Sheet: Figure S2
Figure S2G				Figure S2H							Figure S2I
1-18	19-45	>45		1-18	19-45	>45					Category	Term	Count	PValue	Genes	Fold Enrichment	FDR
1.4	0.6	0.9		2	6	6					KEGG_PATHWAY	hsa00053:Ascorbate and aldarate metabolism	11	1.15701e-08	UGT1A10, UGT1A1, ALDH2, UGT1A5, UGT1A4, UGT1A3, UGT1A9, GUSB, UGT1A8, UGT1A7, UGT1A6	11.8203	3.26277e-06
1	5.46667	1.93333		8	6	8					KEGG_PATHWAY	hsa00983:Drug metabolism - other enzymes	15	1.23076e-07	UGT1A10, UGT1A1, DPYS, MPO, UPB1, IMPDH1, UGT1A5, UGT1A4, UGT1A3, UGT1A9, GUSB, UGT1A8, UGT1A7, CES1, UGT1A6	6.04447	1.73537e-05
0.533333	4.43333	2.4		5	6	2					KEGG_PATHWAY	hsa00860:Porphyrin metabolism	11	5.17879e-07	ALAD, UGT1A10, UGT1A1, UGT1A5, UGT1A4, UGT1A3, UGT1A9, GUSB, UGT1A8, UGT1A7, UGT1A6	8.24671	4.86806e-05
6.53333	0.433333	2.76667		3	4	5					KEGG_PATHWAY	hsa00040:Pentose and glucuronate interconversions	10	7.77608e-07	UGT1A10, UGT1A1, UGT1A5, UGT1A4, UGT1A3, UGT1A9, GUSB, UGT1A8, UGT1A7, UGT1A6	9.21062	5.48214e-05
1.33333	0.733333	2.4		8	5	5					KEGG_PATHWAY	hsa01240:Biosynthesis of cofactors	19	1.00166e-06	VKORC1, NQO1, UGT1A10, UGT1A1, CAD, PMM2, MAT1A, ALAD, RDH12, GGCX, ALDH2, UGT1A5, UGT1A4, UGT1A3, UGT1A9, GUSB, UGT1A8, UGT1A7, UGT1A6	4.00331	5.64936e-05
0.4	7.13333	0.966667		4	7	6					KEGG_PATHWAY	hsa04976:Bile secretion	14	2.97795e-06	UGT1A10, ABCC2, UGT1A1, HMGCR, SLCO1B1, UGT1A5, UGT1A4, UGT1A3, UGT1A9, LDLR, UGT1A8, UGT1A7, CFTR, UGT1A6	5.07101	0.000139963
0.833333	0.7	3.8		8	8	6					KEGG_PATHWAY	hsa02010:ABC transporters	10	7.44616e-06	ABCA1, ABCA2, ABCC2, ABCA5, ABCB6, ABCC6, ABCA4, ABCC9, ABCA13, CFTR	7.16381	0.000299974
0.233333	1.03333	2		5	6	6					KEGG_PATHWAY	hsa04979:Cholesterol metabolism	10	1.8393e-05	ABCA1, CYP27A1, CETP, LRP1, LPL, CD36, LRP2, APOE, LPA, LDLR	6.44743	0.000648352
0.333333	0.833333	2.06667		2	10	9					KEGG_PATHWAY	hsa00140:Steroid hormone biosynthesis	10	9.46397e-05	UGT1A10, UGT1A1, CYP11B1, UGT1A5, UGT1A4, UGT1A3, UGT1A9, UGT1A8, UGT1A7, UGT1A6	5.28478	0.00296538
2.5	1.16667	4.16667		4	4	5					KEGG_PATHWAY	hsa01100:Metabolic pathways	72	0.000169231	UGT1A10, DPYS, HEXA, PTEN, TCIRG1, SGSH, ALAD, NDST1, NAGLU, ALDH2, PHGDH, HMGCS2, GUSB, ACADS, GLUL, VKORC1, UGT1A1, ELOVL5, GAA, CAD, MAT1A, UPB1, LSS, CYP27A1, BTD, PIK3CA, EHHADH, B4GALT7, ATP6V1A, KMT2D, GUCY2D, NPR2, KMT2B, MRI1, HMGCR, ACACA, CYP27B1, RDH12, HLCS, NSD1, UGT1A5, PGK1, UGT1A4, INPP5K, UGT1A3, ASL, UGT1A9, PRODH, UGT1A8, UGT1A7, UGT1A6, NQO1, GLYCTK, IDH1, PMM2, DHCR24, FMO3,…	1.50817	0.00477232
2.06667	1.36667	1.6		5	3	3					KEGG_PATHWAY	hsa00830:Retinol metabolism	10	0.00022278	UGT1A10, UGT1A1, RDH12, UGT1A5, UGT1A4, UGT1A3, UGT1A9, UGT1A8, UGT1A7, UGT1A6	4.74076	0.00571126
0.9	1.1	3.73333		5	5	10					KEGG_PATHWAY	hsa00982:Drug metabolism - cytochrome P450	10	0.000345571	UGT1A10, UGT1A1, UGT1A5, UGT1A4, UGT1A3, FMO3, UGT1A9, UGT1A8, UGT1A7, UGT1A6	4.47738	0.00779477
0.4	9.33333	1.8		4	8	10					KEGG_PATHWAY	hsa04512:ECM-receptor interaction	11	0.000359333	LAMA5, COL1A2, LAMA2, ITGB4, COL6A2, ITGA8, COL4A6, CD36, THBS1, FREM1, HSPG2	4.02964	0.00779477
18.5	0.766667	2.13333		6	5	4					KEGG_PATHWAY	hsa05207:Chemical carcinogenesis - receptor activation	17	0.0008559	UGT1A10, UGT1A1, CACNA1B, PIK3R2, CACNA1C, EGFR, FGF3, DLL3, PIK3CA, UGT1A5, UGT1A4, UGT1A3, JAK2, UGT1A9, UGT1A8, UGT1A7, UGT1A6	2.58505	0.0172403
2.1	1.13333	3.56667		4	7	5					KEGG_PATHWAY	hsa05204:Chemical carcinogenesis - DNA adducts	9	0.00121755	UGT1A10, UGT1A1, UGT1A5, UGT1A4, UGT1A3, UGT1A9, UGT1A8, UGT1A7, UGT1A6	4.20485	0.02289
0.1	1.63333	0.933333		2	3	4					KEGG_PATHWAY	hsa00410:beta-Alanine metabolism	6	0.00238056	ALDH6A1, ALDH2, EHHADH, DPYS, ACADS, UPB1	6.23945	0.0419573
0.833333	20.5333	0.1		8	8	52					KEGG_PATHWAY	hsa00980:Metabolism of xenobiotics by cytochrome P450	9	0.00269069	UGT1A10, UGT1A1, UGT1A5, UGT1A4, UGT1A3, UGT1A9, UGT1A8, UGT1A7, UGT1A6	3.71967	0.0446338
5.36667	1.3	1.8		5	4	7					KEGG_PATHWAY	hsa05165:Human papillomavirus infection	21	0.0031315	ATP6V1A, APC2, LAMA5, NOTCH3, LAMA2, MAML2, ITGB4, PTEN, UBR4, PIK3R2, CHD4, TCIRG1, THBS1, EGFR, TBK1, COL1A2, TERT, PIK3CA, COL6A2, ITGA8, COL4A6	2.04526	0.0490601
17.9667	13.4333	1.43333		7	6	40
1.83333	19.3333			8	5
1.6	0.833333			3	6
0.733333	2.86667			9	9
1.63333	1.36667			26	11
23.3333	2.16667			8	4
2.6	1.5			13	22
0.166667				3
1.03333				5
0.166667				3
0.2				6
0.233333				4
1.56667				4
2.66667				5
0.1				5
0.333333				6
6.7				3
1.3				4
1.6				4
3.5				4
0.4				8
2.56667				3
1.4				5
1.03333				4
0.2				5
1.06667				8
0.7				5
0.6				7
1.73333				21
0.366667				9
0.5				5
0.533333				4
2.2				96
20.9667				25
0.433333				8
2.16667				7
0.5				7
0.966667				9
19.9				9
2.16667				8

## Sheet: Figure S3
Figure S3B
Mutations	SGH(n=107)	UK (n=112)
TP53	12	43
RB1	6	17
ATRX	7	9
MDM2	1	9
CCNE1	1	8
PTEN	2	6
PDGFRA	1	5
NF1	1	4
ERBB4	4	4
EXT1	1	4
PIK3CA	1	3
ARID1B	2	3
RBL2	1	3
IGF1R	1	3
FGFR1	1	3
TSC2	3	2
IGF1	1	2
CHD3	3	1
FANCA	1	1
MET	1	1
KDM6A	0	1
KRT15	1	1
EXT2	1	1
PALB2	1	1
CIC	3	1
WRN	0	1
GNAS	4	1
ARID2	1	1
IGFBP5	1	1
H3F3A	4	1
FBXW7	1	1
JAK1	0
DNMT3A	1
IGF2R	2
SETD2	1
PBRM1	1
SPRED1	1
PTCH1	1
BCOR	1
CCND2	1

[truncated: 4 more sheets: Figure S4, Figure S6, Figure S7, Figure S8]
